# Supplementary material for: Comprehensive Analysis of Genome Rearrangements in Eight Human Malignant Tumor Tissues
Source: PLoS One. 2016 Jul 8;11(7):e0158995. doi: 10.1371/journal.pone.0158995 (PMC4938598; doi:10.1371/journal.pone.0158995)
Supplement: S1 Table — List of GEO accession (GSM) numbers for all used tumor samples. (CSV) [file pone.0158995.s001.csv]

medulloblastoma
GSE34280
	GSM846249
	GSM846250
	GSM846251
	GSM846252
	GSM846253
	GSM846254
	GSM846255
	GSM846256
	GSM846257
	GSM846258
	GSM846259
	GSM846260
	GSM846261
	GSM846262
	GSM846263
	GSM846264
	GSM846265
GSE37384
	GSM917296
	GSM917297
	GSM917298
	GSM917299
	GSM917300
	GSM917301
	GSM917302
	GSM917303
	GSM917304
	GSM917305
	GSM917306
	GSM917307
	GSM917308
	GSM917309
	GSM917310
	GSM917311
	GSM917312
	GSM917313
	GSM917314
	GSM917315
	GSM917316
	GSM917317
	GSM917318
	GSM917319
	GSM917320
	GSM917321
	GSM917322
	GSM917323
	GSM917324
	GSM917325
	GSM917326
	GSM917327
	GSM917328
	GSM917329
	GSM917330
	GSM917331
	GSM917332
	GSM917333
	GSM917334
	GSM917335
	GSM917336
	GSM917337
	GSM917338
	GSM917339
	GSM917340
	GSM917341
	GSM917342
	GSM917343
	GSM917344
	GSM917345
	GSM917369
	GSM917370
	GSM917371
	GSM917372
	GSM917373
	GSM917374
	GSM917375
	GSM917376
	GSM917377
	GSM917378
	GSM917379
	GSM917380
	GSM917381
	GSM917382
	GSM917383
	GSM917384
	GSM917385
	GSM917386
	GSM917387
	GSM917388
	GSM917389
	GSM917390
	GSM917391
	GSM917392
	GSM917393
	GSM917396
	GSM917405
	GSM917415
	GSM917421
	GSM917422
	GSM917423
	GSM917424
	GSM917425
	GSM917426
	GSM917427
	GSM917428
	GSM917429
	GSM917430
	GSM917431
	GSM917432
	GSM917433
	GSM917434
	GSM917435
	GSM917436
	GSM917437
	GSM917438
	GSM917439
	GSM917440
	GSM917441
	GSM917442
	GSM917611
	GSM917612
	GSM917613
	GSM917614
	GSM917615
	GSM917616
	GSM917617
	GSM917618
	GSM917619
	GSM917620
	GSM917621
	GSM917622
	GSM917623
	GSM917624
	GSM917625
	GSM917626
	GSM917627
	GSM917628
	GSM917629
	GSM917630
	GSM917631
	GSM917632
	GSM917633
	GSM917634
	GSM917635
	GSM917636
	GSM917637
	GSM917638
	GSM917639
	GSM917640
	GSM917641
	GSM917642
	GSM917643
	GSM917644
	GSM917645
	GSM917646
	GSM917647
	GSM917648
	GSM917649
	GSM917650
	GSM917651
	GSM917652
	GSM917653
	GSM917654
	GSM917655
	GSM917656
	GSM917657
	GSM917658
	GSM917659
	GSM917660
	GSM917679
	GSM917680
	GSM917681
	GSM917682
	GSM917683
	GSM917684
	GSM917685
	GSM917686
	GSM917687
	GSM917688
	GSM917689
	GSM917690
	GSM917691
	GSM917692
	GSM917693
	GSM917694
	GSM917695
	GSM917696
	GSM917697
	GSM917698
	GSM917699
	GSM917700
	GSM917701
	GSM917702
	GSM917703
	GSM917704
	GSM917705
	GSM917706
	GSM917707
	GSM917708
	GSM917709
	GSM917710
	GSM917711
	GSM917712
	GSM917713
	GSM917714
	GSM917715
	GSM917716
	GSM917717
	GSM917718
	GSM917719
	GSM917720
	GSM917721
	GSM917722
	GSM917723
	GSM917724
	GSM917725
	GSM917726
	GSM917727
	GSM917728
	GSM917745
	GSM917746
	GSM917747
	GSM917748
	GSM917749
	GSM917750
	GSM917751
	GSM917752
	GSM917753
	GSM917754
	GSM917755
	GSM917756
	GSM917757
	GSM917758
	GSM917759
	GSM917760
	GSM917761
	GSM917762
	GSM917763
	GSM917764
	GSM917765
	GSM917766
	GSM917767
	GSM917768
	GSM917769
	GSM917770
	GSM917771
	GSM917772
	GSM917773
	GSM917774
	GSM917775
	GSM917776
	GSM917777
	GSM917778
	GSM917779
	GSM917780
	GSM917781
	GSM917782
	GSM917783
	GSM917784
	GSM917785
	GSM917786
	GSM917787
	GSM917788
	GSM917789
	GSM917790
	GSM917791
	GSM917792
	GSM917793
	GSM917794
	GSM918195
	GSM918196
	GSM918197
	GSM918198
	GSM918199
	GSM918200
	GSM918201
	GSM918202
	GSM918203
	GSM918204
	GSM918205
	GSM918206
	GSM918207
	GSM918208
	GSM918209
	GSM918210
	GSM918211
	GSM918212
	GSM918213
	GSM918214
	GSM918215
	GSM918216
	GSM918217
	GSM918218
	GSM918219
	GSM918220
	GSM918221
	GSM918222
	GSM918223
	GSM918224
	GSM918225
	GSM918226
	GSM918227
	GSM918228
	GSM918229
	GSM918230
	GSM918231
	GSM918232
	GSM918233
	GSM918234
	GSM918235
	GSM918236
	GSM918237
	GSM918238
	GSM918239
	GSM918240
	GSM918241
	GSM918242
	GSM918243
	GSM918244
	GSM918245
	GSM918246
	GSM918247
	GSM918248
	GSM918249
	GSM918250
	GSM918251
	GSM918252
	GSM918253
	GSM918254
	GSM918255
	GSM918256
	GSM918257
	GSM918258
	GSM918259
	GSM918260
	GSM918261
	GSM918262
	GSM918263
	GSM918264
	GSM918265
	GSM918266
	GSM918267
	GSM918268
	GSM918269
	GSM918270
	GSM918271
	GSM918272
	GSM918273
	GSM918274
	GSM918275
	GSM918276
	GSM918277
	GSM918278
	GSM918279
	GSM918280
	GSM918281
	GSM918282
	GSM918283
	GSM918284
	GSM918285
	GSM918286
	GSM918287
	GSM918288
	GSM918289
	GSM918290
	GSM918291
	GSM918292
	GSM918293
	GSM918294
	GSM918295
	GSM918296
	GSM918297
	GSM918298
	GSM918299
	GSM918300
	GSM918301
	GSM918302
	GSM918303
	GSM918304
	GSM918305
	GSM918306
	GSM918307
	GSM918308
	GSM918309
	GSM918310
	GSM918311
	GSM918312
	GSM918313
	GSM918314
	GSM918315
	GSM918316
	GSM918317
	GSM918318
	GSM918319
	GSM918320
	GSM918321
	GSM918322
	GSM918323
	GSM918324
	GSM918325
	GSM918326
	GSM918327
	GSM918328
	GSM918329
	GSM918330
	GSM918331
	GSM918332
	GSM918333
	GSM918334
	GSM918335
	GSM918336
	GSM918337
	GSM918338
	GSM918339
	GSM918340
	GSM918341
	GSM918342
	GSM918343
	GSM918344
	GSM918345
	GSM918346
	GSM918347
	GSM918348
	GSM918349
	GSM918350
	GSM918351
	GSM918352
	GSM918353
	GSM918354
	GSM918355
	GSM918356
	GSM918357
	GSM918358
	GSM918359
	GSM918360
	GSM918361
	GSM918362
	GSM918363
	GSM918364
	GSM918365
	GSM918366
	GSM918367
	GSM918368
	GSM918369
	GSM918370
	GSM918371
	GSM918372
	GSM918373
	GSM918374
	GSM918375
	GSM918376
	GSM918377
	GSM918378
	GSM918379
	GSM918380
	GSM918381
	GSM918382
	GSM918383
	GSM918384
	GSM918385
	GSM918386
	GSM918387
	GSM918388
	GSM918389
	GSM918390
	GSM918391
	GSM918392
	GSM918393
	GSM918394
	GSM918424
	GSM918425
	GSM918426
	GSM918427
	GSM918428
	GSM918429
	GSM918430
	GSM918431
	GSM918432
	GSM918433
	GSM918434
	GSM918435
	GSM918436
	GSM918437
	GSM918438
	GSM918439
	GSM918440
	GSM918441
	GSM918442
	GSM918443
	GSM918444
	GSM918445
	GSM918446
	GSM918447
	GSM918448
	GSM918449
	GSM918450
	GSM918451
	GSM918452
	GSM918453
	GSM918454
	GSM918455
	GSM918456
	GSM918457
	GSM918458
	GSM918459
	GSM918460
	GSM918461
	GSM918462
	GSM918463
	GSM918464
	GSM918465
	GSM918466
	GSM918467
	GSM918468
	GSM918469
	GSM918470
	GSM918471
	GSM918472
	GSM918473
	GSM918474
	GSM918475
	GSM918476
	GSM918477
	GSM918478
	GSM918479
	GSM918480
	GSM918481
	GSM918482
	GSM918483
	GSM918484
	GSM918485
	GSM918486
	GSM918487
	GSM918488
	GSM918489
	GSM918490
	GSM918491
	GSM918492
	GSM918493
	GSM918494
	GSM918495
	GSM918496
	GSM918497
	GSM918498
	GSM918499
	GSM918500
	GSM918501
	GSM918502
	GSM918503
	GSM918504
	GSM918505
	GSM918506
	GSM918507
	GSM918508
	GSM918509
	GSM918510
	GSM918511
	GSM918512
	GSM918513
	GSM918514
	GSM918515
	GSM918516
	GSM918517
	GSM918518
	GSM918519
	GSM918520
	GSM918521
	GSM918522
	GSM918523
	GSM918654
	GSM918655
	GSM918656
	GSM918657
	GSM918658
	GSM918659
	GSM918660
	GSM918661
	GSM918662
	GSM918663
	GSM918664
	GSM918665
	GSM918666
	GSM918667
	GSM918668
	GSM918669
	GSM918670
	GSM918671
	GSM918672
	GSM918673
	GSM918674
	GSM918675
	GSM918676
	GSM918677
	GSM918678
	GSM918679
	GSM918680
	GSM918681
	GSM918682
	GSM918683
	GSM918684
	GSM918685
	GSM918686
	GSM918687
	GSM918688
	GSM918689
	GSM918690
	GSM918691
	GSM918692
	GSM918693
	GSM918694
	GSM918695
	GSM918696
	GSM918697
	GSM918698
	GSM918699
	GSM918700
	GSM918701
	GSM918702
	GSM918703
	GSM918764
	GSM918765
	GSM918766
	GSM918767
	GSM918768
	GSM918769
	GSM918770
	GSM918771
	GSM918772
	GSM918773
	GSM918774
	GSM918775
	GSM918776
	GSM918777
	GSM918778
	GSM918779
	GSM918780
	GSM918781
	GSM918782
	GSM918783
	GSM918784
	GSM918785
	GSM918786
	GSM918787
	GSM918788
	GSM918789
	GSM918790
	GSM918791
	GSM918792
	GSM918793
	GSM918794
	GSM918795
	GSM918796
	GSM918797
	GSM918798
	GSM918800
	GSM918804
	GSM918807
	GSM918808
	GSM918809
	GSM918810
	GSM918811
	GSM918812
	GSM918813
	GSM918814
	GSM918815
	GSM918816
	GSM918817
	GSM918818
	GSM918819
	GSM918820
	GSM918821
	GSM918823
	GSM918824
	GSM918825
	GSM918826
	GSM918827
	GSM918828
	GSM918829
	GSM918830
	GSM918831
	GSM918832
	GSM918833
	GSM918834
	GSM918835
	GSM918836
	GSM918837
	GSM918838
	GSM918839
	GSM918840
	GSM918841
	GSM918842
	GSM918843
	GSM918844
	GSM918845
	GSM918846
	GSM918847
	GSM918848
	GSM918849
	GSM918850
	GSM918851
	GSM918852
	GSM918853
	GSM918854
	GSM918855
	GSM918856
	GSM918857
	GSM918858
	GSM918859
	GSM918860
	GSM918861
	GSM918862
	GSM918863
	GSM918864
	GSM918865
	GSM918866
	GSM918867
	GSM918868
	GSM918869
	GSM918880
	GSM918881
	GSM918882
	GSM918883
	GSM918884
	GSM918885
	GSM918886
	GSM918887
	GSM918888
	GSM918889
	GSM918890
	GSM918891
	GSM918892
	GSM918893
	GSM918894
	GSM918895
	GSM918896
	GSM918897
	GSM918898
	GSM918899
	GSM918900
	GSM918901
	GSM918902
	GSM918903
	GSM918904
	GSM918905
	GSM918906
	GSM918907
	GSM918908
	GSM918909
	GSM918910
	GSM918911
	GSM918912
	GSM918913
	GSM918914
	GSM918915
	GSM918916
	GSM918917
	GSM918918
	GSM918919
	GSM918920
	GSM918921
	GSM918922
	GSM918923
	GSM918924
	GSM918925
	GSM918926
	GSM918927
	GSM918928
	GSM918929
	GSM918964
	GSM918965
	GSM918966
	GSM918967
	GSM918968
	GSM918969
	GSM918970
	GSM918971
	GSM918972
	GSM918973
	GSM918974
	GSM918975
	GSM918976
	GSM918977
	GSM918978
	GSM918979
	GSM918980
	GSM918981
	GSM918982
	GSM918983
	GSM918984
	GSM918985
	GSM918986
	GSM918987
	GSM918988
	GSM918989
	GSM918990
	GSM918991
	GSM918992
	GSM918993
	GSM918994
	GSM918995
	GSM918996
	GSM918997
	GSM918998
	GSM918999
	GSM919000
	GSM919001
	GSM919002
	GSM919003
	GSM919004
	GSM919005
	GSM919006
	GSM919007
	GSM919008
	GSM919009
	GSM919010
	GSM919011
	GSM919012
	GSM919013
	GSM919014
	GSM919015
	GSM919016
	GSM919017
	GSM919018
	GSM919019
	GSM919020
	GSM919021
	GSM919022
	GSM919023
	GSM919024
	GSM919025
	GSM919026
	GSM919027
	GSM919028
	GSM919029
	GSM919030
	GSM919031
	GSM919032
	GSM919033
	GSM919034
	GSM919035
	GSM919036
	GSM919037
	GSM919038
	GSM919039
	GSM919040
	GSM919041
	GSM919042
	GSM919043
	GSM919044
	GSM919045
	GSM919046
	GSM919047
	GSM919048
	GSM919049
	GSM919050
	GSM919051
	GSM919052
	GSM919053
	GSM919054
	GSM919055
	GSM919056
	GSM919057
	GSM919059
	GSM919060
	GSM919061
	GSM919062
	GSM919063
	GSM919064
	GSM919065
	GSM919066
	GSM919067
	GSM919068
	GSM919069
	GSM919070
	GSM919071
	GSM919072
	GSM919073
	GSM919074
	GSM919078
	GSM919087
	GSM919090
	GSM919101
	GSM919104
	GSM919107
	GSM919108
	GSM919109
	GSM919110
	GSM919111
	GSM919112
	GSM919113
	GSM919114
	GSM919115
	GSM919116
	GSM919117
	GSM919118
	GSM919119
	GSM919120
	GSM919121
	GSM919122
	GSM919123
	GSM919124
	GSM919125
	GSM919126
	GSM919127
	GSM919128
	GSM919129
	GSM919130
	GSM919131
	GSM919132
	GSM919133
	GSM919134
	GSM919135
	GSM919136
	GSM919137
	GSM919138
	GSM919139
	GSM919140
	GSM919141
	GSM919142
	GSM919143
	GSM919144
	GSM919145
	GSM919146
	GSM919147
	GSM919148
	GSM919149
	GSM919150
	GSM919151
	GSM919152
	GSM919153
	GSM919154
	GSM919155
	GSM919156
	GSM919157
	GSM919158
	GSM919159
	GSM919160
	GSM919161
	GSM919162
	GSM919163
	GSM919164
	GSM919165
	GSM919166
	GSM919167
	GSM919168
	GSM919169
	GSM919170
	GSM919171
	GSM919172
	GSM919173
	GSM919174
	GSM919175
	GSM919176
	GSM919177
	GSM919178
	GSM919179
	GSM919180
	GSM919181
	GSM919182
	GSM919183
	GSM919184
	GSM919185
	GSM919186
	GSM919187
	GSM919188
	GSM919189
	GSM919190
	GSM919200
	GSM919201
	GSM919202
	GSM919203
	GSM919204
	GSM919205
	GSM919206
	GSM919207
	GSM919208
	GSM919209
	GSM919210
	GSM919211
	GSM919212
	GSM919213
	GSM919214
	GSM919215
	GSM919216
	GSM919217
	GSM919218
	GSM919219
	GSM919220
	GSM919221
	GSM919222
	GSM919223
	GSM919224
	GSM919225
	GSM919226
	GSM919227
	GSM919228
	GSM919229
	GSM919230
	GSM919231
	GSM919232
	GSM919233
	GSM919234
	GSM919235
	GSM919236
	GSM919237
	GSM919238
	GSM919239
	GSM919240
	GSM919241
	GSM919242
	GSM919243
	GSM919244
	GSM919245
	GSM919246
	GSM919247
	GSM919248
	GSM919249
	GSM919270
	GSM919271
	GSM919272
	GSM919273
	GSM919274
	GSM919275
	GSM919276
	GSM919277
	GSM919278
	GSM919279
	GSM919280
	GSM919281
	GSM919282
	GSM919283
	GSM919284
	GSM919285
	GSM919286
	GSM919287
	GSM919288
	GSM919289
	GSM919290
	GSM919291
	GSM919292
	GSM919293
	GSM919294
	GSM919295
	GSM919296
	GSM919297
	GSM919298
	GSM919299
	GSM919300
	GSM919301
	GSM919302
	GSM919303
	GSM919304
	GSM919305
	GSM919306
	GSM919307
	GSM919308
	GSM919309
	GSM919310
	GSM919311
	GSM919312
	GSM919313
	GSM919314
	GSM919315
	GSM919316
	GSM919317
	GSM919318
	GSM919319
	GSM919323
	GSM919324
	GSM919325
	GSM919326
	GSM919327
	GSM919328
	GSM919329
	GSM919330
	GSM919331
	GSM919332
	GSM919333
	GSM919334
	GSM919335
	GSM919336
	GSM919337
	GSM919338
	GSM919339
	GSM919340
	GSM919341
	GSM919342
	GSM919343
	GSM919344
	GSM919345
	GSM919346
	GSM919347
	GSM919348
	GSM919349
	GSM919350
	GSM919351
	GSM919352
	GSM919353
	GSM919354
	GSM919355
	GSM919356
	GSM919391
	GSM919392
	GSM919393
	GSM920592
	GSM920593
breast_cancer
GSE26232
	GSM805438
	GSM805439
	GSM805440
	GSM805443
	GSM805444
	GSM805445
	GSM805446
	GSM805448
	GSM805449
	GSM805450
	GSM805451
	GSM805452
	GSM805454
	GSM805455
	GSM805456
	GSM805457
	GSM805458
	GSM805459
	GSM805460
	GSM805461
	GSM805464
	GSM805466
	GSM805469
	GSM805473
	GSM805474
	GSM805475
	GSM805476
	GSM805477
	GSM805478
	GSM805479
	GSM805480
	GSM805481
	GSM805482
	GSM805483
	GSM805484
	GSM805485
	GSM805486
	GSM805487
	GSM805488
	GSM805489
GSE32530
	GSM805868
	GSM805871
	GSM805874
	GSM805876
	GSM805878
	GSM805880
	GSM805882
	GSM805884
	GSM805886
	GSM805888
	GSM805890
GSE37035
	GSM909171
	GSM909172
	GSM909173
	GSM909174
	GSM909175
	GSM909176
	GSM909177
	GSM909178
	GSM909179
	GSM909180
	GSM909181
	GSM909182
	GSM909183
	GSM909184
	GSM909185
	GSM909186
	GSM909187
	GSM909188
	GSM909189
	GSM909190
	GSM909191
	GSM909192
	GSM909193
	GSM909194
	GSM909195
	GSM909196
	GSM909197
	GSM909198
	GSM909199
	GSM909200
	GSM909201
	GSM909202
	GSM909203
	GSM909204
	GSM909205
	GSM909206
	GSM909207
	GSM909208
	GSM909209
	GSM909210
	GSM909211
	GSM909212
	GSM909213
	GSM909214
	GSM909215
	GSM909216
	GSM909217
	GSM909218
	GSM909219
	GSM909220
	GSM909221
	GSM909222
	GSM909223
	GSM909224
	GSM909225
	GSM909226
	GSM909227
	GSM909228
	GSM909229
	GSM909230
	GSM909231
	GSM909232
	GSM909233
	GSM909234
	GSM909235
	GSM909236
GSE48064
	GSM1169725
	GSM1169726
	GSM1169727
	GSM1169728
	GSM1169729
	GSM1169730
	GSM1169731
	GSM1169732
	GSM1169733
	GSM1169734
	GSM1169735
	GSM1169736
	GSM1169737
	GSM1169738
	GSM1169739
	GSM1169740
	GSM1169741
	GSM1169742
	GSM1169743
	GSM1169744
	GSM1169745
	GSM1169746
	GSM1169747
	GSM1169748
	GSM1169749
	GSM1169750
	GSM1169751
	GSM1169752
	GSM1169753
	GSM1169754
	GSM1169755
	GSM1169756
	GSM1169757
	GSM1169758
	GSM1169759
	GSM1169760
	GSM1169761
	GSM1169762
	GSM1169763
	GSM1169764
	GSM1169765
	GSM1169766
	GSM1169767
	GSM1169768
	GSM1169769
	GSM1169770
	GSM1169771
	GSM1169772
	GSM1169773
	GSM1169774
	GSM1169775
	GSM1169776
	GSM1169777
	GSM1169778
	GSM1169779
	GSM1169780
	GSM1169781
	GSM1169782
	GSM1169783
	GSM1169784
	GSM1169785
	GSM1169786
	GSM1169787
	GSM1169788
	GSM1169789
	GSM1169790
	GSM1169791
	GSM1169792
	GSM1169793
	GSM1169794
	GSM1169795
	GSM1169796
	GSM1169797
	GSM1169798
	GSM1169799
	GSM1169800
	GSM1169801
	GSM1169802
	GSM1169803
	GSM1169804
	GSM1169805
	GSM1169806
	GSM1169807
	GSM1169808
	GSM1169809
	GSM1169810
	GSM1169811
	GSM1169812
	GSM1169813
	GSM1169814
	GSM1169815
	GSM1169816
	GSM1169817
	GSM1169818
	GSM1169819
	GSM1169820
	GSM1169821
	GSM1169822
	GSM1169823
	GSM1169824
	GSM1169825
	GSM1169826
	GSM1169827
	GSM1169828
	GSM1169829
	GSM1169830
	GSM1169831
	GSM1169832
	GSM1169833
	GSM1169834
	GSM1169835
	GSM1169836
	GSM1169837
	GSM1169838
	GSM1169839
	GSM1169840
	GSM1169841
	GSM1169842
	GSM1169843
	GSM1169844
	GSM1169845
	GSM1169846
	GSM1169847
	GSM1169848
	GSM1169849
	GSM1169850
	GSM1169851
	GSM1169852
	GSM1169853
	GSM1169854
	GSM1169855
	GSM1169856
	GSM1169857
	GSM1169858
	GSM1169859
	GSM1169860
	GSM1169861
	GSM1169862
	GSM1169863
	GSM1169864
	GSM1169865
	GSM1169866
	GSM1169867
	GSM1169868
	GSM1169869
	GSM1169870
	GSM1169871
	GSM1169872
	GSM1169873
	GSM1169874
	GSM1169875
	GSM1169876
	GSM1169877
	GSM1169878
	GSM1169879
	GSM1169880
	GSM1169881
	GSM1169882
	GSM1169883
	GSM1169884
	GSM1169885
	GSM1169886
	GSM1169887
	GSM1169888
	GSM1169889
	GSM1169890
	GSM1169891
	GSM1169892
	GSM1169893
	GSM1169894
	GSM1169895
	GSM1169896
	GSM1169897
	GSM1169898
	GSM1169899
	GSM1169900
	GSM1169901
	GSM1169902
	GSM1169903
	GSM1169904
	GSM1169905
	GSM1169906
	GSM1169907
	GSM1169908
	GSM1169909
	GSM1169910
	GSM1169911
	GSM1169912
	GSM1169913
	GSM1169914
	GSM1169915
	GSM1169916
	GSM1169917
	GSM1169918
	GSM1169919
	GSM1169920
	GSM1169921
	GSM1169922
	GSM1169923
	GSM1169924
	GSM1169925
	GSM1169926
	GSM1169927
	GSM1169928
	GSM1169929
	GSM1169930
	GSM1169931
	GSM1169932
	GSM1169933
	GSM1169934
	GSM1169935
	GSM1169936
	GSM1169937
	GSM1169938
GSE48377
	GSM1176744
	GSM1176746
	GSM1176748
	GSM1176750
GSE55638
	GSM1340687
	GSM1340688
	GSM1340689
	GSM1340690
	GSM1340691
	GSM1340692
	GSM1340693
	GSM1340694
	GSM1340695
	GSM1340696
	GSM1340697
	GSM1340698
	GSM1340699
	GSM1340700
	GSM1340701
	GSM1340702
GSE57548
	GSM1384582
	GSM1384583
	GSM1384584
	GSM1384585
	GSM1384586
	GSM1384587
	GSM1384588
	GSM1384589
	GSM1384590
	GSM1384591
	GSM1384592
	GSM1384593
	GSM1384594
	GSM1384595
	GSM1384596
	GSM1384597
	GSM1384598
	GSM1384599
	GSM1384600
	GSM1384601
	GSM1384602
	GSM1384603
	GSM1384604
	GSM1384605
	GSM1384606
	GSM1384607
colorectal_cancer
GSE26302
	GSM645844
	GSM645845
	GSM645846
	GSM645847
	GSM645848
	GSM645849
	GSM645850
	GSM645851
	GSM645852
	GSM645853
	GSM645854
	GSM645855
GSE36458
	GSM893359
	GSM893360
	GSM893361
	GSM893362
	GSM893363
	GSM893364
	GSM893365
	GSM893366
	GSM893367
	GSM893368
	GSM893369
	GSM893370
	GSM893371
	GSM893372
	GSM893373
	GSM893374
	GSM893375
	GSM893376
	GSM893377
	GSM893378
	GSM893379
	GSM893380
	GSM893381
	GSM893382
	GSM893383
	GSM893384
	GSM893385
	GSM893386
	GSM893387
	GSM893388
	GSM893389
	GSM893390
	GSM893391
	GSM893392
	GSM893393
	GSM893394
	GSM893395
	GSM893396
	GSM893397
	GSM893398
	GSM893399
	GSM893400
	GSM893401
	GSM893402
	GSM893403
	GSM893404
	GSM893405
	GSM893406
	GSM893407
	GSM893408
	GSM893409
	GSM893410
	GSM893411
	GSM893412
	GSM893413
	GSM893414
	GSM893415
	GSM893416
	GSM893417
	GSM893418
	GSM893419
	GSM893420
GSE62875
	GSM1535316
	GSM1535317
	GSM1535318
	GSM1535319
	GSM1535320
	GSM1535321
	GSM1535322
	GSM1535323
	GSM1535324
	GSM1535325
	GSM1535326
	GSM1535327
	GSM1535328
	GSM1535329
	GSM1535330
	GSM1535331
	GSM1535332
	GSM1535333
	GSM1535334
	GSM1535335
	GSM1535336
	GSM1535337
	GSM1535338
	GSM1535339
	GSM1535346
	GSM1535347
	GSM1535348
	GSM1535349
	GSM1535350
	GSM1535351
	GSM1535352
	GSM1535353
	GSM1535354
	GSM1535355
	GSM1535356
	GSM1535357
	GSM1535358
	GSM1535359
	GSM1535360
	GSM1535361
	GSM1535362
	GSM1535363
	GSM1535364
	GSM1535365
	GSM1535366
	GSM1535367
	GSM1535368
	GSM1535369
	GSM1535370
	GSM1535371
	GSM1535372
	GSM1535373
	GSM1535374
	GSM1535375
	GSM1535376
	GSM1535377
	GSM1535378
	GSM1535379
	GSM1535380
	GSM1535381
	GSM1535382
	GSM1535383
	GSM1535384
	GSM1535385
	GSM1535386
	GSM1535387
	GSM1535388
	GSM1535389
	GSM1535390
	GSM1535391
	GSM1535392
	GSM1535393
	GSM1535394
	GSM1535395
	GSM1535396
	GSM1535397
	GSM1535398
	GSM1535399
	GSM1535400
	GSM1535401
	GSM1535402
	GSM1535403
	GSM1535404
	GSM1535405
	GSM1535406
	GSM1535407
	GSM1535408
	GSM1535409
	GSM1535410
	GSM1535411
	GSM1535412
	GSM1535413
	GSM1535414
	GSM1535415
	GSM1535416
	GSM1535417
	GSM1535418
	GSM1535419
	GSM1535420
	GSM1535421
	GSM1535422
	GSM1535423
	GSM1535424
	GSM1535425
	GSM1535426
	GSM1535427
	GSM1535428
	GSM1535429
	GSM1535430
	GSM1535431
	GSM1535432
	GSM1535433
	GSM1535434
	GSM1535435
	GSM1535436
gastric_cancer
GSE29996
	GSM742295
	GSM742297
	GSM742299
	GSM742301
	GSM742303
	GSM742305
	GSM742307
	GSM742309
	GSM742311
	GSM742313
	GSM742315
	GSM742317
	GSM742319
	GSM742321
	GSM742323
	GSM742325
	GSM742327
	GSM742329
	GSM742331
	GSM742333
	GSM742335
	GSM742337
	GSM742339
	GSM742341
	GSM742343
	GSM742345
	GSM742347
	GSM742349
	GSM742351
	GSM742353
	GSM742355
	GSM742357
	GSM742359
	GSM742361
	GSM742363
	GSM742365
	GSM742367
	GSM742369
	GSM742371
	GSM742373
	GSM742375
	GSM742377
	GSM742379
	GSM742381
	GSM742383
	GSM742385
	GSM742387
	GSM742389
	GSM742391
	GSM742393
GSE31168
	GSM770038
	GSM770039
	GSM770040
	GSM770041
	GSM770042
	GSM770043
	GSM770044
	GSM770045
	GSM770046
	GSM770047
	GSM770048
	GSM770049
	GSM770050
	GSM770051
	GSM770052
	GSM770053
	GSM770054
	GSM770055
	GSM770056
	GSM770057
	GSM770058
	GSM770059
	GSM770060
	GSM770061
	GSM770062
	GSM770063
	GSM770064
	GSM770065
	GSM770066
	GSM770067
	GSM770068
	GSM770069
	GSM770070
	GSM770074
	GSM770075
	GSM770076
	GSM770077
	GSM770078
	GSM770079
	GSM770080
	GSM770081
	GSM770082
	GSM770083
	GSM770084
	GSM770085
	GSM770086
	GSM770087
	GSM770088
	GSM770089
	GSM770090
	GSM770091
	GSM770538
	GSM770539
	GSM770540
	GSM770541
	GSM770542
	GSM770543
	GSM770544
	GSM770545
	GSM770546
	GSM770547
	GSM770548
	GSM770549
	GSM770550
	GSM770551
	GSM770552
	GSM770553
	GSM770554
	GSM770555
	GSM770556
	GSM770557
	GSM770558
	GSM770559
	GSM770560
	GSM770561
	GSM770562
	GSM770563
	GSM770564
	GSM770565
	GSM770566
	GSM770567
	GSM770568
	GSM770569
	GSM770592
	GSM770593
	GSM770594
	GSM770595
	GSM770596
	GSM770597
	GSM770598
	GSM770599
	GSM770600
	GSM770601
	GSM770602
	GSM770603
	GSM770604
	GSM770605
	GSM770606
	GSM770607
	GSM770608
	GSM770916
	GSM770917
	GSM770918
	GSM770919
	GSM770920
	GSM770921
	GSM770922
	GSM770923
	GSM770924
	GSM770925
	GSM770926
	GSM770927
	GSM770928
	GSM770929
	GSM770930
	GSM770931
	GSM770932
	GSM770933
	GSM770934
	GSM770935
	GSM770936
	GSM770937
	GSM770970
	GSM770971
	GSM770972
	GSM770973
	GSM770974
	GSM770975
	GSM770976
	GSM770977
	GSM770978
	GSM770979
	GSM770980
	GSM770981
	GSM770982
	GSM770983
	GSM770984
	GSM770985
	GSM770986
	GSM770987
	GSM770988
	GSM770989
	GSM770990
	GSM770991
	GSM770992
	GSM770993
	GSM770994
	GSM770995
	GSM770996
	GSM770997
	GSM770998
	GSM770999
	GSM771000
	GSM771001
	GSM771002
	GSM771003
	GSM771004
	GSM771005
	GSM771006
	GSM771007
	GSM771008
	GSM771009
	GSM771010
	GSM771011
	GSM771012
	GSM771013
	GSM771014
	GSM771015
	GSM771016
	GSM771017
	GSM771018
	GSM771019
	GSM771020
	GSM771021
	GSM771030
	GSM771031
	GSM771032
	GSM771033
	GSM771034
	GSM771035
	GSM771036
	GSM771037
	GSM771038
	GSM771039
	GSM771040
	GSM771041
	GSM771042
	GSM771043
	GSM771044
	GSM771045
	GSM771046
	GSM771047
	GSM771048
GSE36458
	GSM893727
	GSM893728
	GSM893729
	GSM893730
	GSM893731
	GSM893732
	GSM893733
	GSM893734
	GSM893735
	GSM893736
	GSM893737
	GSM893738
	GSM893739
	GSM893740
	GSM893741
	GSM893742
	GSM893743
	GSM893744
	GSM893745
	GSM893746
	GSM893747
	GSM893748
	GSM893749
	GSM893750
	GSM893751
	GSM893752
	GSM893753
	GSM893754
	GSM893755
	GSM893756
	GSM893757
	GSM893758
	GSM893759
	GSM893760
	GSM893761
	GSM893762
	GSM893763
	GSM893764
	GSM893765
	GSM893766
	GSM893767
	GSM893768
	GSM893769
	GSM893770
	GSM893771
	GSM893772
	GSM893821
	GSM893822
	GSM893823
	GSM893824
	GSM893825
	GSM893826
	GSM893827
	GSM893828
	GSM893829
	GSM893830
	GSM893831
	GSM893832
	GSM893833
	GSM893834
	GSM893835
	GSM893836
	GSM893837
	GSM893838
	GSM893839
	GSM893840
	GSM893841
	GSM893842
[truncated: 776 more rows]
