# Supplementary material for: Comprehensive Analysis of Genome Rearrangements in Eight Human Malignant Tumor Tissues
Source: PLoS One. 2016 Jul 8;11(7):e0158995. doi: 10.1371/journal.pone.0158995 (PMC4938598; doi:10.1371/journal.pone.0158995)
Supplement: S2 Table — List of all used sample names from HapMap Project (Phase 3, Release #3) for the pooled reference dataset. (TXT) [file pone.0158995.s002.txt]

"x"
"1" "CHEAP_p_HapMapP3Redo2_GenomeWideSNP_6_A04_235570.CEL"
"2" "CHEAP_p_HapMapP3Redo2_GenomeWideSNP_6_A07_235576.CEL"
"3" "CHEAP_p_HapMapP3Redo2_GenomeWideSNP_6_A10_235582.CEL"
"4" "CHEAP_p_HapMapP3Redo2_GenomeWideSNP_6_A11_235584.CEL"
"5" "CHEAP_p_HapMapP3Redo2_GenomeWideSNP_6_A12_235586.CEL"
"6" "CHEAP_p_HapMapP3Redo2_GenomeWideSNP_6_B04_235594.CEL"
"7" "CHEAP_p_HapMapP3Redo2_GenomeWideSNP_6_C02_235614.CEL"
"8" "CHEAP_p_HapMapP3Redo2_GenomeWideSNP_6_C03_235616.CEL"
"9" "CORER_p_HapMapP3Redo2_GenomeWideSNP_6_A01_230898.CEL"
"10" "CORER_p_HapMapP3Redo2_GenomeWideSNP_6_A01_231480.CEL"
"11" "CORER_p_HapMapP3Redo2_GenomeWideSNP_6_A04_230916.CEL"
"12" "CORER_p_HapMapP3Redo2_GenomeWideSNP_6_A07_230928.CEL"
"13" "CORER_p_HapMapP3Redo2_GenomeWideSNP_6_A09_230936.CEL"
"14" "CORER_p_HapMapP3Redo2_GenomeWideSNP_6_A12_230948.CEL"
"15" "CORER_p_HapMapP3Redo2_GenomeWideSNP_6_B06_230926.CEL"
"16" "CORER_p_HapMapP3Redo2_GenomeWideSNP_6_B10_230942.CEL"
"17" "CUPID_p_HapMapPT06_GenomeWideSNP_6_A01_183598.CEL"
"18" "CUPID_p_HapMapPT06_GenomeWideSNP_6_A02_183614.CEL"
"19" "CUPID_p_HapMapPT06_GenomeWideSNP_6_A03_183630.CEL"
"20" "CUPID_p_HapMapPT06_GenomeWideSNP_6_A04_183646.CEL"
"21" "CUPID_p_HapMapPT06_GenomeWideSNP_6_A07_183694.CEL"
"22" "CUPID_p_HapMapPT06_GenomeWideSNP_6_A08_183710.CEL"
"23" "CUPID_p_HapMapPT06_GenomeWideSNP_6_A11_183758.CEL"
"24" "CUPID_p_HapMapPT06_GenomeWideSNP_6_A12_183774.CEL"
"25" "CUPID_p_HapMapPT06_GenomeWideSNP_6_B01_183600.CEL"
"26" "CUPID_p_HapMapPT06_GenomeWideSNP_6_B02_183616.CEL"
"27" "CUPID_p_HapMapPT06_GenomeWideSNP_6_B03_183632.CEL"
"28" "CUPID_p_HapMapPT06_GenomeWideSNP_6_B04_183648.CEL"
"29" "CUPID_p_HapMapPT06_GenomeWideSNP_6_B05_183664.CEL"
"30" "CUPID_p_HapMapPT06_GenomeWideSNP_6_B09_183728.CEL"
"31" "CUPID_p_HapMapPT06_GenomeWideSNP_6_B10_183744.CEL"
"32" "CUPID_p_HapMapPT06_GenomeWideSNP_6_B11_183760.CEL"
"33" "CUPID_p_HapMapPT06_GenomeWideSNP_6_B12_183776.CEL"
"34" "CUPID_p_HapMapPT06_GenomeWideSNP_6_C01_183602.CEL"
"35" "CUPID_p_HapMapPT06_GenomeWideSNP_6_C02_183618.CEL"
"36" "CUPID_p_HapMapPT06_GenomeWideSNP_6_C03_183634.CEL"
"37" "CUPID_p_HapMapPT06_GenomeWideSNP_6_C04_183650.CEL"
"38" "CUPID_p_HapMapPT06_GenomeWideSNP_6_C05_183666.CEL"
"39" "CUPID_p_HapMapPT06_GenomeWideSNP_6_C07_183698.CEL"
"40" "CUPID_p_HapMapPT06_GenomeWideSNP_6_C08_183714.CEL"
"41" "CUPID_p_HapMapPT06_GenomeWideSNP_6_C09_183730.CEL"
"42" "CUPID_p_HapMapPT06_GenomeWideSNP_6_C10_183746.CEL"
"43" "CUPID_p_HapMapPT06_GenomeWideSNP_6_C11_183762.CEL"
"44" "CUPID_p_HapMapPT06_GenomeWideSNP_6_D01_183604.CEL"
"45" "CUPID_p_HapMapPT06_GenomeWideSNP_6_D02_183620.CEL"
"46" "CUPID_p_HapMapPT06_GenomeWideSNP_6_D03_183636.CEL"
"47" "CUPID_p_HapMapPT06_GenomeWideSNP_6_D04_183652.CEL"
"48" "CUPID_p_HapMapPT06_GenomeWideSNP_6_D05_183668.CEL"
"49" "CUPID_p_HapMapPT06_GenomeWideSNP_6_D07_183700.CEL"
"50" "CUPID_p_HapMapPT06_GenomeWideSNP_6_D08_183716.CEL"
"51" "CUPID_p_HapMapPT06_GenomeWideSNP_6_D10_183748.CEL"
"52" "CUPID_p_HapMapPT06_GenomeWideSNP_6_D11_183764.CEL"
"53" "CUPID_p_HapMapPT06_GenomeWideSNP_6_D12_183780.CEL"
"54" "CUPID_p_HapMapPT06_GenomeWideSNP_6_E01_183606.CEL"
"55" "CUPID_p_HapMapPT06_GenomeWideSNP_6_E02_183622.CEL"
"56" "CUPID_p_HapMapPT06_GenomeWideSNP_6_E04_183654.CEL"
"57" "CUPID_p_HapMapPT06_GenomeWideSNP_6_E05_183670.CEL"
"58" "CUPID_p_HapMapPT06_GenomeWideSNP_6_E06_183686.CEL"
"59" "CUPID_p_HapMapPT06_GenomeWideSNP_6_E07_183702.CEL"
"60" "CUPID_p_HapMapPT06_GenomeWideSNP_6_E08_183718.CEL"
"61" "CUPID_p_HapMapPT06_GenomeWideSNP_6_E09_183734.CEL"
"62" "CUPID_p_HapMapPT06_GenomeWideSNP_6_E10_183750.CEL"
"63" "CUPID_p_HapMapPT06_GenomeWideSNP_6_E11_183766.CEL"
"64" "CUPID_p_HapMapPT06_GenomeWideSNP_6_E12_183782.CEL"
"65" "CUPID_p_HapMapPT06_GenomeWideSNP_6_F01_183608.CEL"
"66" "CUPID_p_HapMapPT06_GenomeWideSNP_6_F02_183624.CEL"
"67" "CUPID_p_HapMapPT06_GenomeWideSNP_6_F04_183656.CEL"
"68" "CUPID_p_HapMapPT06_GenomeWideSNP_6_F06_183688.CEL"
"69" "CUPID_p_HapMapPT06_GenomeWideSNP_6_F07_183704.CEL"
"70" "CUPID_p_HapMapPT06_GenomeWideSNP_6_F08_183720.CEL"
"71" "CUPID_p_HapMapPT06_GenomeWideSNP_6_F09_183736.CEL"
"72" "CUPID_p_HapMapPT06_GenomeWideSNP_6_F11_183768.CEL"
"73" "CUPID_p_HapMapPT06_GenomeWideSNP_6_F12_183784.CEL"
"74" "CUPID_p_HapMapPT06_GenomeWideSNP_6_G01_183610.CEL"
"75" "CUPID_p_HapMapPT06_GenomeWideSNP_6_G04_183658.CEL"
"76" "CUPID_p_HapMapPT06_GenomeWideSNP_6_G05_183674.CEL"
"77" "CUPID_p_HapMapPT06_GenomeWideSNP_6_G06_183690.CEL"
"78" "CUPID_p_HapMapPT06_GenomeWideSNP_6_G07_183706.CEL"
"79" "CUPID_p_HapMapPT06_GenomeWideSNP_6_G08_183722.CEL"
"80" "CUPID_p_HapMapPT06_GenomeWideSNP_6_G09_183738.CEL"
"81" "CUPID_p_HapMapPT06_GenomeWideSNP_6_G10_183754.CEL"
"82" "CUPID_p_HapMapPT06_GenomeWideSNP_6_G11_183770.CEL"
"83" "CUPID_p_HapMapPT06_GenomeWideSNP_6_G12_183786.CEL"
"84" "CUPID_p_HapMapPT06_GenomeWideSNP_6_H01_183612.CEL"
"85" "CUPID_p_HapMapPT06_GenomeWideSNP_6_H03_183644.CEL"
"86" "CUPID_p_HapMapPT06_GenomeWideSNP_6_H04_183660.CEL"
"87" "CUPID_p_HapMapPT06_GenomeWideSNP_6_H06_183692.CEL"
"88" "CUPID_p_HapMapPT06_GenomeWideSNP_6_H07_183708.CEL"
"89" "CUPID_p_HapMapPT06_GenomeWideSNP_6_H08_183724.CEL"
"90" "CUPID_p_HapMapPT06_GenomeWideSNP_6_H09_183740.CEL"
"91" "CUPID_p_HapMapPT06_GenomeWideSNP_6_H10_183756.CEL"
"92" "CUPID_p_HapMapPT06_GenomeWideSNP_6_H11_183772.CEL"
"93" "CUPID_p_HapMapPT06_GenomeWideSNP_6_H12_183788.CEL"
"94" "DINGO_p_HapMapv15_GenomeWideSNP_6_A01_180796.CEL"
"95" "DINGO_p_HapMapv15_GenomeWideSNP_6_A02_180812.CEL"
"96" "DINGO_p_HapMapv15_GenomeWideSNP_6_A03_180828.CEL"
"97" "DINGO_p_HapMapv15_GenomeWideSNP_6_A04_180844.CEL"
"98" "DINGO_p_HapMapv15_GenomeWideSNP_6_A05_180860.CEL"
"99" "DINGO_p_HapMapv15_GenomeWideSNP_6_A06_180876.CEL"
"100" "DINGO_p_HapMapv15_GenomeWideSNP_6_A08_180908.CEL"
"101" "DINGO_p_HapMapv15_GenomeWideSNP_6_A09_180924.CEL"
"102" "DINGO_p_HapMapv15_GenomeWideSNP_6_A10_180940.CEL"
"103" "DINGO_p_HapMapv15_GenomeWideSNP_6_B04_180846.CEL"
"104" "DINGO_p_HapMapv15_GenomeWideSNP_6_B05_180862.CEL"
"105" "DINGO_p_HapMapv15_GenomeWideSNP_6_B06_180878.CEL"
"106" "DINGO_p_HapMapv15_GenomeWideSNP_6_B07_180894.CEL"
"107" "DINGO_p_HapMapv15_GenomeWideSNP_6_B08_180910.CEL"
"108" "DINGO_p_HapMapv15_GenomeWideSNP_6_B09_180926.CEL"
"109" "DINGO_p_HapMapv15_GenomeWideSNP_6_B11_180958.CEL"
"110" "DINGO_p_HapMapv15_GenomeWideSNP_6_B12_180974.CEL"
"111" "DINGO_p_HapMapv15_GenomeWideSNP_6_C01_180800.CEL"
"112" "DINGO_p_HapMapv15_GenomeWideSNP_6_C02_180816.CEL"
"113" "DINGO_p_HapMapv15_GenomeWideSNP_6_C03_180832.CEL"
"114" "DINGO_p_HapMapv15_GenomeWideSNP_6_C04_180848.CEL"
"115" "DINGO_p_HapMapv15_GenomeWideSNP_6_C05_180864.CEL"
"116" "DINGO_p_HapMapv15_GenomeWideSNP_6_C06_180880.CEL"
"117" "DINGO_p_HapMapv15_GenomeWideSNP_6_C07_180896.CEL"
"118" "DINGO_p_HapMapv15_GenomeWideSNP_6_C08_180912.CEL"
"119" "DINGO_p_HapMapv15_GenomeWideSNP_6_C09_180928.CEL"
"120" "DINGO_p_HapMapv15_GenomeWideSNP_6_C11_180960.CEL"
"121" "DINGO_p_HapMapv15_GenomeWideSNP_6_D01_180802.CEL"
"122" "DINGO_p_HapMapv15_GenomeWideSNP_6_D02_180818.CEL"
"123" "DINGO_p_HapMapv15_GenomeWideSNP_6_D03_180834.CEL"
"124" "DINGO_p_HapMapv15_GenomeWideSNP_6_D04_180850.CEL"
"125" "DINGO_p_HapMapv15_GenomeWideSNP_6_D05_180866.CEL"
"126" "DINGO_p_HapMapv15_GenomeWideSNP_6_D06_180882.CEL"
"127" "DINGO_p_HapMapv15_GenomeWideSNP_6_D07_180898.CEL"
"128" "DINGO_p_HapMapv15_GenomeWideSNP_6_D08_180914.CEL"
"129" "DINGO_p_HapMapv15_GenomeWideSNP_6_D09_180930.CEL"
"130" "DINGO_p_HapMapv15_GenomeWideSNP_6_D10_180946.CEL"
"131" "DINGO_p_HapMapv15_GenomeWideSNP_6_D11_180962.CEL"
"132" "DINGO_p_HapMapv15_GenomeWideSNP_6_E01_180804.CEL"
"133" "DINGO_p_HapMapv15_GenomeWideSNP_6_E02_180820.CEL"
"134" "DINGO_p_HapMapv15_GenomeWideSNP_6_E03_180836.CEL"
"135" "DINGO_p_HapMapv15_GenomeWideSNP_6_E05_180868.CEL"
"136" "DINGO_p_HapMapv15_GenomeWideSNP_6_E08_180916.CEL"
"137" "DINGO_p_HapMapv15_GenomeWideSNP_6_E09_180932.CEL"
"138" "DINGO_p_HapMapv15_GenomeWideSNP_6_E10_180948.CEL"
"139" "DINGO_p_HapMapv15_GenomeWideSNP_6_E11_180964.CEL"
"140" "DINGO_p_HapMapv15_GenomeWideSNP_6_E12_180980.CEL"
"141" "DINGO_p_HapMapv15_GenomeWideSNP_6_F01_180806.CEL"
"142" "DINGO_p_HapMapv15_GenomeWideSNP_6_F02_180822.CEL"
"143" "DINGO_p_HapMapv15_GenomeWideSNP_6_F03_180838.CEL"
"144" "DINGO_p_HapMapv15_GenomeWideSNP_6_F04_180854.CEL"
"145" "DINGO_p_HapMapv15_GenomeWideSNP_6_F05_180870.CEL"
"146" "DINGO_p_HapMapv15_GenomeWideSNP_6_F06_180886.CEL"
"147" "DINGO_p_HapMapv15_GenomeWideSNP_6_F07_180902.CEL"
"148" "DINGO_p_HapMapv15_GenomeWideSNP_6_F08_180918.CEL"
"149" "DINGO_p_HapMapv15_GenomeWideSNP_6_F10_180950.CEL"
"150" "DINGO_p_HapMapv15_GenomeWideSNP_6_F11_180966.CEL"
"151" "DINGO_p_HapMapv15_GenomeWideSNP_6_F12_180982.CEL"
"152" "DINGO_p_HapMapv15_GenomeWideSNP_6_G01_180808.CEL"
"153" "DINGO_p_HapMapv15_GenomeWideSNP_6_G02_180824.CEL"
"154" "DINGO_p_HapMapv15_GenomeWideSNP_6_G03_180840.CEL"
"155" "DINGO_p_HapMapv15_GenomeWideSNP_6_G04_180856.CEL"
"156" "DINGO_p_HapMapv15_GenomeWideSNP_6_G05_180872.CEL"
"157" "DINGO_p_HapMapv15_GenomeWideSNP_6_G06_180888.CEL"
"158" "DINGO_p_HapMapv15_GenomeWideSNP_6_G08_180920.CEL"
"159" "DINGO_p_HapMapv15_GenomeWideSNP_6_G09_180936.CEL"
"160" "DINGO_p_HapMapv15_GenomeWideSNP_6_G10_180952.CEL"
"161" "DINGO_p_HapMapv15_GenomeWideSNP_6_G11_180968.CEL"
"162" "DINGO_p_HapMapv15_GenomeWideSNP_6_H01_180810.CEL"
"163" "DINGO_p_HapMapv15_GenomeWideSNP_6_H02_180826.CEL"
"164" "DINGO_p_HapMapv15_GenomeWideSNP_6_H03_180842.CEL"
"165" "DINGO_p_HapMapv15_GenomeWideSNP_6_H04_180858.CEL"
"166" "DINGO_p_HapMapv15_GenomeWideSNP_6_H05_180874.CEL"
"167" "EPODE_p_HapMapPT04_GenomeWideSNP_6_A01_180028.CEL"
"168" "EPODE_p_HapMapPT04_GenomeWideSNP_6_A02_180044.CEL"
"169" "EPODE_p_HapMapPT04_GenomeWideSNP_6_A03_180060.CEL"
"170" "EPODE_p_HapMapPT04_GenomeWideSNP_6_A04_180076.CEL"
"171" "EPODE_p_HapMapPT04_GenomeWideSNP_6_A05_180092.CEL"
"172" "EPODE_p_HapMapPT04_GenomeWideSNP_6_A06_180108.CEL"
"173" "EPODE_p_HapMapPT04_GenomeWideSNP_6_A07_180124.CEL"
"174" "EPODE_p_HapMapPT04_GenomeWideSNP_6_A08_180140.CEL"
"175" "EPODE_p_HapMapPT04_GenomeWideSNP_6_A09_180156.CEL"
"176" "EPODE_p_HapMapPT04_GenomeWideSNP_6_A10_180172.CEL"
"177" "EPODE_p_HapMapPT04_GenomeWideSNP_6_A12_180204.CEL"
"178" "EPODE_p_HapMapPT04_GenomeWideSNP_6_B01_180030.CEL"
"179" "EPODE_p_HapMapPT04_GenomeWideSNP_6_B02_180046.CEL"
"180" "EPODE_p_HapMapPT04_GenomeWideSNP_6_B03_180062.CEL"
"181" "EPODE_p_HapMapPT04_GenomeWideSNP_6_B05_180094.CEL"
"182" "EPODE_p_HapMapPT04_GenomeWideSNP_6_B06_180110.CEL"
"183" "EPODE_p_HapMapPT04_GenomeWideSNP_6_B07_180126.CEL"
"184" "EPODE_p_HapMapPT04_GenomeWideSNP_6_B08_180142.CEL"
"185" "EPODE_p_HapMapPT04_GenomeWideSNP_6_B09_180158.CEL"
"186" "EPODE_p_HapMapPT04_GenomeWideSNP_6_B10_180174.CEL"
"187" "EPODE_p_HapMapPT04_GenomeWideSNP_6_B11_180190.CEL"
"188" "EPODE_p_HapMapPT04_GenomeWideSNP_6_B12_180206.CEL"
"189" "EPODE_p_HapMapPT04_GenomeWideSNP_6_C01_180032.CEL"
"190" "EPODE_p_HapMapPT04_GenomeWideSNP_6_C02_180048.CEL"
"191" "EPODE_p_HapMapPT04_GenomeWideSNP_6_C03_180064.CEL"
"192" "EPODE_p_HapMapPT04_GenomeWideSNP_6_C04_180080.CEL"
"193" "EPODE_p_HapMapPT04_GenomeWideSNP_6_C05_180096.CEL"
"194" "EPODE_p_HapMapPT04_GenomeWideSNP_6_C06_180112.CEL"
"195" "EPODE_p_HapMapPT04_GenomeWideSNP_6_C07_180128.CEL"
"196" "EPODE_p_HapMapPT04_GenomeWideSNP_6_C08_180144.CEL"
"197" "EPODE_p_HapMapPT04_GenomeWideSNP_6_C09_180160.CEL"
"198" "EPODE_p_HapMapPT04_GenomeWideSNP_6_C10_180176.CEL"
"199" "EPODE_p_HapMapPT04_GenomeWideSNP_6_C11_180192.CEL"
"200" "EPODE_p_HapMapPT04_GenomeWideSNP_6_C12_180208.CEL"
"201" "EPODE_p_HapMapPT04_GenomeWideSNP_6_D01_180034.CEL"
"202" "EPODE_p_HapMapPT04_GenomeWideSNP_6_D02_180050.CEL"
"203" "EPODE_p_HapMapPT04_GenomeWideSNP_6_D03_180066.CEL"
"204" "EPODE_p_HapMapPT04_GenomeWideSNP_6_D04_180082.CEL"
"205" "EPODE_p_HapMapPT04_GenomeWideSNP_6_D05_180098.CEL"
"206" "EPODE_p_HapMapPT04_GenomeWideSNP_6_D06_180114.CEL"
"207" "EPODE_p_HapMapPT04_GenomeWideSNP_6_D07_180130.CEL"
"208" "EPODE_p_HapMapPT04_GenomeWideSNP_6_D08_180146.CEL"
"209" "EPODE_p_HapMapPT04_GenomeWideSNP_6_D09_180162.CEL"
"210" "EPODE_p_HapMapPT04_GenomeWideSNP_6_D11_180194.CEL"
"211" "EPODE_p_HapMapPT04_GenomeWideSNP_6_D12_180210.CEL"
"212" "EPODE_p_HapMapPT04_GenomeWideSNP_6_E01_180036.CEL"
"213" "EPODE_p_HapMapPT04_GenomeWideSNP_6_E02_180052.CEL"
"214" "EPODE_p_HapMapPT04_GenomeWideSNP_6_E03_180068.CEL"
"215" "EPODE_p_HapMapPT04_GenomeWideSNP_6_E04_180084.CEL"
"216" "EPODE_p_HapMapPT04_GenomeWideSNP_6_E05_180100.CEL"
"217" "EPODE_p_HapMapPT04_GenomeWideSNP_6_E06_180116.CEL"
"218" "EPODE_p_HapMapPT04_GenomeWideSNP_6_E07_180132.CEL"
"219" "EPODE_p_HapMapPT04_GenomeWideSNP_6_E08_180148.CEL"
"220" "EPODE_p_HapMapPT04_GenomeWideSNP_6_E09_180164.CEL"
"221" "EPODE_p_HapMapPT04_GenomeWideSNP_6_E10_180180.CEL"
"222" "EPODE_p_HapMapPT04_GenomeWideSNP_6_E11_180196.CEL"
"223" "EPODE_p_HapMapPT04_GenomeWideSNP_6_E12_180212.CEL"
"224" "EPODE_p_HapMapPT04_GenomeWideSNP_6_F01_180038.CEL"
"225" "EPODE_p_HapMapPT04_GenomeWideSNP_6_F02_180054.CEL"
"226" "EPODE_p_HapMapPT04_GenomeWideSNP_6_F03_180070.CEL"
"227" "EPODE_p_HapMapPT04_GenomeWideSNP_6_F04_180086.CEL"
"228" "EPODE_p_HapMapPT04_GenomeWideSNP_6_F06_180118.CEL"
"229" "EPODE_p_HapMapPT04_GenomeWideSNP_6_F08_180150.CEL"
"230" "EPODE_p_HapMapPT04_GenomeWideSNP_6_F09_180166.CEL"
"231" "EPODE_p_HapMapPT04_GenomeWideSNP_6_F10_180182.CEL"
"232" "EPODE_p_HapMapPT04_GenomeWideSNP_6_F11_180198.CEL"
"233" "EPODE_p_HapMapPT04_GenomeWideSNP_6_F12_180214.CEL"
"234" "EPODE_p_HapMapPT04_GenomeWideSNP_6_G01_180040.CEL"
"235" "EPODE_p_HapMapPT04_GenomeWideSNP_6_G02_180056.CEL"
"236" "EPODE_p_HapMapPT04_GenomeWideSNP_6_G04_180088.CEL"
"237" "EPODE_p_HapMapPT04_GenomeWideSNP_6_G05_180104.CEL"
"238" "EPODE_p_HapMapPT04_GenomeWideSNP_6_G06_180120.CEL"
"239" "EPODE_p_HapMapPT04_GenomeWideSNP_6_G08_180152.CEL"
"240" "EPODE_p_HapMapPT04_GenomeWideSNP_6_G09_180168.CEL"
"241" "EPODE_p_HapMapPT04_GenomeWideSNP_6_G10_180184.CEL"
"242" "EPODE_p_HapMapPT04_GenomeWideSNP_6_G11_180200.CEL"
"243" "EPODE_p_HapMapPT04_GenomeWideSNP_6_G12_180216.CEL"
"244" "EPODE_p_HapMapPT04_GenomeWideSNP_6_H01_180042.CEL"
"245" "EPODE_p_HapMapPT04_GenomeWideSNP_6_H02_180058.CEL"
"246" "EPODE_p_HapMapPT04_GenomeWideSNP_6_H03_180074.CEL"
"247" "EPODE_p_HapMapPT04_GenomeWideSNP_6_H04_180090.CEL"
"248" "EPODE_p_HapMapPT04_GenomeWideSNP_6_H05_180106.CEL"
"249" "EPODE_p_HapMapPT04_GenomeWideSNP_6_H06_180122.CEL"
"250" "EPODE_p_HapMapPT04_GenomeWideSNP_6_H07_180138.CEL"
"251" "EPODE_p_HapMapPT04_GenomeWideSNP_6_H08_180154.CEL"
"252" "EPODE_p_HapMapPT04_GenomeWideSNP_6_H09_180170.CEL"
"253" "EPODE_p_HapMapPT04_GenomeWideSNP_6_H10_180186.CEL"
"254" "EPODE_p_HapMapPT04_GenomeWideSNP_6_H11_180202.CEL"
"255" "EPODE_p_HapMapPT04_GenomeWideSNP_6_H12_180218.CEL"
"256" "HOMOS_p_HapMapv13_GenomeWideSNP_6_A02_183806.CEL"
"257" "HOMOS_p_HapMapv13_GenomeWideSNP_6_A03_183822.CEL"
"258" "HOMOS_p_HapMapv13_GenomeWideSNP_6_A04_183838.CEL"
"259" "HOMOS_p_HapMapv13_GenomeWideSNP_6_A06_183870.CEL"
"260" "HOMOS_p_HapMapv13_GenomeWideSNP_6_A07_183886.CEL"
"261" "HOMOS_p_HapMapv13_GenomeWideSNP_6_A08_183902.CEL"
"262" "HOMOS_p_HapMapv13_GenomeWideSNP_6_A09_183918.CEL"
"263" "HOMOS_p_HapMapv13_GenomeWideSNP_6_A10_183934.CEL"
"264" "HOMOS_p_HapMapv13_GenomeWideSNP_6_A12_183966.CEL"
"265" "HOMOS_p_HapMapv13_GenomeWideSNP_6_B03_183824.CEL"
"266" "HOMOS_p_HapMapv13_GenomeWideSNP_6_B04_183840.CEL"
"267" "HOMOS_p_HapMapv13_GenomeWideSNP_6_B05_183856.CEL"
"268" "HOMOS_p_HapMapv13_GenomeWideSNP_6_B06_183872.CEL"
"269" "HOMOS_p_HapMapv13_GenomeWideSNP_6_B07_183888.CEL"
"270" "HOMOS_p_HapMapv13_GenomeWideSNP_6_B08_183904.CEL"
"271" "HOMOS_p_HapMapv13_GenomeWideSNP_6_B09_183920.CEL"
"272" "HOMOS_p_HapMapv13_GenomeWideSNP_6_B10_183936.CEL"
"273" "HOMOS_p_HapMapv13_GenomeWideSNP_6_B12_183968.CEL"
"274" "HOMOS_p_HapMapv13_GenomeWideSNP_6_C01_183794.CEL"
"275" "HOMOS_p_HapMapv13_GenomeWideSNP_6_C02_183810.CEL"
"276" "HOMOS_p_HapMapv13_GenomeWideSNP_6_C03_183826.CEL"
"277" "HOMOS_p_HapMapv13_GenomeWideSNP_6_C04_183842.CEL"
"278" "HOMOS_p_HapMapv13_GenomeWideSNP_6_C06_183874.CEL"
"279" "HOMOS_p_HapMapv13_GenomeWideSNP_6_C07_183890.CEL"
"280" "HOMOS_p_HapMapv13_GenomeWideSNP_6_C08_183906.CEL"
"281" "HOMOS_p_HapMapv13_GenomeWideSNP_6_C09_183922.CEL"
"282" "HOMOS_p_HapMapv13_GenomeWideSNP_6_D01_183796.CEL"
"283" "HOMOS_p_HapMapv13_GenomeWideSNP_6_D02_183812.CEL"
"284" "HOMOS_p_HapMapv13_GenomeWideSNP_6_D03_183828.CEL"
"285" "HOMOS_p_HapMapv13_GenomeWideSNP_6_D04_183844.CEL"
"286" "HOMOS_p_HapMapv13_GenomeWideSNP_6_D05_183860.CEL"
"287" "HOMOS_p_HapMapv13_GenomeWideSNP_6_D06_183876.CEL"
"288" "HOMOS_p_HapMapv13_GenomeWideSNP_6_D07_183892.CEL"
"289" "HOMOS_p_HapMapv13_GenomeWideSNP_6_D08_183908.CEL"
"290" "HOMOS_p_HapMapv13_GenomeWideSNP_6_D09_183924.CEL"
"291" "HOMOS_p_HapMapv13_GenomeWideSNP_6_D10_183940.CEL"
"292" "HOMOS_p_HapMapv13_GenomeWideSNP_6_D11_183956.CEL"
"293" "HOMOS_p_HapMapv13_GenomeWideSNP_6_D12_183972.CEL"
"294" "HOMOS_p_HapMapv13_GenomeWideSNP_6_E02_183814.CEL"
"295" "HOMOS_p_HapMapv13_GenomeWideSNP_6_E03_183830.CEL"
"296" "HOMOS_p_HapMapv13_GenomeWideSNP_6_E04_183846.CEL"
"297" "HOMOS_p_HapMapv13_GenomeWideSNP_6_E05_183862.CEL"
"298" "HOMOS_p_HapMapv13_GenomeWideSNP_6_E10_183942.CEL"
"299" "HOMOS_p_HapMapv13_GenomeWideSNP_6_E11_183958.CEL"
"300" "HOMOS_p_HapMapv13_GenomeWideSNP_6_E12_183974.CEL"
"301" "HOMOS_p_HapMapv13_GenomeWideSNP_6_F01_183800.CEL"
"302" "HOMOS_p_HapMapv13_GenomeWideSNP_6_F02_183816.CEL"
"303" "HOMOS_p_HapMapv13_GenomeWideSNP_6_F08_183912.CEL"
"304" "HOMOS_p_HapMapv13_GenomeWideSNP_6_F09_183928.CEL"
"305" "HOMOS_p_HapMapv13_GenomeWideSNP_6_G01_183802.CEL"
"306" "HOMOS_p_HapMapv13_GenomeWideSNP_6_G02_183818.CEL"
"307" "HOMOS_p_HapMapv13_GenomeWideSNP_6_G03_183834.CEL"
"308" "HOMOS_p_HapMapv13_GenomeWideSNP_6_G04_183850.CEL"
"309" "HOMOS_p_HapMapv13_GenomeWideSNP_6_G05_183866.CEL"
"310" "HOMOS_p_HapMapv13_GenomeWideSNP_6_G06_183882.CEL"
"311" "HOMOS_p_HapMapv13_GenomeWideSNP_6_G07_183898.CEL"
"312" "HOMOS_p_HapMapv13_GenomeWideSNP_6_G08_183914.CEL"
"313" "HOMOS_p_HapMapv13_GenomeWideSNP_6_G09_183930.CEL"
"314" "HOMOS_p_HapMapv13_GenomeWideSNP_6_G10_183946.CEL"
"315" "HOMOS_p_HapMapv13_GenomeWideSNP_6_G11_183962.CEL"
"316" "HOMOS_p_HapMapv13_GenomeWideSNP_6_G12_183978.CEL"
"317" "HOMOS_p_HapMapv13_GenomeWideSNP_6_H01_183804.CEL"
"318" "HOMOS_p_HapMapv13_GenomeWideSNP_6_H06_183884.CEL"
"319" "HUFFS_p_HapMap_p3m08_GenomeWideSNP_6_A02_218184.CEL"
"320" "HUFFS_p_HapMap_p3m08_GenomeWideSNP_6_A03_218200.CEL"
"321" "HUFFS_p_HapMap_p3m08_GenomeWideSNP_6_A04_218216.CEL"
"322" "HUFFS_p_HapMap_p3m08_GenomeWideSNP_6_A05_218232.CEL"
"323" "HUFFS_p_HapMap_p3m08_GenomeWideSNP_6_A06_218248.CEL"
"324" "HUFFS_p_HapMap_p3m08_GenomeWideSNP_6_A07_218264.CEL"
"325" "HUFFS_p_HapMap_p3m08_GenomeWideSNP_6_A09_218296.CEL"
"326" "HUFFS_p_HapMap_p3m08_GenomeWideSNP_6_A10_218312.CEL"
"327" "HUFFS_p_HapMap_p3m08_GenomeWideSNP_6_A11_218328.CEL"
"328" "HUFFS_p_HapMap_p3m08_GenomeWideSNP_6_A12_218344.CEL"
"329" "HUFFS_p_HapMap_p3m08_GenomeWideSNP_6_B01_218170.CEL"
"330" "HUFFS_p_HapMap_p3m08_GenomeWideSNP_6_B02_218186.CEL"
"331" "HUFFS_p_HapMap_p3m08_GenomeWideSNP_6_B03_218202.CEL"
"332" "HUFFS_p_HapMap_p3m08_GenomeWideSNP_6_B04_218218.CEL"
"333" "HUFFS_p_HapMap_p3m08_GenomeWideSNP_6_B05_218234.CEL"
"334" "HUFFS_p_HapMap_p3m08_GenomeWideSNP_6_B06_218250.CEL"
"335" "HUFFS_p_HapMap_p3m08_GenomeWideSNP_6_B07_218266.CEL"
"336" "HUFFS_p_HapMap_p3m08_GenomeWideSNP_6_B09_218298.CEL"
"337" "HUFFS_p_HapMap_p3m08_GenomeWideSNP_6_B10_218314.CEL"
"338" "HUFFS_p_HapMap_p3m08_GenomeWideSNP_6_B11_218330.CEL"
"339" "HUFFS_p_HapMap_p3m08_GenomeWideSNP_6_B12_218346.CEL"
"340" "HUFFS_p_HapMap_p3m08_GenomeWideSNP_6_C01_218172.CEL"
"341" "HUFFS_p_HapMap_p3m08_GenomeWideSNP_6_C02_218188.CEL"
"342" "HUFFS_p_HapMap_p3m08_GenomeWideSNP_6_C03_218204.CEL"
"343" "HUFFS_p_HapMap_p3m08_GenomeWideSNP_6_C05_218236.CEL"
"344" "HUFFS_p_HapMap_p3m08_GenomeWideSNP_6_C07_218268.CEL"
"345" "HUFFS_p_HapMap_p3m08_GenomeWideSNP_6_C08_218284.CEL"
"346" "HUFFS_p_HapMap_p3m08_GenomeWideSNP_6_C09_218300.CEL"
"347" "HUFFS_p_HapMap_p3m08_GenomeWideSNP_6_C10_218316.CEL"
"348" "HUFFS_p_HapMap_p3m08_GenomeWideSNP_6_C11_218332.CEL"
"349" "HUFFS_p_HapMap_p3m08_GenomeWideSNP_6_C12_218348.CEL"
"350" "HUFFS_p_HapMap_p3m08_GenomeWideSNP_6_D01_218174.CEL"
"351" "HUFFS_p_HapMap_p3m08_GenomeWideSNP_6_D02_218190.CEL"
"352" "HUFFS_p_HapMap_p3m08_GenomeWideSNP_6_D03_218206.CEL"
"353" "HUFFS_p_HapMap_p3m08_GenomeWideSNP_6_D04_218222.CEL"
"354" "HUFFS_p_HapMap_p3m08_GenomeWideSNP_6_D05_218238.CEL"
"355" "HUFFS_p_HapMap_p3m08_GenomeWideSNP_6_D06_218254.CEL"
"356" "HUFFS_p_HapMap_p3m08_GenomeWideSNP_6_D07_218270.CEL"
"357" "HUFFS_p_HapMap_p3m08_GenomeWideSNP_6_D08_218286.CEL"
"358" "HUFFS_p_HapMap_p3m08_GenomeWideSNP_6_D10_218318.CEL"
"359" "HUFFS_p_HapMap_p3m08_GenomeWideSNP_6_D11_218334.CEL"
"360" "HUFFS_p_HapMap_p3m08_GenomeWideSNP_6_E01_218176.CEL"
"361" "HUFFS_p_HapMap_p3m08_GenomeWideSNP_6_E02_218192.CEL"
"362" "HUFFS_p_HapMap_p3m08_GenomeWideSNP_6_E03_218208.CEL"
"363" "HUFFS_p_HapMap_p3m08_GenomeWideSNP_6_E04_218224.CEL"
"364" "HUFFS_p_HapMap_p3m08_GenomeWideSNP_6_E05_218240.CEL"
"365" "HUFFS_p_HapMap_p3m08_GenomeWideSNP_6_E06_218256.CEL"
"366" "HUFFS_p_HapMap_p3m08_GenomeWideSNP_6_E07_218272.CEL"
"367" "HUFFS_p_HapMap_p3m08_GenomeWideSNP_6_E09_218304.CEL"
"368" "HUFFS_p_HapMap_p3m08_GenomeWideSNP_6_E10_218320.CEL"
"369" "HUFFS_p_HapMap_p3m08_GenomeWideSNP_6_E11_218336.CEL"
"370" "HUFFS_p_HapMap_p3m08_GenomeWideSNP_6_F01_218178.CEL"
"371" "HUFFS_p_HapMap_p3m08_GenomeWideSNP_6_F02_218194.CEL"
"372" "HUFFS_p_HapMap_p3m08_GenomeWideSNP_6_F03_218210.CEL"
"373" "HUFFS_p_HapMap_p3m08_GenomeWideSNP_6_F06_218258.CEL"
"374" "HUFFS_p_HapMap_p3m08_GenomeWideSNP_6_F07_218274.CEL"
"375" "HUFFS_p_HapMap_p3m08_GenomeWideSNP_6_F09_218306.CEL"
"376" "HUFFS_p_HapMap_p3m08_GenomeWideSNP_6_F10_218322.CEL"
"377" "HUFFS_p_HapMap_p3m08_GenomeWideSNP_6_F11_218338.CEL"
"378" "HUFFS_p_HapMap_p3m08_GenomeWideSNP_6_F12_218354.CEL"
"379" "HUFFS_p_HapMap_p3m08_GenomeWideSNP_6_G01_218180.CEL"
"380" "HUFFS_p_HapMap_p3m08_GenomeWideSNP_6_G03_218212.CEL"
"381" "HUFFS_p_HapMap_p3m08_GenomeWideSNP_6_G04_218228.CEL"
"382" "HUFFS_p_HapMap_p3m08_GenomeWideSNP_6_G05_218244.CEL"
"383" "HUFFS_p_HapMap_p3m08_GenomeWideSNP_6_G06_218260.CEL"
"384" "HUFFS_p_HapMap_p3m08_GenomeWideSNP_6_G07_218276.CEL"
"385" "HUFFS_p_HapMap_p3m08_GenomeWideSNP_6_G08_218292.CEL"
"386" "HUFFS_p_HapMap_p3m08_GenomeWideSNP_6_G09_218308.CEL"
"387" "HUFFS_p_HapMap_p3m08_GenomeWideSNP_6_G10_218324.CEL"
"388" "HUFFS_p_HapMap_p3m08_GenomeWideSNP_6_G12_218356.CEL"
"389" "HUFFS_p_HapMap_p3m08_GenomeWideSNP_6_H01_218182.CEL"
"390" "HUFFS_p_HapMap_p3m08_GenomeWideSNP_6_H03_218214.CEL"
"391" "HUFFS_p_HapMap_p3m08_GenomeWideSNP_6_H04_218230.CEL"
"392" "HUFFS_p_HapMap_p3m08_GenomeWideSNP_6_H05_218246.CEL"
"393" "HUFFS_p_HapMap_p3m08_GenomeWideSNP_6_H06_218262.CEL"
"394" "HUFFS_p_HapMap_p3m08_GenomeWideSNP_6_H07_218278.CEL"
"395" "HUFFS_p_HapMap_p3m08_GenomeWideSNP_6_H08_218294.CEL"
"396" "HUFFS_p_HapMap_p3m08_GenomeWideSNP_6_H09_218310.CEL"
"397" "HUFFS_p_HapMap_p3m08_GenomeWideSNP_6_H10_218326.CEL"
"398" "HUFFS_p_HapMap_p3m08_GenomeWideSNP_6_H11_218342.CEL"
"399" "HUFFS_p_HapMap_p3m08_GenomeWideSNP_6_H12_218358.CEL"
"400" "HUSKS_p_HapMap_Massai_redo1_GenomeWideSNP_6_A01_221656.CEL"
"401" "HUSKS_p_HapMap_Massai_redo1_GenomeWideSNP_6_A02_221672.CEL"
"402" "HUSKS_p_HapMap_Massai_redo1_GenomeWideSNP_6_A03_221688.CEL"
"403" "HUSKS_p_HapMap_Massai_redo1_GenomeWideSNP_6_A04_221704.CEL"
"404" "HUSKS_p_HapMap_Massai_redo1_GenomeWideSNP_6_A05_221720.CEL"
"405" "HUSKS_p_HapMap_Massai_redo1_GenomeWideSNP_6_A06_221736.CEL"
"406" "HUSKS_p_HapMap_Massai_redo1_GenomeWideSNP_6_A07_221752.CEL"
"407" "HUSKS_p_HapMap_Massai_redo1_GenomeWideSNP_6_A08_221768.CEL"
"408" "HUSKS_p_HapMap_Massai_redo1_GenomeWideSNP_6_A09_221784.CEL"
"409" "HUSKS_p_HapMap_Massai_redo1_GenomeWideSNP_6_A10_221800.CEL"
"410" "HUSKS_p_HapMap_Massai_redo1_GenomeWideSNP_6_A11_221816.CEL"
"411" "HUSKS_p_HapMap_Massai_redo1_GenomeWideSNP_6_A12_221832.CEL"
"412" "HUSKS_p_HapMap_Massai_redo1_GenomeWideSNP_6_B01_221658.CEL"
"413" "HUSKS_p_HapMap_Massai_redo1_GenomeWideSNP_6_B02_221674.CEL"
"414" "HUSKS_p_HapMap_Massai_redo1_GenomeWideSNP_6_B03_221690.CEL"
"415" "HUSKS_p_HapMap_Massai_redo1_GenomeWideSNP_6_B04_221706.CEL"
"416" "HUSKS_p_HapMap_Massai_redo1_GenomeWideSNP_6_B05_221722.CEL"
"417" "HUSKS_p_HapMap_Massai_redo1_GenomeWideSNP_6_B06_221738.CEL"
"418" "HUSKS_p_HapMap_Massai_redo1_GenomeWideSNP_6_B07_221754.CEL"
"419" "IONIC_p_HapMapPT05_GenomeWideSNP_6_A02_183998.CEL"
"420" "IONIC_p_HapMapPT05_GenomeWideSNP_6_A03_184014.CEL"
"421" "IONIC_p_HapMapPT05_GenomeWideSNP_6_A05_184046.CEL"
"422" "IONIC_p_HapMapPT05_GenomeWideSNP_6_A06_184062.CEL"
"423" "IONIC_p_HapMapPT05_GenomeWideSNP_6_A08_184094.CEL"
"424" "IONIC_p_HapMapPT05_GenomeWideSNP_6_A09_184110.CEL"
"425" "IONIC_p_HapMapPT05_GenomeWideSNP_6_A10_184126.CEL"
"426" "IONIC_p_HapMapPT05_GenomeWideSNP_6_A11_184142.CEL"
"427" "IONIC_p_HapMapPT05_GenomeWideSNP_6_A12_184158.CEL"
"428" "IONIC_p_HapMapPT05_GenomeWideSNP_6_B01_183984.CEL"
"429" "IONIC_p_HapMapPT05_GenomeWideSNP_6_B02_184000.CEL"
"430" "IONIC_p_HapMapPT05_GenomeWideSNP_6_B03_184016.CEL"
"431" "IONIC_p_HapMapPT05_GenomeWideSNP_6_B04_184032.CEL"
"432" "IONIC_p_HapMapPT05_GenomeWideSNP_6_B05_184048.CEL"
"433" "IONIC_p_HapMapPT05_GenomeWideSNP_6_B06_184064.CEL"
"434" "IONIC_p_HapMapPT05_GenomeWideSNP_6_B08_184096.CEL"
"435" "IONIC_p_HapMapPT05_GenomeWideSNP_6_B09_184112.CEL"
"436" "IONIC_p_HapMapPT05_GenomeWideSNP_6_B10_184128.CEL"
"437" "IONIC_p_HapMapPT05_GenomeWideSNP_6_B12_184160.CEL"
"438" "IONIC_p_HapMapPT05_GenomeWideSNP_6_C01_183986.CEL"
"439" "IONIC_p_HapMapPT05_GenomeWideSNP_6_C02_184002.CEL"
"440" "IONIC_p_HapMapPT05_GenomeWideSNP_6_C03_184018.CEL"
"441" "IONIC_p_HapMapPT05_GenomeWideSNP_6_C04_184034.CEL"
"442" "IONIC_p_HapMapPT05_GenomeWideSNP_6_C05_184050.CEL"
"443" "IONIC_p_HapMapPT05_GenomeWideSNP_6_C06_184066.CEL"
"444" "IONIC_p_HapMapPT05_GenomeWideSNP_6_C07_184082.CEL"
"445" "IONIC_p_HapMapPT05_GenomeWideSNP_6_C08_184098.CEL"
"446" "IONIC_p_HapMapPT05_GenomeWideSNP_6_C09_184114.CEL"
"447" "IONIC_p_HapMapPT05_GenomeWideSNP_6_C10_184130.CEL"
"448" "IONIC_p_HapMapPT05_GenomeWideSNP_6_C11_184146.CEL"
"449" "IONIC_p_HapMapPT05_GenomeWideSNP_6_C12_184162.CEL"
"450" "IONIC_p_HapMapPT05_GenomeWideSNP_6_D01_183988.CEL"
"451" "IONIC_p_HapMapPT05_GenomeWideSNP_6_D02_184004.CEL"
"452" "IONIC_p_HapMapPT05_GenomeWideSNP_6_D03_184020.CEL"
"453" "IONIC_p_HapMapPT05_GenomeWideSNP_6_D05_184052.CEL"
"454" "IONIC_p_HapMapPT05_GenomeWideSNP_6_D06_184068.CEL"
"455" "IONIC_p_HapMapPT05_GenomeWideSNP_6_D07_184084.CEL"
"456" "IONIC_p_HapMapPT05_GenomeWideSNP_6_D08_184100.CEL"
"457" "IONIC_p_HapMapPT05_GenomeWideSNP_6_D09_184116.CEL"
"458" "IONIC_p_HapMapPT05_GenomeWideSNP_6_D10_184132.CEL"
"459" "IONIC_p_HapMapPT05_GenomeWideSNP_6_D11_184148.CEL"
"460" "IONIC_p_HapMapPT05_GenomeWideSNP_6_D12_184164.CEL"
"461" "IONIC_p_HapMapPT05_GenomeWideSNP_6_E02_184006.CEL"
"462" "IONIC_p_HapMapPT05_GenomeWideSNP_6_E04_184038.CEL"
"463" "IONIC_p_HapMapPT05_GenomeWideSNP_6_E05_184054.CEL"
"464" "IONIC_p_HapMapPT05_GenomeWideSNP_6_E06_184070.CEL"
"465" "IONIC_p_HapMapPT05_GenomeWideSNP_6_E07_184086.CEL"
"466" "IONIC_p_HapMapPT05_GenomeWideSNP_6_E08_184102.CEL"
"467" "IONIC_p_HapMapPT05_GenomeWideSNP_6_E09_184118.CEL"
"468" "IONIC_p_HapMapPT05_GenomeWideSNP_6_E10_184134.CEL"
"469" "IONIC_p_HapMapPT05_GenomeWideSNP_6_E11_184150.CEL"
"470" "IONIC_p_HapMapPT05_GenomeWideSNP_6_E12_184166.CEL"
"471" "IONIC_p_HapMapPT05_GenomeWideSNP_6_F01_183992.CEL"
"472" "IONIC_p_HapMapPT05_GenomeWideSNP_6_F02_184008.CEL"
"473" "IONIC_p_HapMapPT05_GenomeWideSNP_6_F03_184024.CEL"
"474" "IONIC_p_HapMapPT05_GenomeWideSNP_6_F04_184040.CEL"
"475" "IONIC_p_HapMapPT05_GenomeWideSNP_6_F06_184072.CEL"
"476" "IONIC_p_HapMapPT05_GenomeWideSNP_6_F07_184088.CEL"
"477" "IONIC_p_HapMapPT05_GenomeWideSNP_6_F08_184104.CEL"
"478" "IONIC_p_HapMapPT05_GenomeWideSNP_6_F10_184136.CEL"
"479" "IONIC_p_HapMapPT05_GenomeWideSNP_6_F11_184152.CEL"
"480" "IONIC_p_HapMapPT05_GenomeWideSNP_6_F12_184168.CEL"
"481" "IONIC_p_HapMapPT05_GenomeWideSNP_6_G01_183994.CEL"
"482" "IONIC_p_HapMapPT05_GenomeWideSNP_6_G02_184010.CEL"
"483" "IONIC_p_HapMapPT05_GenomeWideSNP_6_G03_184026.CEL"
"484" "IONIC_p_HapMapPT05_GenomeWideSNP_6_G04_184042.CEL"
"485" "IONIC_p_HapMapPT05_GenomeWideSNP_6_G05_184058.CEL"
"486" "IONIC_p_HapMapPT05_GenomeWideSNP_6_G06_184074.CEL"
"487" "IONIC_p_HapMapPT05_GenomeWideSNP_6_G07_184090.CEL"
"488" "IONIC_p_HapMapPT05_GenomeWideSNP_6_G08_184106.CEL"
"489" "IONIC_p_HapMapPT05_GenomeWideSNP_6_G09_184122.CEL"
"490" "IONIC_p_HapMapPT05_GenomeWideSNP_6_G10_184138.CEL"
"491" "IONIC_p_HapMapPT05_GenomeWideSNP_6_G11_184154.CEL"
"492" "IONIC_p_HapMapPT05_GenomeWideSNP_6_G12_184170.CEL"
"493" "IONIC_p_HapMapPT05_GenomeWideSNP_6_H01_183996.CEL"
"494" "IONIC_p_HapMapPT05_GenomeWideSNP_6_H02_184012.CEL"
"495" "IONIC_p_HapMapPT05_GenomeWideSNP_6_H03_184028.CEL"
"496" "IONIC_p_HapMapPT05_GenomeWideSNP_6_H05_184060.CEL"
"497" "IONIC_p_HapMapPT05_GenomeWideSNP_6_H06_184076.CEL"
"498" "IONIC_p_HapMapPT05_GenomeWideSNP_6_H07_184092.CEL"
"499" "IONIC_p_HapMapPT05_GenomeWideSNP_6_H08_184108.CEL"
"500" "IONIC_p_HapMapPT05_GenomeWideSNP_6_H09_184124.CEL"
"501" "IONIC_p_HapMapPT05_GenomeWideSNP_6_H10_184140.CEL"
"502" "IONIC_p_HapMapPT05_GenomeWideSNP_6_H11_184156.CEL"
"503" "IONIC_p_HapMapPT05_GenomeWideSNP_6_H12_184172.CEL"
"504" "LOVED_p_HapMapPT07_GenomeWideSNP_6_A01_184174.CEL"
"505" "LOVED_p_HapMapPT07_GenomeWideSNP_6_A02_184190.CEL"
"506" "LOVED_p_HapMapPT07_GenomeWideSNP_6_A03_184206.CEL"
"507" "LOVED_p_HapMapPT07_GenomeWideSNP_6_A04_184222.CEL"
"508" "LOVED_p_HapMapPT07_GenomeWideSNP_6_A05_184238.CEL"
"509" "LOVED_p_HapMapPT07_GenomeWideSNP_6_A06_184254.CEL"
"510" "LOVED_p_HapMapPT07_GenomeWideSNP_6_A08_184286.CEL"
"511" "LOVED_p_HapMapPT07_GenomeWideSNP_6_A09_184302.CEL"
"512" "LOVED_p_HapMapPT07_GenomeWideSNP_6_A10_184318.CEL"
"513" "LOVED_p_HapMapPT07_GenomeWideSNP_6_B01_184176.CEL"
"514" "LOVED_p_HapMapPT07_GenomeWideSNP_6_B02_184192.CEL"
"515" "LOVED_p_HapMapPT07_GenomeWideSNP_6_B03_184208.CEL"
"516" "LOVED_p_HapMapPT07_GenomeWideSNP_6_B04_184224.CEL"
"517" "LOVED_p_HapMapPT07_GenomeWideSNP_6_B05_184240.CEL"
"518" "LOVED_p_HapMapPT07_GenomeWideSNP_6_B06_184256.CEL"
"519" "LOVED_p_HapMapPT07_GenomeWideSNP_6_B09_184304.CEL"
"520" "LOVED_p_HapMapPT07_GenomeWideSNP_6_B10_184320.CEL"
"521" "LOVED_p_HapMapPT07_GenomeWideSNP_6_B11_184336.CEL"
"522" "LOVED_p_HapMapPT07_GenomeWideSNP_6_C01_184178.CEL"
"523" "LOVED_p_HapMapPT07_GenomeWideSNP_6_C02_184194.CEL"
"524" "LOVED_p_HapMapPT07_GenomeWideSNP_6_C03_184210.CEL"
"525" "LOVED_p_HapMapPT07_GenomeWideSNP_6_C06_184258.CEL"
"526" "LOVED_p_HapMapPT07_GenomeWideSNP_6_C07_184274.CEL"
"527" "LOVED_p_HapMapPT07_GenomeWideSNP_6_C08_184290.CEL"
"528" "LOVED_p_HapMapPT07_GenomeWideSNP_6_C09_184306.CEL"
"529" "LOVED_p_HapMapPT07_GenomeWideSNP_6_C10_184322.CEL"
"530" "LOVED_p_HapMapPT07_GenomeWideSNP_6_C12_184354.CEL"
"531" "LOVED_p_HapMapPT07_GenomeWideSNP_6_D01_184180.CEL"
"532" "LOVED_p_HapMapPT07_GenomeWideSNP_6_D02_184196.CEL"
"533" "LOVED_p_HapMapPT07_GenomeWideSNP_6_D03_184212.CEL"
"534" "LOVED_p_HapMapPT07_GenomeWideSNP_6_D04_184228.CEL"
"535" "LOVED_p_HapMapPT07_GenomeWideSNP_6_D05_184244.CEL"
"536" "LOVED_p_HapMapPT07_GenomeWideSNP_6_D08_184292.CEL"
"537" "LOVED_p_HapMapPT07_GenomeWideSNP_6_D09_184308.CEL"
"538" "LOVED_p_HapMapPT07_GenomeWideSNP_6_D10_184324.CEL"
"539" "LOVED_p_HapMapPT07_GenomeWideSNP_6_D11_184340.CEL"
"540" "LOVED_p_HapMapPT07_GenomeWideSNP_6_D12_184356.CEL"
"541" "LOVED_p_HapMapPT07_GenomeWideSNP_6_E01_184182.CEL"
"542" "LOVED_p_HapMapPT07_GenomeWideSNP_6_E03_184214.CEL"
"543" "LOVED_p_HapMapPT07_GenomeWideSNP_6_E04_184230.CEL"
"544" "LOVED_p_HapMapPT07_GenomeWideSNP_6_E06_184262.CEL"
"545" "LOVED_p_HapMapPT07_GenomeWideSNP_6_E09_184310.CEL"
"546" "LOVED_p_HapMapPT07_GenomeWideSNP_6_E10_184326.CEL"
"547" "LOVED_p_HapMapPT07_GenomeWideSNP_6_E11_184342.CEL"
"548" "LOVED_p_HapMapPT07_GenomeWideSNP_6_E12_184358.CEL"
"549" "LOVED_p_HapMapPT07_GenomeWideSNP_6_F02_184200.CEL"
"550" "LOVED_p_HapMapPT07_GenomeWideSNP_6_F04_184232.CEL"
"551" "LOVED_p_HapMapPT07_GenomeWideSNP_6_F05_184248.CEL"
"552" "LOVED_p_HapMapPT07_GenomeWideSNP_6_F07_184280.CEL"
"553" "LOVED_p_HapMapPT07_GenomeWideSNP_6_F08_184296.CEL"
"554" "LOVED_p_HapMapPT07_GenomeWideSNP_6_F09_184312.CEL"
"555" "LOVED_p_HapMapPT07_GenomeWideSNP_6_F10_184328.CEL"
"556" "LOVED_p_HapMapPT07_GenomeWideSNP_6_F11_184344.CEL"
"557" "LOVED_p_HapMapPT07_GenomeWideSNP_6_F12_184360.CEL"
"558" "LOVED_p_HapMapPT07_GenomeWideSNP_6_G02_184202.CEL"
"559" "LOVED_p_HapMapPT07_GenomeWideSNP_6_G03_184218.CEL"
"560" "LOVED_p_HapMapPT07_GenomeWideSNP_6_G04_184234.CEL"
"561" "LOVED_p_HapMapPT07_GenomeWideSNP_6_G06_184266.CEL"
"562" "LOVED_p_HapMapPT07_GenomeWideSNP_6_G07_184282.CEL"
"563" "LOVED_p_HapMapPT07_GenomeWideSNP_6_G08_184298.CEL"
"564" "LOVED_p_HapMapPT07_GenomeWideSNP_6_G09_184314.CEL"
"565" "LOVED_p_HapMapPT07_GenomeWideSNP_6_G10_184330.CEL"
"566" "LOVED_p_HapMapPT07_GenomeWideSNP_6_G11_184346.CEL"
"567" "LOVED_p_HapMapPT07_GenomeWideSNP_6_G12_184362.CEL"
"568" "LOVED_p_HapMapPT07_GenomeWideSNP_6_H03_184220.CEL"
"569" "LOVED_p_HapMapPT07_GenomeWideSNP_6_H05_184252.CEL"
"570" "LOVED_p_HapMapPT07_GenomeWideSNP_6_H06_184268.CEL"
"571" "LOVED_p_HapMapPT07_GenomeWideSNP_6_H07_184284.CEL"
"572" "LOVED_p_HapMapPT07_GenomeWideSNP_6_H09_184316.CEL"
"573" "LOVED_p_HapMapPT07_GenomeWideSNP_6_H10_184332.CEL"
"574" "LOVED_p_HapMapPT07_GenomeWideSNP_6_H11_184348.CEL"
"575" "LOVED_p_HapMapPT07_GenomeWideSNP_6_H12_184364.CEL"
"576" "NIGHS_p_HapMap_PhIII_Redo_GenomeWideSNP_6_A01_196482.CEL"
"577" "NIGHS_p_HapMap_PhIII_Redo_GenomeWideSNP_6_A02_196484.CEL"
"578" "NIGHS_p_HapMap_PhIII_Redo_GenomeWideSNP_6_A03_196486.CEL"
"579" "NIGHS_p_HapMap_PhIII_Redo_GenomeWideSNP_6_A04_196488.CEL"
"580" "NIGHS_p_HapMap_PhIII_Redo_GenomeWideSNP_6_A05_196490.CEL"
"581" "NIGHS_p_HapMap_PhIII_Redo_GenomeWideSNP_6_A07_196494.CEL"
"582" "NIGHS_p_HapMap_PhIII_Redo_GenomeWideSNP_6_A08_196496.CEL"
"583" "NIGHS_p_HapMap_PhIII_Redo_GenomeWideSNP_6_A09_196498.CEL"
"584" "NIGHS_p_HapMap_PhIII_Redo_GenomeWideSNP_6_A10_196500.CEL"
"585" "NIGHS_p_HapMap_PhIII_Redo_GenomeWideSNP_6_A11_196502.CEL"
"586" "NIGHS_p_HapMap_PhIII_Redo_GenomeWideSNP_6_B01_196506.CEL"
"587" "NIGHS_p_HapMap_PhIII_Redo_GenomeWideSNP_6_B02_196508.CEL"
"588" "NIGHS_p_HapMap_PhIII_Redo_GenomeWideSNP_6_B03_196510.CEL"
"589" "NIGHS_p_HapMap_PhIII_Redo_GenomeWideSNP_6_B04_196512.CEL"
"590" "NIGHS_p_HapMap_PhIII_Redo_GenomeWideSNP_6_B05_196514.CEL"
"591" "NIGHS_p_HapMap_PhIII_Redo_GenomeWideSNP_6_B06_196516.CEL"
"592" "NIGHS_p_HapMap_PhIII_Redo_GenomeWideSNP_6_B07_196518.CEL"
"593" "NIGHS_p_HapMap_PhIII_Redo_GenomeWideSNP_6_B08_196520.CEL"
"594" "NIGHS_p_HapMap_PhIII_Redo_GenomeWideSNP_6_B09_196522.CEL"
"595" "NIGHS_p_HapMap_PhIII_Redo_GenomeWideSNP_6_B10_196524.CEL"
"596" "NIGHS_p_HapMap_PhIII_Redo_GenomeWideSNP_6_B11_196526.CEL"
"597" "NIGHS_p_HapMap_PhIII_Redo_GenomeWideSNP_6_B12_196528.CEL"
"598" "NIGHS_p_HapMap_PhIII_Redo_GenomeWideSNP_6_C01_196530.CEL"
"599" "NIGHS_p_HapMap_PhIII_Redo_GenomeWideSNP_6_C02_196532.CEL"
"600" "NIGHS_p_HapMap_PhIII_Redo_GenomeWideSNP_6_C03_196534.CEL"
"601" "NIGHS_p_HapMap_PhIII_Redo_GenomeWideSNP_6_C04_196536.CEL"
"602" "NIGHS_p_HapMap_PhIII_Redo_GenomeWideSNP_6_C07_196542.CEL"
"603" "NIGHS_p_HapMap_PhIII_Redo_GenomeWideSNP_6_C08_196544.CEL"
"604" "NIGHS_p_HapMap_PhIII_Redo_GenomeWideSNP_6_C10_196548.CEL"
"605" "NIGHS_p_HapMap_PhIII_Redo_GenomeWideSNP_6_C11_196550.CEL"
"606" "NIGHS_p_HapMap_PhIII_Redo_GenomeWideSNP_6_D01_196554.CEL"
"607" "NIGHS_p_HapMap_PhIII_Redo_GenomeWideSNP_6_D02_196556.CEL"
"608" "NIGHS_p_HapMap_PhIII_Redo_GenomeWideSNP_6_D03_196558.CEL"
"609" "NIGHS_p_HapMap_PhIII_Redo_GenomeWideSNP_6_D04_196560.CEL"
"610" "NIGHS_p_HapMap_PhIII_Redo_GenomeWideSNP_6_D05_196562.CEL"
"611" "NIGHS_p_HapMap_PhIII_Redo_GenomeWideSNP_6_D06_196564.CEL"
"612" "NIGHS_p_HapMap_PhIII_Redo_GenomeWideSNP_6_D07_196566.CEL"
"613" "NIGHS_p_HapMap_PhIII_Redo_GenomeWideSNP_6_D08_196568.CEL"
"614" "NIGHS_p_HapMap_PhIII_Redo_GenomeWideSNP_6_D09_196570.CEL"
"615" "NIGHS_p_HapMap_PhIII_Redo_GenomeWideSNP_6_D10_196572.CEL"
"616" "NIGHS_p_HapMap_PhIII_Redo_GenomeWideSNP_6_D11_196574.CEL"
"617" "NIGHS_p_HapMap_PhIII_Redo_GenomeWideSNP_6_E01_196578.CEL"
"618" "NIGHS_p_HapMap_PhIII_Redo_GenomeWideSNP_6_E02_196580.CEL"
"619" "NIGHS_p_HapMap_PhIII_Redo_GenomeWideSNP_6_E03_196582.CEL"
"620" "NIGHS_p_HapMap_PhIII_Redo_GenomeWideSNP_6_E04_196584.CEL"
"621" "NIGHS_p_HapMap_PhIII_Redo_GenomeWideSNP_6_E05_196586.CEL"
"622" "NIGHS_p_HapMap_PhIII_Redo_GenomeWideSNP_6_E06_196588.CEL"
"623" "NIGHS_p_HapMap_PhIII_Redo_GenomeWideSNP_6_E07_196590.CEL"
"624" "NIGHS_p_HapMap_PhIII_Redo_GenomeWideSNP_6_E08_196592.CEL"
"625" "NIGHS_p_HapMap_PhIII_Redo_GenomeWideSNP_6_E09_196594.CEL"
"626" "NIGHS_p_HapMap_PhIII_Redo_GenomeWideSNP_6_E10_196596.CEL"
"627" "NIGHS_p_HapMap_PhIII_Redo_GenomeWideSNP_6_E11_196598.CEL"
"628" "NIGHS_p_HapMap_PhIII_Redo_GenomeWideSNP_6_E12_196600.CEL"
"629" "NIGHS_p_HapMap_PhIII_Redo_GenomeWideSNP_6_F01_196602.CEL"
"630" "NIGHS_p_HapMap_PhIII_Redo_GenomeWideSNP_6_F02_196604.CEL"
"631" "NIGHS_p_HapMap_PhIII_Redo_GenomeWideSNP_6_F03_196606.CEL"
"632" "NIGHS_p_HapMap_PhIII_Redo_GenomeWideSNP_6_F04_196608.CEL"
"633" "NIGHS_p_HapMap_PhIII_Redo_GenomeWideSNP_6_F05_196610.CEL"
"634" "NIGHS_p_HapMap_PhIII_Redo_GenomeWideSNP_6_F06_196612.CEL"
"635" "NIGHS_p_HapMap_PhIII_Redo_GenomeWideSNP_6_F07_196614.CEL"
"636" "NIGHS_p_HapMap_PhIII_Redo_GenomeWideSNP_6_F08_196616.CEL"
"637" "NIGHS_p_HapMap_PhIII_Redo_GenomeWideSNP_6_F09_196618.CEL"
"638" "NIGHS_p_HapMap_PhIII_Redo_GenomeWideSNP_6_F10_196620.CEL"
"639" "NIGHS_p_HapMap_PhIII_Redo_GenomeWideSNP_6_F11_196622.CEL"
"640" "NIGHS_p_HapMap_PhIII_Redo_GenomeWideSNP_6_F12_196624.CEL"
"641" "NIGHS_p_HapMap_PhIII_Redo_GenomeWideSNP_6_G01_196626.CEL"
"642" "NIGHS_p_HapMap_PhIII_Redo_GenomeWideSNP_6_G02_196628.CEL"
"643" "NIGHS_p_HapMap_PhIII_Redo_GenomeWideSNP_6_G03_196630.CEL"
"644" "NIGHS_p_HapMap_PhIII_Redo_GenomeWideSNP_6_G04_196632.CEL"
"645" "NIGHS_p_HapMap_PhIII_Redo_GenomeWideSNP_6_G05_196634.CEL"
"646" "NIGHS_p_HapMap_PhIII_Redo_GenomeWideSNP_6_G06_196636.CEL"
"647" "NIGHS_p_HapMap_PhIII_Redo_GenomeWideSNP_6_G07_196638.CEL"
"648" "NIGHS_p_HapMap_PhIII_Redo_GenomeWideSNP_6_G08_196640.CEL"
"649" "NIGHS_p_HapMap_PhIII_Redo_GenomeWideSNP_6_G09_196642.CEL"
"650" "NIGHS_p_HapMap_PhIII_Redo_GenomeWideSNP_6_G10_196644.CEL"
"651" "NIGHS_p_HapMap_PhIII_Redo_GenomeWideSNP_6_G11_196646.CEL"
"652" "NIGHS_p_HapMap_PhIII_Redo_GenomeWideSNP_6_G12_196648.CEL"
"653" "NIGHS_p_HapMap_PhIII_Redo_GenomeWideSNP_6_H01_196650.CEL"
"654" "NIGHS_p_HapMap_PhIII_Redo_GenomeWideSNP_6_H02_196652.CEL"
"655" "NIGHS_p_HapMap_PhIII_Redo_GenomeWideSNP_6_H03_196654.CEL"
"656" "NIGHS_p_HapMap_PhIII_Redo_GenomeWideSNP_6_H04_196656.CEL"
"657" "PICUL_p_HapMapv14_GenomeWideSNP_6_A01_181372.CEL"
"658" "PICUL_p_HapMapv14_GenomeWideSNP_6_A02_181388.CEL"
"659" "PICUL_p_HapMapv14_GenomeWideSNP_6_A03_181404.CEL"
"660" "PICUL_p_HapMapv14_GenomeWideSNP_6_A04_181420.CEL"
"661" "PICUL_p_HapMapv14_GenomeWideSNP_6_A05_181436.CEL"
"662" "PICUL_p_HapMapv14_GenomeWideSNP_6_A06_181452.CEL"
"663" "PICUL_p_HapMapv14_GenomeWideSNP_6_A07_181468.CEL"
"664" "PICUL_p_HapMapv14_GenomeWideSNP_6_A08_181484.CEL"
"665" "PICUL_p_HapMapv14_GenomeWideSNP_6_A09_181500.CEL"
"666" "PICUL_p_HapMapv14_GenomeWideSNP_6_A10_181516.CEL"
"667" "PICUL_p_HapMapv14_GenomeWideSNP_6_A11_181532.CEL"
"668" "PICUL_p_HapMapv14_GenomeWideSNP_6_A12_181548.CEL"
"669" "PICUL_p_HapMapv14_GenomeWideSNP_6_B01_181374.CEL"
"670" "PICUL_p_HapMapv14_GenomeWideSNP_6_B02_181390.CEL"
"671" "PICUL_p_HapMapv14_GenomeWideSNP_6_B03_181406.CEL"
"672" "PICUL_p_HapMapv14_GenomeWideSNP_6_B05_181438.CEL"
"673" "PICUL_p_HapMapv14_GenomeWideSNP_6_B06_181454.CEL"
"674" "PICUL_p_HapMapv14_GenomeWideSNP_6_B07_181470.CEL"
"675" "PICUL_p_HapMapv14_GenomeWideSNP_6_B08_181486.CEL"
"676" "PICUL_p_HapMapv14_GenomeWideSNP_6_B09_181502.CEL"
"677" "PICUL_p_HapMapv14_GenomeWideSNP_6_B10_181518.CEL"
"678" "PICUL_p_HapMapv14_GenomeWideSNP_6_B11_181534.CEL"
"679" "PICUL_p_HapMapv14_GenomeWideSNP_6_B12_181550.CEL"
"680" "PICUL_p_HapMapv14_GenomeWideSNP_6_C01_181376.CEL"
"681" "PICUL_p_HapMapv14_GenomeWideSNP_6_C02_181392.CEL"
"682" "PICUL_p_HapMapv14_GenomeWideSNP_6_C03_181408.CEL"
"683" "PICUL_p_HapMapv14_GenomeWideSNP_6_C04_181424.CEL"
"684" "PICUL_p_HapMapv14_GenomeWideSNP_6_C05_181440.CEL"
"685" "PICUL_p_HapMapv14_GenomeWideSNP_6_C06_181456.CEL"
"686" "PICUL_p_HapMapv14_GenomeWideSNP_6_C07_181472.CEL"
"687" "PICUL_p_HapMapv14_GenomeWideSNP_6_C08_181488.CEL"
"688" "PICUL_p_HapMapv14_GenomeWideSNP_6_C09_181504.CEL"
"689" "PICUL_p_HapMapv14_GenomeWideSNP_6_C10_181520.CEL"
"690" "PICUL_p_HapMapv14_GenomeWideSNP_6_C11_181536.CEL"
"691" "PICUL_p_HapMapv14_GenomeWideSNP_6_C12_181552.CEL"
"692" "PICUL_p_HapMapv14_GenomeWideSNP_6_D01_181378.CEL"
"693" "PICUL_p_HapMapv14_GenomeWideSNP_6_D02_181394.CEL"
"694" "PICUL_p_HapMapv14_GenomeWideSNP_6_D03_181410.CEL"
"695" "PICUL_p_HapMapv14_GenomeWideSNP_6_D04_181426.CEL"
"696" "PICUL_p_HapMapv14_GenomeWideSNP_6_D05_181442.CEL"
"697" "PICUL_p_HapMapv14_GenomeWideSNP_6_D06_181458.CEL"
"698" "PICUL_p_HapMapv14_GenomeWideSNP_6_D07_181474.CEL"
"699" "PICUL_p_HapMapv14_GenomeWideSNP_6_D09_181506.CEL"
"700" "PICUL_p_HapMapv14_GenomeWideSNP_6_D10_181522.CEL"
"701" "PICUL_p_HapMapv14_GenomeWideSNP_6_D11_181538.CEL"
"702" "PICUL_p_HapMapv14_GenomeWideSNP_6_D12_181554.CEL"
"703" "PICUL_p_HapMapv14_GenomeWideSNP_6_E01_181380.CEL"
"704" "PICUL_p_HapMapv14_GenomeWideSNP_6_E02_181396.CEL"
"705" "PICUL_p_HapMapv14_GenomeWideSNP_6_E03_181412.CEL"
"706" "PICUL_p_HapMapv14_GenomeWideSNP_6_E04_181428.CEL"
"707" "PICUL_p_HapMapv14_GenomeWideSNP_6_E05_181444.CEL"
"708" "PICUL_p_HapMapv14_GenomeWideSNP_6_E06_181460.CEL"
"709" "PICUL_p_HapMapv14_GenomeWideSNP_6_E07_181476.CEL"
"710" "PICUL_p_HapMapv14_GenomeWideSNP_6_E08_181492.CEL"
"711" "PICUL_p_HapMapv14_GenomeWideSNP_6_E09_181508.CEL"
"712" "PICUL_p_HapMapv14_GenomeWideSNP_6_E10_181524.CEL"
"713" "PICUL_p_HapMapv14_GenomeWideSNP_6_E11_181540.CEL"
"714" "PICUL_p_HapMapv14_GenomeWideSNP_6_F01_181382.CEL"
"715" "PICUL_p_HapMapv14_GenomeWideSNP_6_F02_181398.CEL"
"716" "PICUL_p_HapMapv14_GenomeWideSNP_6_F03_181414.CEL"
"717" "PICUL_p_HapMapv14_GenomeWideSNP_6_F04_181430.CEL"
"718" "PICUL_p_HapMapv14_GenomeWideSNP_6_F05_181446.CEL"
"719" "PICUL_p_HapMapv14_GenomeWideSNP_6_F06_181462.CEL"
"720" "PICUL_p_HapMapv14_GenomeWideSNP_6_F07_181478.CEL"
"721" "PICUL_p_HapMapv14_GenomeWideSNP_6_F08_181494.CEL"
"722" "PICUL_p_HapMapv14_GenomeWideSNP_6_F09_181510.CEL"
"723" "PICUL_p_HapMapv14_GenomeWideSNP_6_F10_181526.CEL"
"724" "PICUL_p_HapMapv14_GenomeWideSNP_6_F11_181542.CEL"
"725" "PICUL_p_HapMapv14_GenomeWideSNP_6_F12_181558.CEL"
"726" "PICUL_p_HapMapv14_GenomeWideSNP_6_G01_181384.CEL"
"727" "PICUL_p_HapMapv14_GenomeWideSNP_6_G03_181416.CEL"
"728" "PICUL_p_HapMapv14_GenomeWideSNP_6_G04_181432.CEL"
"729" "PICUL_p_HapMapv14_GenomeWideSNP_6_G05_181448.CEL"
"730" "PICUL_p_HapMapv14_GenomeWideSNP_6_G06_181464.CEL"
"731" "PICUL_p_HapMapv14_GenomeWideSNP_6_G07_181480.CEL"
"732" "PICUL_p_HapMapv14_GenomeWideSNP_6_G08_181496.CEL"
"733" "PICUL_p_HapMapv14_GenomeWideSNP_6_G09_181512.CEL"
"734" "PICUL_p_HapMapv14_GenomeWideSNP_6_G10_181528.CEL"
"735" "PICUL_p_HapMapv14_GenomeWideSNP_6_G11_181544.CEL"
"736" "PICUL_p_HapMapv14_GenomeWideSNP_6_G12_181560.CEL"
"737" "PICUL_p_HapMapv14_GenomeWideSNP_6_H01_181386.CEL"
"738" "PICUL_p_HapMapv14_GenomeWideSNP_6_H02_181402.CEL"
"739" "PICUL_p_HapMapv14_GenomeWideSNP_6_H03_181418.CEL"
"740" "PICUL_p_HapMapv14_GenomeWideSNP_6_H04_181434.CEL"
"741" "PICUL_p_HapMapv14_GenomeWideSNP_6_H05_181450.CEL"
"742" "POSIT_p_HapMapv12_GenomeWideSNP_6_A01_181564.CEL"
"743" "POSIT_p_HapMapv12_GenomeWideSNP_6_A02_181580.CEL"
"744" "POSIT_p_HapMapv12_GenomeWideSNP_6_A03_181596.CEL"
"745" "POSIT_p_HapMapv12_GenomeWideSNP_6_A04_181612.CEL"
"746" "POSIT_p_HapMapv12_GenomeWideSNP_6_A05_181628.CEL"
"747" "POSIT_p_HapMapv12_GenomeWideSNP_6_A07_181660.CEL"
"748" "POSIT_p_HapMapv12_GenomeWideSNP_6_A08_181676.CEL"
"749" "POSIT_p_HapMapv12_GenomeWideSNP_6_A09_181692.CEL"
"750" "POSIT_p_HapMapv12_GenomeWideSNP_6_A10_181708.CEL"
"751" "POSIT_p_HapMapv12_GenomeWideSNP_6_A11_181724.CEL"
"752" "POSIT_p_HapMapv12_GenomeWideSNP_6_A12_181740.CEL"
"753" "POSIT_p_HapMapv12_GenomeWideSNP_6_B01_181566.CEL"
"754" "POSIT_p_HapMapv12_GenomeWideSNP_6_B02_181582.CEL"
"755" "POSIT_p_HapMapv12_GenomeWideSNP_6_B03_181598.CEL"
"756" "POSIT_p_HapMapv12_GenomeWideSNP_6_B04_181614.CEL"
"757" "POSIT_p_HapMapv12_GenomeWideSNP_6_B05_181630.CEL"
"758" "POSIT_p_HapMapv12_GenomeWideSNP_6_B06_181646.CEL"
"759" "POSIT_p_HapMapv12_GenomeWideSNP_6_B07_181662.CEL"
"760" "POSIT_p_HapMapv12_GenomeWideSNP_6_B08_181678.CEL"
"761" "POSIT_p_HapMapv12_GenomeWideSNP_6_B10_181710.CEL"
"762" "POSIT_p_HapMapv12_GenomeWideSNP_6_B12_181742.CEL"
"763" "POSIT_p_HapMapv12_GenomeWideSNP_6_C01_181568.CEL"
"764" "POSIT_p_HapMapv12_GenomeWideSNP_6_C02_181584.CEL"
"765" "POSIT_p_HapMapv12_GenomeWideSNP_6_C03_181600.CEL"
"766" "POSIT_p_HapMapv12_GenomeWideSNP_6_C04_181616.CEL"
"767" "POSIT_p_HapMapv12_GenomeWideSNP_6_C05_181632.CEL"
"768" "POSIT_p_HapMapv12_GenomeWideSNP_6_C06_181648.CEL"
"769" "POSIT_p_HapMapv12_GenomeWideSNP_6_C07_181664.CEL"
"770" "POSIT_p_HapMapv12_GenomeWideSNP_6_C08_181680.CEL"
"771" "POSIT_p_HapMapv12_GenomeWideSNP_6_C10_181712.CEL"
"772" "POSIT_p_HapMapv12_GenomeWideSNP_6_C11_181728.CEL"
"773" "POSIT_p_HapMapv12_GenomeWideSNP_6_C12_181744.CEL"
"774" "POSIT_p_HapMapv12_GenomeWideSNP_6_D01_181570.CEL"
"775" "POSIT_p_HapMapv12_GenomeWideSNP_6_D02_181586.CEL"
"776" "POSIT_p_HapMapv12_GenomeWideSNP_6_D03_181602.CEL"
"777" "POSIT_p_HapMapv12_GenomeWideSNP_6_D04_181618.CEL"
"778" "POSIT_p_HapMapv12_GenomeWideSNP_6_D06_181650.CEL"
"779" "POSIT_p_HapMapv12_GenomeWideSNP_6_D07_181666.CEL"
"780" "POSIT_p_HapMapv12_GenomeWideSNP_6_D08_181682.CEL"
"781" "POSIT_p_HapMapv12_GenomeWideSNP_6_D09_181698.CEL"
"782" "POSIT_p_HapMapv12_GenomeWideSNP_6_D10_181714.CEL"
"783" "POSIT_p_HapMapv12_GenomeWideSNP_6_D12_181746.CEL"
"784" "POSIT_p_HapMapv12_GenomeWideSNP_6_E01_181572.CEL"
"785" "POSIT_p_HapMapv12_GenomeWideSNP_6_E02_181588.CEL"
"786" "POSIT_p_HapMapv12_GenomeWideSNP_6_E03_181604.CEL"
"787" "POSIT_p_HapMapv12_GenomeWideSNP_6_E04_181620.CEL"
"788" "POSIT_p_HapMapv12_GenomeWideSNP_6_E05_181636.CEL"
"789" "POSIT_p_HapMapv12_GenomeWideSNP_6_E06_181652.CEL"
"790" "POSIT_p_HapMapv12_GenomeWideSNP_6_E07_181668.CEL"
"791" "POSIT_p_HapMapv12_GenomeWideSNP_6_E08_181684.CEL"
"792" "POSIT_p_HapMapv12_GenomeWideSNP_6_E09_181700.CEL"
"793" "POSIT_p_HapMapv12_GenomeWideSNP_6_E10_181716.CEL"
"794" "POSIT_p_HapMapv12_GenomeWideSNP_6_E11_181732.CEL"
"795" "POSIT_p_HapMapv12_GenomeWideSNP_6_E12_181748.CEL"
"796" "POSIT_p_HapMapv12_GenomeWideSNP_6_F01_181574.CEL"
"797" "POSIT_p_HapMapv12_GenomeWideSNP_6_F02_181590.CEL"
"798" "POSIT_p_HapMapv12_GenomeWideSNP_6_F03_181606.CEL"
"799" "POSIT_p_HapMapv12_GenomeWideSNP_6_F04_181622.CEL"
"800" "POSIT_p_HapMapv12_GenomeWideSNP_6_F05_181638.CEL"
"801" "POSIT_p_HapMapv12_GenomeWideSNP_6_F06_181654.CEL"
"802" "POSIT_p_HapMapv12_GenomeWideSNP_6_F07_181670.CEL"
"803" "POSIT_p_HapMapv12_GenomeWideSNP_6_F08_181686.CEL"
"804" "POSIT_p_HapMapv12_GenomeWideSNP_6_F09_181702.CEL"
"805" "POSIT_p_HapMapv12_GenomeWideSNP_6_F10_181718.CEL"
"806" "POSIT_p_HapMapv12_GenomeWideSNP_6_F11_181734.CEL"
"807" "POSIT_p_HapMapv12_GenomeWideSNP_6_F12_181750.CEL"
"808" "POSIT_p_HapMapv12_GenomeWideSNP_6_G01_181576.CEL"
"809" "POSIT_p_HapMapv12_GenomeWideSNP_6_G02_181592.CEL"
"810" "POSIT_p_HapMapv12_GenomeWideSNP_6_G03_181608.CEL"
"811" "POSIT_p_HapMapv12_GenomeWideSNP_6_G04_181624.CEL"
"812" "POSIT_p_HapMapv12_GenomeWideSNP_6_G05_181640.CEL"
"813" "POSIT_p_HapMapv12_GenomeWideSNP_6_G06_181656.CEL"
"814" "POSIT_p_HapMapv12_GenomeWideSNP_6_G08_181688.CEL"
"815" "POSIT_p_HapMapv12_GenomeWideSNP_6_G09_181704.CEL"
"816" "POSIT_p_HapMapv12_GenomeWideSNP_6_G10_181720.CEL"
"817" "POSIT_p_HapMapv12_GenomeWideSNP_6_G11_181736.CEL"
"818" "POSIT_p_HapMapv12_GenomeWideSNP_6_G12_181752.CEL"
"819" "POSIT_p_HapMapv12_GenomeWideSNP_6_H01_181578.CEL"
"820" "POSIT_p_HapMapv12_GenomeWideSNP_6_H02_181594.CEL"
"821" "POSIT_p_HapMapv12_GenomeWideSNP_6_H03_181610.CEL"
"822" "POSIT_p_HapMapv12_GenomeWideSNP_6_H04_181626.CEL"
"823" "POSIT_p_HapMapv12_GenomeWideSNP_6_H05_181642.CEL"
"824" "POSIT_p_HapMapv12_GenomeWideSNP_6_H06_181658.CEL"
"825" "SAKES_p_HapMapv11_GenomeWideSNP_6_A01_181756.CEL"
"826" "SAKES_p_HapMapv11_GenomeWideSNP_6_A02_181772.CEL"
"827" "SAKES_p_HapMapv11_GenomeWideSNP_6_A03_181788.CEL"
"828" "SAKES_p_HapMapv11_GenomeWideSNP_6_A04_181804.CEL"
"829" "SAKES_p_HapMapv11_GenomeWideSNP_6_A05_181820.CEL"
"830" "SAKES_p_HapMapv11_GenomeWideSNP_6_A06_181836.CEL"
"831" "SAKES_p_HapMapv11_GenomeWideSNP_6_A07_181852.CEL"
"832" "SAKES_p_HapMapv11_GenomeWideSNP_6_A08_181868.CEL"
"833" "SAKES_p_HapMapv11_GenomeWideSNP_6_A09_181884.CEL"
"834" "SAKES_p_HapMapv11_GenomeWideSNP_6_A10_181900.CEL"
"835" "SAKES_p_HapMapv11_GenomeWideSNP_6_A11_181916.CEL"
"836" "SAKES_p_HapMapv11_GenomeWideSNP_6_A12_181932.CEL"
"837" "SAKES_p_HapMapv11_GenomeWideSNP_6_B01_181758.CEL"
"838" "SAKES_p_HapMapv11_GenomeWideSNP_6_B02_181774.CEL"
"839" "SAKES_p_HapMapv11_GenomeWideSNP_6_B03_181790.CEL"
"840" "SAKES_p_HapMapv11_GenomeWideSNP_6_B04_181806.CEL"
"841" "SAKES_p_HapMapv11_GenomeWideSNP_6_B05_181822.CEL"
"842" "SAKES_p_HapMapv11_GenomeWideSNP_6_B06_181838.CEL"
"843" "SAKES_p_HapMapv11_GenomeWideSNP_6_B07_181854.CEL"
"844" "SAKES_p_HapMapv11_GenomeWideSNP_6_B08_181870.CEL"
"845" "SAKES_p_HapMapv11_GenomeWideSNP_6_B09_181886.CEL"
"846" "SAKES_p_HapMapv11_GenomeWideSNP_6_B10_181902.CEL"
"847" "SAKES_p_HapMapv11_GenomeWideSNP_6_B11_181918.CEL"
"848" "SAKES_p_HapMapv11_GenomeWideSNP_6_B12_181934.CEL"
"849" "SAKES_p_HapMapv11_GenomeWideSNP_6_C01_181760.CEL"
"850" "SAKES_p_HapMapv11_GenomeWideSNP_6_C02_181776.CEL"
"851" "SAKES_p_HapMapv11_GenomeWideSNP_6_C03_181792.CEL"
"852" "SAKES_p_HapMapv11_GenomeWideSNP_6_C04_181808.CEL"
"853" "SAKES_p_HapMapv11_GenomeWideSNP_6_C06_181840.CEL"
"854" "SAKES_p_HapMapv11_GenomeWideSNP_6_C07_181856.CEL"
"855" "SAKES_p_HapMapv11_GenomeWideSNP_6_C08_181872.CEL"
"856" "SAKES_p_HapMapv11_GenomeWideSNP_6_C09_181888.CEL"
"857" "SAKES_p_HapMapv11_GenomeWideSNP_6_C10_181904.CEL"
"858" "SAKES_p_HapMapv11_GenomeWideSNP_6_C11_181920.CEL"
"859" "SAKES_p_HapMapv11_GenomeWideSNP_6_C12_181936.CEL"
"860" "SAKES_p_HapMapv11_GenomeWideSNP_6_D01_181762.CEL"
"861" "SAKES_p_HapMapv11_GenomeWideSNP_6_D02_181778.CEL"
"862" "SAKES_p_HapMapv11_GenomeWideSNP_6_D03_181794.CEL"
"863" "SAKES_p_HapMapv11_GenomeWideSNP_6_D04_181810.CEL"
"864" "SAKES_p_HapMapv11_GenomeWideSNP_6_D05_181826.CEL"
"865" "SAKES_p_HapMapv11_GenomeWideSNP_6_D06_181842.CEL"
"866" "SAKES_p_HapMapv11_GenomeWideSNP_6_D07_181858.CEL"
"867" "SAKES_p_HapMapv11_GenomeWideSNP_6_D08_181874.CEL"
"868" "SAKES_p_HapMapv11_GenomeWideSNP_6_D09_181890.CEL"
"869" "SAKES_p_HapMapv11_GenomeWideSNP_6_D10_181906.CEL"
"870" "SAKES_p_HapMapv11_GenomeWideSNP_6_D11_181922.CEL"
"871" "SAKES_p_HapMapv11_GenomeWideSNP_6_D12_181938.CEL"
"872" "SAKES_p_HapMapv11_GenomeWideSNP_6_E01_181764.CEL"
"873" "SAKES_p_HapMapv11_GenomeWideSNP_6_E02_181780.CEL"
"874" "SAKES_p_HapMapv11_GenomeWideSNP_6_E03_181796.CEL"
"875" "SAKES_p_HapMapv11_GenomeWideSNP_6_E04_181812.CEL"
"876" "SAKES_p_HapMapv11_GenomeWideSNP_6_E05_181828.CEL"
"877" "SAKES_p_HapMapv11_GenomeWideSNP_6_E06_181844.CEL"
"878" "SAKES_p_HapMapv11_GenomeWideSNP_6_E07_181860.CEL"
"879" "SAKES_p_HapMapv11_GenomeWideSNP_6_E08_181876.CEL"
"880" "SAKES_p_HapMapv11_GenomeWideSNP_6_E09_181892.CEL"
"881" "SAKES_p_HapMapv11_GenomeWideSNP_6_E10_181908.CEL"
"882" "SAKES_p_HapMapv11_GenomeWideSNP_6_E11_181924.CEL"
"883" "SAKES_p_HapMapv11_GenomeWideSNP_6_E12_181940.CEL"
"884" "SAKES_p_HapMapv11_GenomeWideSNP_6_F01_181766.CEL"
"885" "SAKES_p_HapMapv11_GenomeWideSNP_6_F02_181782.CEL"
"886" "SAKES_p_HapMapv11_GenomeWideSNP_6_F03_181798.CEL"
"887" "SAKES_p_HapMapv11_GenomeWideSNP_6_F04_181814.CEL"
"888" "SAKES_p_HapMapv11_GenomeWideSNP_6_F05_181830.CEL"
"889" "SAKES_p_HapMapv11_GenomeWideSNP_6_F06_181846.CEL"
"890" "SAKES_p_HapMapv11_GenomeWideSNP_6_F07_181862.CEL"
"891" "SAKES_p_HapMapv11_GenomeWideSNP_6_F08_181878.CEL"
"892" "SAKES_p_HapMapv11_GenomeWideSNP_6_F09_181894.CEL"
"893" "SAKES_p_HapMapv11_GenomeWideSNP_6_F10_181910.CEL"
"894" "SAKES_p_HapMapv11_GenomeWideSNP_6_F11_181926.CEL"
"895" "SAKES_p_HapMapv11_GenomeWideSNP_6_F12_181942.CEL"
"896" "SAKES_p_HapMapv11_GenomeWideSNP_6_G01_181768.CEL"
"897" "SAKES_p_HapMapv11_GenomeWideSNP_6_G02_181784.CEL"
"898" "SAKES_p_HapMapv11_GenomeWideSNP_6_G03_181800.CEL"
"899" "SAKES_p_HapMapv11_GenomeWideSNP_6_G04_181816.CEL"
"900" "SAKES_p_HapMapv11_GenomeWideSNP_6_G05_181832.CEL"
"901" "SAKES_p_HapMapv11_GenomeWideSNP_6_G06_181848.CEL"
"902" "SAKES_p_HapMapv11_GenomeWideSNP_6_G07_181864.CEL"
"903" "SAKES_p_HapMapv11_GenomeWideSNP_6_G08_181880.CEL"
"904" "SAKES_p_HapMapv11_GenomeWideSNP_6_G09_181896.CEL"
"905" "SAKES_p_HapMapv11_GenomeWideSNP_6_G10_181912.CEL"
"906" "SAKES_p_HapMapv11_GenomeWideSNP_6_G11_181928.CEL"
"907" "SAKES_p_HapMapv11_GenomeWideSNP_6_H01_181770.CEL"
"908" "SAKES_p_HapMapv11_GenomeWideSNP_6_H02_181786.CEL"
"909" "SAKES_p_HapMapv11_GenomeWideSNP_6_H03_181802.CEL"
"910" "SLOTH_p_HapMap_p3m09_GenomeWideSNP_6_A02_218376.CEL"
"911" "SLOTH_p_HapMap_p3m09_GenomeWideSNP_6_A03_218392.CEL"
"912" "SLOTH_p_HapMap_p3m09_GenomeWideSNP_6_A04_218408.CEL"
"913" "SLOTH_p_HapMap_p3m09_GenomeWideSNP_6_A07_218456.CEL"
"914" "SLOTH_p_HapMap_p3m09_GenomeWideSNP_6_A08_218472.CEL"
"915" "SLOTH_p_HapMap_p3m09_GenomeWideSNP_6_A10_218504.CEL"
"916" "SLOTH_p_HapMap_p3m09_GenomeWideSNP_6_A11_218520.CEL"
"917" "SLOTH_p_HapMap_p3m09_GenomeWideSNP_6_A12_218536.CEL"
"918" "SLOTH_p_HapMap_p3m09_GenomeWideSNP_6_B01_218362.CEL"
"919" "SLOTH_p_HapMap_p3m09_GenomeWideSNP_6_B02_218378.CEL"
"920" "SLOTH_p_HapMap_p3m09_GenomeWideSNP_6_B03_218394.CEL"
"921" "SLOTH_p_HapMap_p3m09_GenomeWideSNP_6_B04_218410.CEL"
"922" "SLOTH_p_HapMap_p3m09_GenomeWideSNP_6_B05_218426.CEL"
"923" "SLOTH_p_HapMap_p3m09_GenomeWideSNP_6_B08_218474.CEL"
"924" "SLOTH_p_HapMap_p3m09_GenomeWideSNP_6_B09_218490.CEL"
"925" "SLOTH_p_HapMap_p3m09_GenomeWideSNP_6_B10_218506.CEL"
"926" "SLOTH_p_HapMap_p3m09_GenomeWideSNP_6_B11_218522.CEL"
"927" "SLOTH_p_HapMap_p3m09_GenomeWideSNP_6_B12_218538.CEL"
"928" "SLOTH_p_HapMap_p3m09_GenomeWideSNP_6_C01_218364.CEL"
"929" "SLOTH_p_HapMap_p3m09_GenomeWideSNP_6_C05_218428.CEL"
"930" "SLOTH_p_HapMap_p3m09_GenomeWideSNP_6_C06_218444.CEL"
"931" "SLOTH_p_HapMap_p3m09_GenomeWideSNP_6_C07_218460.CEL"
"932" "SLOTH_p_HapMap_p3m09_GenomeWideSNP_6_C08_218476.CEL"
"933" "SLOTH_p_HapMap_p3m09_GenomeWideSNP_6_C09_218492.CEL"
"934" "SLOTH_p_HapMap_p3m09_GenomeWideSNP_6_C10_218508.CEL"
"935" "SLOTH_p_HapMap_p3m09_GenomeWideSNP_6_C11_218524.CEL"
"936" "SLOTH_p_HapMap_p3m09_GenomeWideSNP_6_C12_218540.CEL"
"937" "SLOTH_p_HapMap_p3m09_GenomeWideSNP_6_D02_218382.CEL"
"938" "SLOTH_p_HapMap_p3m09_GenomeWideSNP_6_D03_218398.CEL"
"939" "SLOTH_p_HapMap_p3m09_GenomeWideSNP_6_D05_218430.CEL"
"940" "SLOTH_p_HapMap_p3m09_GenomeWideSNP_6_D06_218446.CEL"
"941" "SLOTH_p_HapMap_p3m09_GenomeWideSNP_6_D07_218462.CEL"
"942" "SLOTH_p_HapMap_p3m09_GenomeWideSNP_6_D09_218494.CEL"
"943" "SLOTH_p_HapMap_p3m09_GenomeWideSNP_6_D10_218510.CEL"
"944" "SLOTH_p_HapMap_p3m09_GenomeWideSNP_6_D11_218526.CEL"
"945" "SLOTH_p_HapMap_p3m09_GenomeWideSNP_6_D12_218542.CEL"
"946" "SLOTH_p_HapMap_p3m09_GenomeWideSNP_6_E01_218368.CEL"
"947" "SLOTH_p_HapMap_p3m09_GenomeWideSNP_6_E02_218384.CEL"
"948" "SLOTH_p_HapMap_p3m09_GenomeWideSNP_6_E04_218416.CEL"
"949" "SLOTH_p_HapMap_p3m09_GenomeWideSNP_6_E06_218448.CEL"
"950" "SLOTH_p_HapMap_p3m09_GenomeWideSNP_6_E07_218464.CEL"
"951" "SLOTH_p_HapMap_p3m09_GenomeWideSNP_6_E08_218480.CEL"
"952" "SLOTH_p_HapMap_p3m09_GenomeWideSNP_6_E09_218496.CEL"
"953" "SLOTH_p_HapMap_p3m09_GenomeWideSNP_6_E10_218512.CEL"
"954" "SLOTH_p_HapMap_p3m09_GenomeWideSNP_6_E12_218544.CEL"
"955" "SLOTH_p_HapMap_p3m09_GenomeWideSNP_6_F01_218370.CEL"
"956" "SLOTH_p_HapMap_p3m09_GenomeWideSNP_6_F02_218386.CEL"
"957" "SLOTH_p_HapMap_p3m09_GenomeWideSNP_6_F03_218402.CEL"
"958" "SLOTH_p_HapMap_p3m09_GenomeWideSNP_6_F04_218418.CEL"
"959" "SLOTH_p_HapMap_p3m09_GenomeWideSNP_6_F05_218434.CEL"
"960" "SLOTH_p_HapMap_p3m09_GenomeWideSNP_6_F06_218450.CEL"
"961" "SLOTH_p_HapMap_p3m09_GenomeWideSNP_6_F07_218466.CEL"
"962" "SLOTH_p_HapMap_p3m09_GenomeWideSNP_6_F08_218482.CEL"
"963" "SLOTH_p_HapMap_p3m09_GenomeWideSNP_6_F09_218498.CEL"
"964" "SLOTH_p_HapMap_p3m09_GenomeWideSNP_6_F10_218514.CEL"
"965" "SLOTH_p_HapMap_p3m09_GenomeWideSNP_6_F12_218546.CEL"
"966" "SLOTH_p_HapMap_p3m09_GenomeWideSNP_6_G01_218372.CEL"
"967" "SLOTH_p_HapMap_p3m09_GenomeWideSNP_6_G02_218388.CEL"
"968" "SLOTH_p_HapMap_p3m09_GenomeWideSNP_6_G03_218404.CEL"
"969" "SLOTH_p_HapMap_p3m09_GenomeWideSNP_6_G04_218420.CEL"
"970" "SLOTH_p_HapMap_p3m09_GenomeWideSNP_6_G05_218436.CEL"
"971" "SLOTH_p_HapMap_p3m09_GenomeWideSNP_6_G06_218452.CEL"
"972" "SLOTH_p_HapMap_p3m09_GenomeWideSNP_6_G08_218484.CEL"
"973" "SLOTH_p_HapMap_p3m09_GenomeWideSNP_6_G09_218500.CEL"
"974" "SLOTH_p_HapMap_p3m09_GenomeWideSNP_6_G10_218516.CEL"
"975" "SLOTH_p_HapMap_p3m09_GenomeWideSNP_6_G11_218532.CEL"
"976" "SLOTH_p_HapMap_p3m09_GenomeWideSNP_6_G12_218548.CEL"
"977" "SLOTH_p_HapMap_p3m09_GenomeWideSNP_6_H01_218374.CEL"
"978" "SLOTH_p_HapMap_p3m09_GenomeWideSNP_6_H02_218390.CEL"
"979" "SLOTH_p_HapMap_p3m09_GenomeWideSNP_6_H03_218406.CEL"
"980" "SLOTH_p_HapMap_p3m09_GenomeWideSNP_6_H04_218422.CEL"
"981" "SLOTH_p_HapMap_p3m09_GenomeWideSNP_6_H05_218438.CEL"
"982" "SLOTH_p_HapMap_p3m09_GenomeWideSNP_6_H06_218454.CEL"
"983" "SLOTH_p_HapMap_p3m09_GenomeWideSNP_6_H08_218486.CEL"
"984" "SLOTH_p_HapMap_p3m09_GenomeWideSNP_6_H09_218502.CEL"
"985" "SLOTH_p_HapMap_p3m09_GenomeWideSNP_6_H10_218518.CEL"
"986" "SLOTH_p_HapMap_p3m09_GenomeWideSNP_6_H11_218534.CEL"
"987" "SLOTH_p_HapMap_p3m09_GenomeWideSNP_6_H12_218550.CEL"
"988" "TESLA_p_CEU_Trio_GenomeWideSNP_6_A01_223682.CEL"
"989" "TESLA_p_CEU_Trio_GenomeWideSNP_6_A02_223698.CEL"
"990" "TESLA_p_CEU_Trio_GenomeWideSNP_6_A03_223714.CEL"
