# Supplementary material for: Comprehensive Analysis of Genome Rearrangements in Eight Human Malignant Tumor Tissues
Source: PLoS One. 2016 Jul 8;11(7):e0158995. doi: 10.1371/journal.pone.0158995 (PMC4938598; doi:10.1371/journal.pone.0158995)
Supplement: S3 Table — List of GEO accession (GSM) numbers for all used samples from healthy tissue. (CSV) [file pone.0158995.s003.csv]

normal_tissue
GSE18333
	GSM457680
	GSM457682
	GSM457684
	GSM457686
	GSM457688
	GSM457690
	GSM457693
	GSM457695
	GSM457697
	GSM457699
	GSM457702
	GSM457704
	GSM457706
	GSM457708
	GSM457710
	GSM457712
	GSM457714
	GSM457716
	GSM457719
	GSM457721
	GSM457723
	GSM457725
	GSM457727
	GSM457729
	GSM457731
	GSM457733
	GSM457737
	GSM457739
	GSM457741
	GSM457743
	GSM457745
	GSM457747
	GSM457750
	GSM457752
	GSM457754
	GSM457756
	GSM457758
	GSM457760
GSE18828
	GSM466788
	GSM466789
GSE19539
	GSM492495
	GSM492496
	GSM492497
	GSM492498
	GSM492499
	GSM492500
	GSM492501
	GSM492502
	GSM492503
	GSM492504
	GSM492505
	GSM492506
	GSM492507
	GSM492508
	GSM492509
	GSM492510
	GSM492511
	GSM492512
	GSM492513
	GSM492514
	GSM492515
	GSM492516
	GSM492517
	GSM492518
	GSM492519
	GSM492520
	GSM492521
	GSM492522
	GSM492523
	GSM492524
	GSM492525
	GSM492526
	GSM492527
	GSM492528
	GSM492531
	GSM492532
	GSM492533
	GSM492534
	GSM492536
	GSM492537
	GSM492538
	GSM492539
	GSM492540
	GSM492541
	GSM492542
	GSM492543
	GSM492545
	GSM492546
	GSM492548
	GSM492551
	GSM492553
	GSM492555
	GSM492556
	GSM492561
	GSM492562
	GSM492563
	GSM492564
GSE19949
	GSM498888
	GSM498889
	GSM498890
	GSM498891
	GSM498892
	GSM498893
	GSM498894
	GSM498895
	GSM498896
	GSM498897
	GSM498898
	GSM498899
	GSM498900
	GSM498901
	GSM498902
	GSM498903
	GSM498904
	GSM498905
	GSM498906
	GSM498907
	GSM498908
	GSM498909
	GSM498910
	GSM498911
	GSM498912
	GSM498913
	GSM498914
	GSM498915
	GSM498916
	GSM498917
	GSM498918
	GSM498919
	GSM498920
	GSM498921
	GSM498922
	GSM498923
	GSM498924
	GSM498925
	GSM498926
	GSM498927
	GSM498928
	GSM498929
	GSM498930
	GSM498931
	GSM498932
	GSM498933
	GSM498934
	GSM498935
	GSM498936
	GSM498937
	GSM498938
	GSM498939
	GSM498940
	GSM498941
	GSM498942
	GSM498943
	GSM498944
	GSM498945
	GSM498946
	GSM498947
	GSM498948
	GSM498949
	GSM498950
	GSM498951
	GSM498952
	GSM498953
	GSM498954
	GSM498955
	GSM498956
GSE20584
	GSM517072
GSE27105
	GSM669479
	GSM669480
	GSM669481
	GSM669482
	GSM669483
	GSM669484
	GSM669485
	GSM669486
	GSM669487
	GSM669488
	GSM669489
	GSM669490
	GSM669491
	GSM669492
	GSM669493
	GSM669494
	GSM669495
	GSM669496
	GSM669497
	GSM669498
	GSM669499
	GSM669500
	GSM669501
	GSM669502
	GSM669503
	GSM669504
	GSM669505
	GSM669506
	GSM669507
GSE29996
	GSM742296
	GSM742298
	GSM742300
	GSM742302
	GSM742304
	GSM742306
	GSM742308
	GSM742310
	GSM742312
	GSM742314
	GSM742316
	GSM742318
	GSM742320
	GSM742322
	GSM742324
	GSM742326
	GSM742328
	GSM742330
	GSM742332
	GSM742334
	GSM742336
	GSM742338
	GSM742340
	GSM742342
	GSM742344
	GSM742346
	GSM742348
	GSM742350
	GSM742352
	GSM742354
	GSM742356
	GSM742358
	GSM742360
	GSM742362
	GSM742364
	GSM742366
	GSM742368
	GSM742370
	GSM742372
	GSM742374
	GSM742376
	GSM742378
	GSM742380
	GSM742382
	GSM742384
	GSM742386
	GSM742388
	GSM742390
	GSM742392
	GSM742394
GSE31168
	GSM771049
	GSM771050
	GSM771051
	GSM771052
	GSM771053
	GSM771054
	GSM771055
	GSM771071
	GSM771072
	GSM771073
	GSM771074
	GSM771075
	GSM771076
	GSM771077
	GSM771078
	GSM771079
	GSM771080
	GSM771081
	GSM771082
	GSM771083
	GSM771084
	GSM771085
	GSM771086
	GSM771087
	GSM771088
	GSM771089
	GSM771090
	GSM771091
	GSM771092
	GSM771093
	GSM771094
	GSM771095
	GSM771096
	GSM771097
	GSM771098
	GSM771099
	GSM771100
	GSM771101
	GSM771102
	GSM771103
	GSM771104
	GSM771105
	GSM771106
	GSM771107
	GSM771108
	GSM771109
	GSM771110
	GSM771111
	GSM771112
	GSM771113
	GSM771114
	GSM771115
	GSM771116
	GSM771119
	GSM771124
	GSM771127
	GSM771132
	GSM771133
	GSM771134
	GSM771135
	GSM771136
	GSM771137
	GSM771138
	GSM771139
	GSM771140
	GSM771141
	GSM771142
	GSM771143
	GSM771144
	GSM771145
	GSM771146
	GSM771147
	GSM771148
	GSM771149
	GSM771150
	GSM771151
	GSM772530
	GSM772531
	GSM772532
	GSM772533
	GSM772534
	GSM772535
	GSM772536
	GSM772537
	GSM772538
	GSM772539
	GSM772540
	GSM772541
	GSM772542
	GSM772543
	GSM772544
	GSM772545
	GSM772546
	GSM772547
	GSM772548
	GSM772549
	GSM772550
	GSM772551
GSE33355
	GSM824988
	GSM824990
	GSM824992
	GSM824994
	GSM824996
	GSM824998
	GSM825000
	GSM825002
	GSM825004
	GSM825006
	GSM825008
	GSM825010
	GSM825012
	GSM825014
	GSM825016
	GSM825018
	GSM825020
	GSM825022
	GSM825024
	GSM825026
	GSM825028
	GSM825030
	GSM825032
	GSM825034
	GSM825036
	GSM825038
	GSM825040
	GSM825042
	GSM825044
	GSM825046
	GSM825048
	GSM825050
	GSM825052
	GSM825054
	GSM825056
	GSM825058
	GSM825060
	GSM825062
	GSM825064
	GSM825066
	GSM825068
	GSM825070
	GSM825072
	GSM825074
	GSM825076
	GSM825078
	GSM825080
	GSM825082
	GSM825084
	GSM825086
	GSM825088
	GSM825090
	GSM825092
	GSM825094
	GSM825096
	GSM825098
	GSM825100
	GSM825102
	GSM825104
	GSM825106
	GSM825108
GSE50024
	GSM1212630
	GSM1212631
	GSM1212632
	GSM1212633
	GSM1212634
	GSM1212635
	GSM1212636
	GSM1212637
	GSM1212638
	GSM1212639
	GSM1212640
	GSM1212641
	GSM1212642
	GSM1212643
	GSM1212644
	GSM1212645
	GSM1212646
	GSM1212647
	GSM1212648
	GSM1212649
	GSM1212650
	GSM1212651
	GSM1212657
	GSM1212658
	GSM1212659
	GSM1212660
	GSM1212661
