# Supplementary material for: Comprehensive Analysis of Genome Rearrangements in Eight Human Malignant Tumor Tissues
Source: PLoS One. 2016 Jul 8;11(7):e0158995. doi: 10.1371/journal.pone.0158995 (PMC4938598; doi:10.1371/journal.pone.0158995)
Supplement: S4 Table — Data presented here include the related chromosome, start and end positions, relative occurrence probability in the particular tissues, the total occurrence over all samples and the related classification of the BPR. (CSV) [file pone.0158995.s004.csv]

id	chromosome	SNP_A	SNP_B	breast_cancer	colorectal_cancer	gastric_cancer	lung_cancer	medulloblastoma	ovarian_cancer	prostate_cancer	renal_cancer	normal_tissue	bp_number	classification
1	1	740857	752566	0	0	0	0.343642611683849	0	0.966183574879227	0	0	0	3	4
2	1	761732	765269	0	0	0.588235294117647	0	0.0905797101449275	0	0	0	0.231481481481481	4	4
3	1	765269	777122	0	0	0	0	0.181159420289855	0	0	0.917431192660551	0	3	4
4	1	792480	798959	0	0	0	0	0.0905797101449275	0	0	0	0	1	4
5	1	798959	799463	0	0	0	0	0	0	0	0.917431192660551	0.231481481481481	2	4
6	1	888659	918573	0	0	0	0.343642611683849	0	0.483091787439614	0	0	0	2	4
7	1	926431	947034	0	0	0	0	0.0905797101449275	0	0	0.917431192660551	0.462962962962963	4	4
8	1	947034	949608	0.26525198938992	0	0	0	0.634057971014493	0.966183574879227	0	0	0.462962962962963	12	4
9	1	949608	990417	0.26525198938992	0	0	0	1.17753623188406	0	0	0.917431192660551	0	15	1
10	1	990417	990517	0	0	0	0	0.0905797101449275	0	0	0	0	1	4
11	1	990517	990839	0	0	0	0	0.0905797101449275	0	0	0	0	1	4
12	1	990839	1003629	0.26525198938992	0	0	0	0	0	0	0	0	1	4
13	1	1018704	1039098	0	0	0	0	0.0905797101449275	0	0	0	0.462962962962963	3	4
14	1	1041700	1048955	0	0.529100529100529	0.294117647058824	0	0	0	0.833333333333333	0	0	3	4
15	1	1510801	1647686	0	0	0.294117647058824	0	0	0	0	0	0	1	4
16	1	1722932	1746694	0.26525198938992	0	0	0	0	0	0	0	0	1	4
17	1	1871337	1888193	0	0	0	0	0	0	0	0.917431192660551	0	1	4
18	1	1888193	1888369	0	0	0	0	0.0905797101449275	0	0	0	0	1	4
19	1	1930754	1948400	0	0	0	0	0	0	0	0	0.231481481481481	1	4
20	1	1948400	1972462	0	0	0	0.343642611683849	0	0	0	0	0	1	4
21	1	2024064	2027901	0.26525198938992	0	0	0	0	0	0	0	0	1	4
22	1	2033256	2040763	0	0	0	0	0.0905797101449275	0.483091787439614	0	0	0	2	4
23	1	2069681	2071738	0	0	0	0	0	0.483091787439614	0	0	0	1	4
24	1	2071738	2074104	0	0	0	0	0.0905797101449275	0	0	0	0	1	4
25	1	2082814	2104981	0.26525198938992	0	0	0.343642611683849	0	0.483091787439614	0	0	0	3	4
26	1	2189580	2205581	0.26525198938992	0	0	0	0	0	0	0	0	1	4
27	1	2329661	2352280	0.26525198938992	0	0	0	0	0	0	0	0	1	4
28	1	2363327	2369498	0	0	0	0	0	0.483091787439614	0	0	0	1	4
29	1	2397174	2418625	0	0	0	0	0.181159420289855	0	0	0	0	2	4
30	1	2430617	2449711	0	0	0	0	0.0905797101449275	0	0	0	0	1	4
31	1	2450394	2452569	0	0.529100529100529	0	0	0	0	0	0	0	1	4
32	1	2452569	2454930	0	0	0	0	0	0	0.833333333333333	0	0	1	4
33	1	2455863	2456203	0	0	0	0	0.0905797101449275	0	0	0	0	1	4
34	1	2456203	2473258	0	0.529100529100529	0	0	0	0	0.833333333333333	0	0	2	4
35	1	2723552	2725952	0.26525198938992	0	0	0	0	0	0	0	0	1	4
36	1	2789906	2792801	0	0	0	0	0.0905797101449275	0	0	0	0	1	4
37	1	2817421	2825367	0.26525198938992	0	0	0	0	0	0	0	0	1	4
38	1	2833743	2841342	0	0	0	0	0.181159420289855	0	0	0	0	2	4
39	1	2878366	2879460	0.26525198938992	0	0	0	0	0	0	0	0	1	4
40	1	2922020	2925522	0	0	0	0	0.0905797101449275	0	0	0	0	1	4
41	1	2936870	2937312	0.26525198938992	0	0	0	0	0	0	0	0	1	4
42	1	2937312	2938697	0	0	0	0	0.0905797101449275	0	0	0	0	1	4
43	1	3010586	3025712	0	0	0	0	0	0.483091787439614	0	0	0	1	4
44	1	3152968	3165267	0.26525198938992	0	0	0	0	0	0	0	0	1	4
45	1	3208375	3212946	0.26525198938992	0	0	0	0	0	0	0	0	1	4
46	1	3301130	3302871	0.26525198938992	0	0	0	0	0	0	0	0	1	4
47	1	3368131	3368143	0	0	0	0	0	0.483091787439614	0	0	0	1	4
48	1	3494079	3499067	0	0.529100529100529	0	0	0	0	0	0	0	1	4
49	1	3504073	3512341	0	0	0	0	0	0	0	0.917431192660551	0	1	4
50	1	3512516	3538501	0	0	0	0	0	0	0	0.917431192660551	0	1	4
51	1	3581961	3586250	0	0	0	0	0.0905797101449275	0	0	0	0	1	4
52	1	3720965	3726326	0.26525198938992	0	0	0	0	0	0	0	0	1	4
53	1	3763164	3763567	0.26525198938992	0	0	0	0	0	0	0	0	1	4
54	1	3822703	3999592	0.26525198938992	0	0	0	0	0	0	0	0	1	4
55	1	4039440	4039833	0.26525198938992	0	0	0	0	0	0	0	0	1	4
56	1	4417961	4422005	0	0	0	0	0.452898550724638	0	0	0	0	5	4
57	1	4424115	4424145	0	0	0	0	0.452898550724638	0	0	0	0	5	4
58	1	4688161	4691860	0.26525198938992	0	0	0	0	0	0	0	0	1	4
59	1	4730283	4731677	0.26525198938992	0	0	0	0	0	0	0	0	1	4
60	1	4737605	4737693	0	0	0	0.687285223367698	0	0	0	0	0	2	4
61	1	4757232	4758169	0	0	0	0.343642611683849	0	0	0	0	0	1	4
62	1	4758169	4758439	0.26525198938992	0	0	0.343642611683849	0	0	0	0	0	2	4
63	1	4792184	4792654	0.26525198938992	0	0	0	0	0	0	0	0	1	4
64	1	4998385	5001647	0	0	0	0.343642611683849	0	0	0	0	0	1	4
65	1	5012355	5015467	0	0	0	0.343642611683849	0	0	0	0	0	1	4
66	1	5047038	5048624	0	0	0	0	0	0	0	0	0.231481481481481	1	4
67	1	5048934	5051232	0	0.529100529100529	0	0	0	0	0	0	0	1	4
68	1	5081066	5088617	0	0	0	0.343642611683849	0	0	0	0	0.462962962962963	3	4
69	1	5112057	5114553	0	0	0	0	0	0	0	0	0.462962962962963	2	4
70	1	5127543	5134631	0	0	0	0	0	0	0	0	0.462962962962963	2	4
71	1	5134631	5137666	0	0	0	0	0	0	0	0	0.231481481481481	1	4
72	1	5137666	5140226	0	0	0	0.343642611683849	0	0	0	0	0	1	4
73	1	5150460	5151476	0	0	0	0	0	0	0	0	0.231481481481481	1	4
74	1	5156245	5157178	0	0	0	0	0	0	0	0	0.231481481481481	1	4
75	1	5234335	5245818	0	0	0	0.343642611683849	0	0	0	0	0	1	4
76	1	5245818	5246626	0.26525198938992	0	0	0	0	0	0	0	0	1	4
77	1	5247355	5250497	0	0	0	0.343642611683849	0	0	0	0	0	1	4
78	1	5250497	5253436	0.26525198938992	0	0	0	0	0	0	0	0	1	4
79	1	5297887	5302169	0.26525198938992	0	0	0	0	0	0	0	0	1	4
80	1	5309255	5309667	0.26525198938992	0	0	0	0	0	0	0	0	1	4
81	1	5551233	5555419	0	0	0	0	0.0905797101449275	0	0	0	0	1	4
82	1	5584014	5585215	0	0	0	0	0.0905797101449275	0	0	0	0	1	4
83	1	5614731	5615931	0	0	0	0.343642611683849	0	0	0	0	0	1	4
84	1	5626094	5627912	0	0	0	0	0	0.483091787439614	0	0	0	1	4
85	1	5638673	5641919	0	0	0	0.343642611683849	0	0	0	0	0	1	4
86	1	5706597	5707162	0	0	0	0	0.0905797101449275	0	0	0	0	1	4
87	1	5707938	5710443	0	0	0	0	0.0905797101449275	0	0	0	0	1	4
88	1	5957589	5957725	0.26525198938992	0	0	0	0	0	0	0	0	1	4
89	1	6037603	6038583	0.26525198938992	0	0	0	0	0	0	0	0	1	4
90	1	6059322	6061648	0.26525198938992	0	0	0	0	0	0	0	0	1	4
91	1	6163065	6163925	0	0	0	0	0.0905797101449275	0	0	0	0	1	4
92	1	6415247	6416104	0	0	0	0.343642611683849	0	0	0	0	0	1	4
93	1	6581283	6581877	0	0	0	0	0	0	0	0.917431192660551	0	1	4
94	1	6834346	6835761	0	0	0	0	0	0	0	0.917431192660551	0	1	4
95	1	6853355	6863342	0.530503978779841	0	0	0	0	0	0	0	0	2	4
96	1	7718955	7731730	0.26525198938992	0	0	0	0	0	0	0	0	1	4
97	1	7774071	7779801	0.26525198938992	0	0	0	0	0	0	0	0	1	4
98	1	7797171	7797734	0	0	0	0	0	0	0	0	0.231481481481481	1	4
99	1	7816543	7817856	0.26525198938992	0	0	0	0	0	0	0	0	1	4
100	1	7852919	7858135	0.26525198938992	0	0	0	0	0	0	0	0	1	4
101	1	7928759	7931588	0	0	0	0.343642611683849	0	0	0	0	0	1	4
102	1	7989566	7992615	0.26525198938992	0	0	0	0	0	0	0	0	1	4
103	1	8066914	8074872	0	0	0	0	0	0.483091787439614	0	0	0	1	4
104	1	8074872	8084355	0	0	0	0	0.0905797101449275	0	0	0	0	1	4
105	1	8130840	8151224	0.530503978779841	0	0	0	0	0	0	0	0	2	4
106	1	8176626	8182588	0.26525198938992	0	0	0	0	0	0	0	0	1	4
107	1	8191792	8192626	0.26525198938992	0	0	0	0	0	0	0	0	1	4
108	1	8206130	8208921	0	0	0	0	0.181159420289855	0	0	0	0	2	4
109	1	8237799	8244145	0.26525198938992	0	0	0	0	0	0	0	0	1	4
110	1	8263493	8264805	0.26525198938992	0	0	0	0	0	0	0	0	1	4
111	1	8276909	8278899	0	0	0	0	0.181159420289855	0	0	0	0	2	4
112	1	8288440	8290279	0.26525198938992	0	0	0	0	0	0	0	0	1	4
113	1	8317958	8320045	0.26525198938992	0	0	0	0	0	0	0	0	1	4
114	1	8343281	8343647	0.26525198938992	0	0	0	0	0	0	0	0	1	4
115	1	8403011	8423510	0	0	0	0	0.271739130434783	0	0	0	0	3	4
116	1	8468372	8473813	0	0.529100529100529	0	0	0	0	0	0	0	1	4
117	1	8490603	8495519	0	0	0	0	0	0	0	0	0.231481481481481	1	4
118	1	8522553	8526642	0	0	0	0.343642611683849	0	0.483091787439614	0	0	0	2	4
119	1	8526642	8529141	0	0	0	0	0	0	0	0.917431192660551	0	1	4
120	1	8540912	8544867	0	0	0	0	0	0	0	0	0.462962962962963	2	4
121	1	8574972	8581015	0.26525198938992	0.529100529100529	0	0	0	0	0	0	0	2	4
122	1	8581015	8589851	0	0	0	0	0.0905797101449275	0	0	0	0	1	4
123	1	8596742	8596893	0.26525198938992	0	0	1.03092783505155	0.0905797101449275	0	1.66666666666667	0	0.925925925925926	11	3
124	1	8663821	8685037	0	0.529100529100529	0	0	0	0	0	0	0	1	4
125	1	8698610	8702530	0	0.529100529100529	0	0	0	0	0	0	0	1	4
126	1	8726721	8728978	0.26525198938992	0	0	0	0.0905797101449275	0	0	0	0	2	4
127	1	8741401	8741438	0.26525198938992	0	0	0	0	0	0	0	0	1	4
128	1	8741438	8751268	0	0	0	0.343642611683849	0	0	0	0	0	1	4
129	1	8751268	8759554	0	0	0	0	0.0905797101449275	0	0	0	0	1	4
130	1	8767311	8767529	0	0	0	0	0	0	0	0	0.231481481481481	1	4
131	1	8776924	8794231	0.26525198938992	0	0	0	0	0	0	0	0	1	4
132	1	8828250	8831283	0	0	0	0	0	0	0	0	0.462962962962963	2	4
133	1	8857104	8870876	0.26525198938992	0	0	0.343642611683849	0	0	0	0	0	2	4
134	1	8870876	8871965	0	0	0	0.343642611683849	0	0	0	0	0.462962962962963	3	4
135	1	8876392	8898807	0	0	0	0	0	0	1.66666666666667	0	0	2	1
136	1	8987259	8989235	0.26525198938992	0	0	0	0	0	0	0	0	1	4
137	1	8990311	8991116	0.26525198938992	0	0	0	0	0	0	0	0	1	4
138	1	8994467	9003178	0.26525198938992	0	0	0	0	0	0	0	0	1	4
139	1	9005320	9007556	0	0	0	0	0.0905797101449275	0	0	0	0	1	4
140	1	9011627	9012691	0	0	0	0	0.0905797101449275	0	0	0	0	1	4
141	1	9054049	9054584	0.26525198938992	0	0	0	0	0	0	0	0	1	4
142	1	9061042	9061161	0.26525198938992	0.529100529100529	0	0	0.36231884057971	0	0	0	0	6	4
143	1	9067674	9068053	0.26525198938992	0.529100529100529	0	0	0.181159420289855	0	0	0	0	4	4
144	1	9068386	9072773	0	0	0	0	0.181159420289855	0	0	0	0	2	4
145	1	9079154	9080966	0.26525198938992	0	0	0	0	0	0	0	0	1	4
146	1	9304731	9308037	0	0	0	0	0	0	0	0.917431192660551	0	1	4
147	1	9339205	9344415	0.26525198938992	0	0	0	0	0	0	0	0	1	4
148	1	9344415	9355897	0	0.529100529100529	0	0	0.0905797101449275	0	0	0	0	2	4
149	1	9357724	9357960	0	0	0	0	0	0	0.833333333333333	0	0	1	4
150	1	9370911	9375309	0.26525198938992	0	0	0	0	0	0	0	0	1	4
151	1	9375309	9380246	0	0	0	0	0.0905797101449275	0	0	0	0	1	4
152	1	9389218	9392088	0.26525198938992	0	0	0	0	0	0	0.917431192660551	0	2	4
153	1	9402403	9404693	0	0	0	0	0	0	0.833333333333333	0	0	1	4
154	1	9538654	9546955	0.26525198938992	0	0	0	0	0	0	0	0	1	4
155	1	9637591	9647137	0	0	0.294117647058824	0	0	0	0	0	0	1	4
156	1	9755273	9771564	0	0	0.294117647058824	0	0	0	0	0	0	1	4
157	1	9973928	9984879	0	0	0	0.343642611683849	0	0	0	0	0	1	4
158	1	9984879	9994339	0	0	0	0	0	0	0	0	0.231481481481481	1	4
159	1	10013014	10023195	0.26525198938992	0	0	0	0	0	0	0	0	1	4
160	1	10023293	10027540	0	0	0.294117647058824	0	0	0	0	0	0	1	4
161	1	10068175	10106775	0	0	0	0	0	0.483091787439614	0	0	0	1	4
162	1	10134527	10155283	0.26525198938992	0	0	0	0	0	0	0	0	1	4
163	1	10236039	10236402	0	0	0	0	0	0.483091787439614	0	0	0	1	4
164	1	10246129	10249963	0.26525198938992	0	0	0	0	0	0	0	0	1	4
165	1	10307453	10308631	0.26525198938992	0	0.294117647058824	0	0	0.483091787439614	0	0	0	3	4
166	1	10345772	10346810	0.26525198938992	0	0	0	0	0	0	0	0	1	4
167	1	10421878	10447792	0.26525198938992	0	0	0	0	0	0	0	0	1	4
168	1	10485019	10488314	0	0	0	0	0.0905797101449275	0	0	0	0	1	4
169	1	10488555	10502710	0.26525198938992	0	0	0	0	0	0	0	0	1	4
170	1	10596530	10597053	0	0	0	0	0	0.483091787439614	0	0	0	1	4
171	1	10604539	10606996	0	0	0.294117647058824	0	0	0	0	0	0	1	4
172	1	10616484	10617034	0	0	0.294117647058824	0	0	0	0	0	0	1	4
173	1	10617191	10617272	0	0	0	0	0.0905797101449275	0	0	0	0	1	4
174	1	10633273	10643829	0	0	0.294117647058824	0.343642611683849	0	0	0	0	0.231481481481481	3	4
175	1	10655936	10656324	0	0	0	0	0	0	0	0	0.231481481481481	1	4
176	1	10669098	10676800	0.26525198938992	0	0	0	0	0	0	0	0	1	4
177	1	10676800	10687726	0.26525198938992	0	0	0	0	0	0	0	0	1	4
178	1	10687726	10694040	0.26525198938992	0	0	0	0	0	0	0	0.231481481481481	2	4
179	1	10704070	10719566	0	0	0	0	0.181159420289855	0	0	0	0.231481481481481	3	4
180	1	10727020	10736434	0	0	0	0	0	0	0	0	0.231481481481481	1	4
181	1	10739863	10740626	0	0	0	0	0.181159420289855	0	0	0	0	2	4
182	1	10740626	10740641	0	0	0.294117647058824	0	0	0	0	0	0	1	4
183	1	10740641	10743749	0	0	0	0	0	0	0	0	0.231481481481481	1	4
184	1	10890893	10891339	0.26525198938992	0	0	0	0	0	0	0	0	1	4
185	1	11038476	11038604	0	0	0.294117647058824	0	0	0	0	0	0	1	4
186	1	11074250	11074582	0	0	0.294117647058824	0	0	0	0	0	0	1	4
187	1	11151314	11181847	0.26525198938992	0	0	0	0	0	0	0	0	1	4
188	1	11186897	11188856	0	0	0	0	0.0905797101449275	0	0	0	0	1	4
189	1	11238416	11241943	0	0	0	0	0.0905797101449275	0	0	0	0	1	4
190	1	11293792	11293959	0.26525198938992	0	0	0	0	0	0	0	0	1	4
191	1	11299511	11301714	0	0	0	0	0	0	0.833333333333333	0	0	1	4
192	1	11364920	11375059	0.26525198938992	0	0	0	0	0	0	0	0	1	4
193	1	11503129	11507303	0	0	0	0	0	0	0	0.917431192660551	0	1	4
194	1	11522061	11522312	0.26525198938992	0	0	0	0	0	0	0	0	1	4
195	1	11591804	11598670	0.26525198938992	0	0	0	0	0	0	0	0	1	4
196	1	11651910	11652205	0	0	0	0.343642611683849	0	0	0	0	0	1	4
197	1	11698902	11702155	0.26525198938992	0	0	0	0	0	0	0	0	1	4
198	1	11702155	11717300	0	0	0	0	0.0905797101449275	0	0	0	0	1	4
199	1	11761252	11761503	0.26525198938992	0	0	0	0	0	0	0	0	1	4
200	1	11900825	11906068	0.26525198938992	0	0	0	0	0	0	0	0	1	4
201	1	11910339	11924027	0.26525198938992	0	0	0	0	0	0	0	0	1	4
202	1	12094682	12105332	0	0	0.294117647058824	0	0	0	0	0	0	1	4
203	1	12135526	12140588	0.26525198938992	0	0	0	0	0	0	0	0	1	4
204	1	12206315	12216488	0.26525198938992	0	0	0	0	0	0	0	0	1	4
205	1	12223482	12223839	0.26525198938992	0	0	0	0	0	0	0	0	1	4
206	1	12279581	12281273	0	0	0.294117647058824	0	0	0	0	0	0	1	4
207	1	12281273	12316371	0.26525198938992	0	0	0	0	0.966183574879227	0	0	0	3	4
208	1	12639168	12648866	0.26525198938992	0	0	0	0	0	0	0	0	1	4
209	1	12709554	12710882	0.26525198938992	0	0	0	0	0	0	0	0	1	4
210	1	12788113	12788406	0	0	0	0.343642611683849	0	0	0	0	0	1	4
211	1	12803557	12804402	0	0	0	0.343642611683849	0	0	0	0	0	1	4
212	1	12808591	12813274	0	0	0	0	0	0.966183574879227	0	0	0	2	4
213	1	12835868	12836442	0	0	0	0	0	0.483091787439614	0	0	0	1	4
214	1	12837840	12852748	0	0	0.588235294117647	0	0.452898550724638	0	0	0	0	7	4
215	1	12882985	12910136	0	0	0	0	0.0905797101449275	0	0	0	0	1	4
216	1	12915847	12918079	0	0	0	0	0.0905797101449275	0.483091787439614	0	0	0	2	4
217	1	12918079	12998268	0	0	0	0	0.0905797101449275	0	0	0	0	1	4
218	1	12998268	13775026	0.26525198938992	0	0	0	0.543478260869565	0	0	0	0	7	4
219	1	13775026	13793392	0	0	0.294117647058824	0	0	0	0	0	0	1	4
220	1	13793392	13795449	0	0	0.294117647058824	0	0	0	0	0	0	1	4
221	1	13804575	13809227	0.26525198938992	0	0	0	0	0	0	0	0	1	4
222	1	13838042	13841055	0	0	0	0	0.0905797101449275	0	0	0	0.694444444444444	4	4
223	1	13842586	13846423	0.26525198938992	0	0	0	0	0	0	0	0	1	4
224	1	13846423	13846921	0	0	0	0	0.0905797101449275	0	0	0	0.694444444444444	4	4
225	1	13885203	13900468	0	0	0	0.343642611683849	0	0	0	0	0	1	4
226	1	13906554	13909142	0.530503978779841	0	0	0	0	0	0	0	0	2	4
227	1	13948047	13948225	0.26525198938992	0	0	0	0	0	0	0	0	1	4
228	1	13948225	13948765	0	0	0	0	0.0905797101449275	0	0	0	0	1	4
229	1	13957405	13967844	0.26525198938992	0	0	0	0	0	0	0	0	1	4
230	1	14055709	14067208	0	0	0	0	0	0	0	0	0.231481481481481	1	4
231	1	14080682	14096420	0	0	0	0	0	0	0	0	0.231481481481481	1	4
232	1	14096821	14104818	0.26525198938992	0	0	0	0	0	0	0	0	1	4
233	1	14162023	14180832	0	0	0	0	0	0	0.833333333333333	0	0.231481481481481	2	4
234	1	14202880	14204009	0.26525198938992	0	0	0	0	0	0	0	0	1	4
235	1	14208024	14209686	0	0	0	0.343642611683849	0	0	0	0	0.231481481481481	2	4
236	1	14216113	14216150	0	0	0	0.343642611683849	0	0	0	0	0.231481481481481	2	4
237	1	14216150	14216926	0	0	0	0	0	0	0	0	0.231481481481481	1	4
238	1	14240696	14241624	0.530503978779841	0	0	0	0	0	0	0	0	2	4
239	1	14301942	14304769	0.26525198938992	0	0	0	0	0	0	0	0	1	4
240	1	14313480	14314553	0	0	0	0.343642611683849	0	0	0	0	0	1	4
241	1	14320890	14322389	0	0	0	0.343642611683849	0	0	0	0	0	1	4
242	1	14337994	14338328	0	0	0	1.03092783505155	0	0	0	0.917431192660551	0.231481481481481	5	1
243	1	14340280	14344055	0	0	0	1.03092783505155	0	0	0	0.917431192660551	0.231481481481481	5	1
244	1	14359780	14363685	0.26525198938992	0	0	0	0	0	0	0	0	1	4
245	1	14429250	14439042	0.26525198938992	0	0	0	0	0	0	0	0	1	4
246	1	14502162	14505595	0	0	0.882352941176471	0	0.271739130434783	0	0	0	0.462962962962963	8	4
247	1	14505595	14507529	0	0	3.23529411764706	0	0	0	0	0	0.462962962962963	13	1
248	1	14507739	14508549	0	0	0	0	0.271739130434783	0	0	0	0.231481481481481	4	4
249	1	14508549	14508693	0	0	3.52941176470588	0	0	0	0	0	0.462962962962963	14	1
250	1	14508693	14509276	0	0	0.588235294117647	0	0	0	0	0	0	2	4
251	1	14553662	14559081	0	0	0	0	0	0	0	0	0.231481481481481	1	4
252	1	14566721	14567243	0	0	0	0	0.0905797101449275	0	0	0	0	1	4
253	1	14567243	14567691	0	0	0	0	0.0905797101449275	0	0	0	0	1	4
254	1	14665131	14668269	0	0	0	0	0.0905797101449275	0	0	0	0	1	4
255	1	14707651	14708129	0	0	0	0	0	0	0	0.917431192660551	0	1	4
256	1	14708129	14719943	0	0	0	0	0	0	0	0.917431192660551	0	1	4
257	1	14719943	14720009	0	0	0	0	0	0	0	0.917431192660551	0	1	4
258	1	14726123	14726396	0	0	0	0	0	0	0	0.917431192660551	0	1	4
259	1	14732199	14741575	0.26525198938992	0	0	0	0	0	0	0	0	1	4
260	1	14773656	14775550	0.26525198938992	0	0	0	0	0	0	0	0	1	4
261	1	14787410	14788118	0	0	0	0	0	0	0	0.917431192660551	0	1	4
262	1	14788118	14790432	0	0.529100529100529	0	0	0	0	0	0	0	1	4
263	1	14900419	14901191	0.26525198938992	0	0	0	0	0	0	0	0	1	4
264	1	14908464	14908839	0.26525198938992	0	0	0	0	0	0	0	0	1	4
265	1	14941194	14944191	0.26525198938992	0	0	0	0	0	0	0	0	1	4
266	1	14963296	14964469	0	0	0	0	0	0	0.833333333333333	0	0	1	4
267	1	15152755	15153369	0	0	0	0.343642611683849	0	0	0	0	0	1	4
268	1	15238055	15238754	0.26525198938992	0	0	0	0	0	0	0	0	1	4
269	1	15240917	15253590	0	0	0	0.343642611683849	0	0	0	0	0	1	4
270	1	15259397	15265404	0.26525198938992	0	0	0	0	0	0	0	0	1	4
271	1	15333053	15333748	0	0	0	0.343642611683849	0	0	0	0	0	1	4
272	1	15346330	15346891	0.26525198938992	0	0	0	0	0	0	0	0	1	4
273	1	15393295	15398240	0.26525198938992	0	0	0	0	0	0	0	0	1	4
274	1	15456820	15464437	0.26525198938992	0	0	0	0	0	0	0	0	1	4
275	1	15495905	15500332	0.26525198938992	0	0	0	0	0	0	0	0	1	4
276	1	15530329	15539259	0.26525198938992	0	0	0	0	0	0	0	0	1	4
277	1	15559788	15566349	0.26525198938992	0	0	0	0	0	0	0	0	1	4
278	1	15572133	15576105	0	0	0	0.343642611683849	0	0	0	0	0	1	4
279	1	15585613	15588759	0.26525198938992	0	0	0	0	0	0	0	0	1	4
280	1	15588759	15589886	0.530503978779841	0	0	0	0	0	0	0	0.231481481481481	3	4
281	1	15595534	15600049	0.26525198938992	0	0	0.343642611683849	0	0	0	0	0.231481481481481	3	4
282	1	15647828	15653872	0.26525198938992	0	0	0	0	0	0	0	0	1	4
283	1	15682482	15683409	0	0	0	0	0	0.483091787439614	0	0	0	1	4
284	1	15724033	15726116	0.26525198938992	0	0	0	0	0	0	0	0	1	4
285	1	15734387	15743884	0.26525198938992	0	0	0	0	0	0	0	0	1	4
286	1	15832067	15834360	0.26525198938992	0	0	0	0	0	0	0	0	1	4
287	1	15871154	15874279	0	0	0.294117647058824	0	0.0905797101449275	0	0	0	0	2	4
288	1	15918739	15922371	0	0.529100529100529	0	0	0	0	0	0	0	1	4
289	1	15959886	15960608	0.26525198938992	0	0	0	0.0905797101449275	0	0	0	0	2	4
290	1	16015319	16015784	0	0	0	0.343642611683849	0	0	0	0	0	1	4
291	1	16046109	16048038	0	0	0.294117647058824	0	0	0.483091787439614	0	0	0	2	4
292	1	16125961	16137774	0	0	0.294117647058824	0	0.0905797101449275	0.966183574879227	0	0	1.38888888888889	10	0
293	1	16142960	16165661	0	0	0.294117647058824	0	0.0905797101449275	0.966183574879227	0	0	1.15740740740741	9	0
294	1	16201502	16205102	0	0	0	0	0	0	0	0.917431192660551	0	1	4
295	1	16226873	16251900	0	0	0	0.343642611683849	0	0	0	0.917431192660551	0	2	4
296	1	16252996	16259813	0.26525198938992	0	0	0	0	0	0	0	0.231481481481481	2	4
297	1	16273995	16275247	0	0	0	0.343642611683849	0	0	0	0	0	1	4
298	1	16332571	16333569	0	0	0	0	0	0	0.833333333333333	0	0	1	4
299	1	16344827	16345255	0	0	0	0	0	0.483091787439614	0	0	0	1	4
300	1	16498048	16507384	0	0	0	0	0	0	0.833333333333333	0	0	1	4
301	1	16575030	16579070	0.26525198938992	0	0	0	0	0	0	0	0	1	4
302	1	16585818	16599490	0	0	0	0.343642611683849	0	0	0	0.917431192660551	0	2	4
303	1	16656518	16667541	0	0	0	0.343642611683849	0	0	0	0	0	1	4
304	1	16794270	16794917	0	0	0	0	0.0905797101449275	0	0	0	0	1	4
305	1	16797756	16804341	0.26525198938992	0	0	0	0	0	0	0	0	1	4
306	1	16846035	16923087	0	0	0	0.343642611683849	0	0	0	0	0	1	4
307	1	16924151	16927773	0	0	0	0	0	0.483091787439614	0	0	0	1	4
308	1	16927773	16969095	0	0	0	0	0.0905797101449275	0	0	0	0	1	4
309	1	17246171	17282425	0	0	0	0	0.0905797101449275	0	0	0	0	1	4
310	1	17348847	17366871	0.26525198938992	0	0	0	0	0	0	0	0	1	4
311	1	17409241	17412501	0.26525198938992	0	0	0	0	0	0	0	0	1	4
312	1	17429953	17432399	0.26525198938992	0	0	0	0	0	0	0	0	1	4
313	1	17456646	17464780	0.26525198938992	0	0	0	0	0	0	0	0	1	4
314	1	17474394	17476831	0	0	0	0	0	0.483091787439614	0	0	0	1	4
315	1	17486722	17487951	0.26525198938992	0	0	0	0	0	0	0	0	1	4
316	1	17500227	17501720	0.26525198938992	0	0	0	0	0	0	0	0	1	4
317	1	17518902	17519094	0.26525198938992	0	0	0	0	0	0	0	0	1	4
318	1	17727379	17733564	0.26525198938992	0	0	0	0	0	0	0	0	1	4
319	1	17739313	17746033	0.26525198938992	0	0	0	0	0	0	0	0	1	4
320	1	17754815	17755415	0	0	0	0	0	0	0	0	0.231481481481481	1	4
321	1	17755415	17763312	0	0	0	0	0	0	0	0.917431192660551	0	1	4
322	1	17785736	17790244	0	0	0.294117647058824	0	0	0	0	0	0	1	4
323	1	17819076	17829956	0	0	0	0	0	0	0	0	0.231481481481481	1	4
324	1	17837605	17838288	0	0	0	0	0	0	0	0.917431192660551	0	1	4
325	1	17884357	17890574	0.26525198938992	0	0	0	0	0	0	0	0	1	4
326	1	17905190	17908177	0.26525198938992	0	0	0	0	0	0	0	0	1	4
327	1	18123461	18123957	0	0	0.294117647058824	0	0	0	0	0	0	1	4
328	1	18124527	18125529	0	0	0.294117647058824	0	0	0	0	0	0	1	4
329	1	18204907	18209809	0.26525198938992	0	0	0	0	0	0	0	0	1	4
330	1	18274898	18278257	0	0	0	0	0	0.483091787439614	0	0	0	1	4
331	1	18311140	18314621	0.26525198938992	0	0	0	0	0	0	0	0	1	4
332	1	18363307	18365671	0	0	0	0	0	0.483091787439614	0	0	0	1	4
333	1	18386891	18392608	0.26525198938992	0	0	0	0	0	0	0	0	1	4
334	1	18412381	18416642	0.26525198938992	0	0	0	0	0	0	0	0	1	4
335	1	18451420	18457863	0.530503978779841	0	0	0	0	0	0	0	0	2	4
336	1	18527000	18527213	0	0	0	0	0	0.483091787439614	0	0	0	1	4
337	1	18794241	18795255	0.26525198938992	0	0	0	0	0	0	0	0	1	4
338	1	18800247	18804144	0	0	0	0	0	0.483091787439614	0	0	0	1	4
339	1	18821783	18824363	0.26525198938992	0	0	0	0	0	0	0	0	1	4
340	1	18845013	18845143	0	0	0.294117647058824	0	0	0	0	0	0	1	4
341	1	18855542	18855560	0	0	0.294117647058824	0	0	0	0	0	0	1	4
342	1	18945211	18946308	0.26525198938992	0	0	0	0	0	0	0	0	1	4
343	1	18980399	18994434	0.26525198938992	0	0	0	0	0	0	0	0	1	4
344	1	19027802	19031894	0.26525198938992	0	0	0	0	0	0	0	0	1	4
345	1	19056382	19065786	0.26525198938992	0	0	0	0	0	0	0	0	1	4
346	1	19080878	19082704	0	0	0	0	0	0	0	0	0.231481481481481	1	4
347	1	19084651	19090080	0	0	0	0	0	0	0	0	0.231481481481481	1	4
348	1	19093996	19094790	0	0	0	0	0	0	0.833333333333333	0	0	1	4
349	1	19120897	19121756	0	0	0	0.343642611683849	0	0	0	0	0	1	4
350	1	19138532	19139517	0	0	0	0	0	0	0.833333333333333	0	0	1	4
351	1	19203997	19213668	0.26525198938992	0	0	0	0	0	0	0	0	1	4
352	1	19296891	19321462	0.26525198938992	0	0	0	0	0	0	0	0	1	4
353	1	19500328	19512516	0.26525198938992	0	0	0	0	0	0	0	0	1	4
354	1	19559963	19563900	0	0	0	0.343642611683849	0	0	0	0	0	1	4
355	1	19564049	19564202	0	0	0	0	0	0.483091787439614	0	0	0	1	4
356	1	19569904	19570146	0.26525198938992	0	0	0	0	0	0	0	0	1	4
357	1	19583330	19584004	0.26525198938992	0	0	0	0	0	0	0	0	1	4
358	1	19646765	19658506	0.26525198938992	0	0	0	0	0	0	0	0	1	4
359	1	19660870	19663083	0.26525198938992	0	0	0	0	0	0	0	0	1	4
360	1	19699346	19702373	0	0	0	0.343642611683849	0	0	0	0	0	1	4
361	1	19730346	19733961	0	0	0	0.343642611683849	0	0	0	0	0	1	4
362	1	19791956	19792527	0.26525198938992	0	0	0	0	0	0	0	0	1	4
363	1	19796706	19797248	0.26525198938992	0	0	0	0	0	0	0	0	1	4
364	1	19824008	19831939	0.26525198938992	0	0	0	0	0	0	0	0	1	4
365	1	19832567	19839139	0.26525198938992	0	0	0	0	0	0	0	0	1	4
366	1	19889922	19893740	0	0	0	0	0	0	0	0.917431192660551	0.231481481481481	2	4
367	1	19899537	19905646	0	0	0	0	0	0	0	0.917431192660551	0.231481481481481	2	4
368	1	19956374	19958729	0.26525198938992	0	0	0	0	0	0	0	0	1	4
369	1	19960069	19962874	0.26525198938992	0	0	0	0	0	0	0	0	1	4
370	1	20018780	20025383	0.26525198938992	0	0	0	0	0	0	0	0	1	4
371	1	20026901	20035184	0.26525198938992	0	0	0	0	0	0	0	0	1	4
372	1	20083197	20091056	0	0	0	0	0	0.483091787439614	0	0	0	1	4
373	1	20109839	20128945	0.26525198938992	0	0	0	0	0	0	0	0	1	4
374	1	20144332	20144980	0.26525198938992	0	0	0	0	0	0	0	0	1	4
375	1	20187321	20187511	0	0	0	0	0	0	0.833333333333333	0	0	1	4
376	1	20194315	20194702	0.26525198938992	0	0	0	0	0	0	0	0	1	4
377	1	20216860	20234258	0.26525198938992	0	0	0	0	0	0	0	0	1	4
378	1	20386066	20387575	0	0	0	0	0	0	0.833333333333333	0	0	1	4
379	1	20615721	20621764	0	0	0	0	0	0.483091787439614	0	0	0	1	4
380	1	20657887	20658089	0.26525198938992	0	0	0	0	0	0	0	0	1	4
381	1	20715869	20725732	0.26525198938992	0	0	0	0	0	0	0	0	1	4
382	1	20793015	20798595	0.26525198938992	0	0	0	0	0	0	0	0	1	4
383	1	20830075	20830127	0.26525198938992	0	0	0	0	0	0	0	0	1	4
384	1	20865355	20865703	0.26525198938992	0	0	0	0	0	0	0	0	1	4
385	1	20883203	20883422	0	0.529100529100529	0	0	0	0	0	0	0	1	4
386	1	20883816	20884941	0	0.529100529100529	0	0	0	0	0	0	0	1	4
387	1	20886767	20886780	0	0	0	0	0.0905797101449275	0	0	0	0	1	4
388	1	20891826	20892325	0	0	0	0	0.181159420289855	0	0	0	0	2	4
389	1	20892931	20893965	0.530503978779841	1.05820105820106	0	0	0.0905797101449275	0	0	0	0.694444444444444	8	1
390	1	20894618	20895721	0.26525198938992	0	0	0	0	0	0	0	0	1	4
391	1	20895721	20895874	0.26525198938992	1.05820105820106	0	0	0.0905797101449275	0	0	0	0.462962962962963	6	1
392	1	20895874	20900123	0	0	0	0	0	0	0	0	0.231481481481481	1	4
393	1	20900123	20901688	0	0	0	0	0.0905797101449275	0	0	0	0	1	4
394	1	20901688	20903162	0	0	0	0	0	0.483091787439614	0	0	0	1	4
395	1	20903162	20903985	0	0	0	0	0.0905797101449275	0	0	0	0	1	4
396	1	20911404	20916791	0.26525198938992	0	0	0	0	0	0	0	0	1	4
397	1	20928154	20933341	0	0	0	0	0.0905797101449275	0	0	0	0	1	4
398	1	20945686	20952126	0.26525198938992	0	0	0	0	0	0	0	0	1	4
399	1	20977000	20977380	0.26525198938992	0	0	0	0	0	0	0	0	1	4
400	1	21021226	21031983	0.26525198938992	0	0	0	0	0	0	0	0	1	4
401	1	21031983	21032041	0.26525198938992	0	0	0	0	0	0	0	0	1	4
402	1	21060356	21067001	0	0	0	0.343642611683849	0	0	0	0	0.462962962962963	3	4
403	1	21126410	21132575	0.26525198938992	0	0	0	0	0	0	0	0	1	4
404	1	21152640	21155195	0.26525198938992	0	0	0	0	0	0	0	0	1	4
405	1	21167102	21167404	0.26525198938992	0	0	0	0	0	0	0	0	1	4
406	1	21199974	21200688	0	0	0	0	0	0	0	0.917431192660551	0	1	4
407	1	21234923	21239059	0	0	0	0	0	0	0	0.917431192660551	0	1	4
408	1	21281181	21282284	0	0.529100529100529	0	0	0	0	0	0	0	1	4
409	1	21282284	21294335	0	0.529100529100529	0	0	0	0	0	0	0	1	4
410	1	21324491	21355220	0.26525198938992	0	0	0	0	0	0	0	0	1	4
411	1	21395357	21410231	0.26525198938992	0	0	0	0	0	0	0	0	1	4
412	1	21465595	21468010	0.26525198938992	0	0	0	0	0	0	0	0	1	4
413	1	21468010	21474480	0	0	0	0	0	0	0	0	0.231481481481481	1	4
414	1	21484410	21515906	0.26525198938992	0	0	0.343642611683849	0	0	0	0	0	2	4
415	1	21528835	21543459	0	0	0	0.343642611683849	0	0	0	0	0.231481481481481	2	4
416	1	21551341	21551457	0.26525198938992	0	0	0	0	0	0	0	0	1	4
417	1	21592392	21593117	0.530503978779841	0.529100529100529	0	0	0	0	0	0	0	3	4
418	1	21598136	21606783	0	0	0.294117647058824	0	0	0	0	0	0	1	4
419	1	21652177	21655313	0.26525198938992	0	0	0	0	0	0	0	0	1	4
420	1	21688141	21688419	0	0	0	0.343642611683849	0	0	0	0	0	1	4
421	1	21819738	21820858	0	0	0	0.343642611683849	0	0	0	0	0	1	4
422	1	21843256	21843608	0	0	0.294117647058824	0	0	0	0	0	0	1	4
423	1	21843608	21844822	0.26525198938992	0	0	0	0	0	0	0	0	1	4
424	1	21870726	21873002	0	0	0	0	0	0.483091787439614	0	0	0	1	4
425	1	21899491	21900420	0.26525198938992	0	0	0	0	0	0	0	0	1	4
426	1	21993170	21997282	0	0	0.294117647058824	0	0	0	0	0	0	1	4
427	1	22000026	22001421	0	0	0	0	0	0.483091787439614	0	0	0	1	4
428	1	22003793	22006721	0	0	0	0.343642611683849	0	0	0	0	0	1	4
429	1	22006721	22008798	0.26525198938992	0	0	0.343642611683849	0	0	0	0	0	2	4
430	1	22086167	22088841	0.26525198938992	0	0	0.343642611683849	0	0	0	0	0	2	4
431	1	22102160	22109370	0	0	0	0.343642611683849	0	0	0	0	0	1	4
432	1	22152194	22160111	0	0	0	0	0.0905797101449275	0	0	0	0	1	4
433	1	22160111	22168216	0.26525198938992	0	0.294117647058824	0	0	0	0	0	0	2	4
434	1	22229090	22231446	0	0	0	0	0.0905797101449275	0	0	0	0	1	4
435	1	22255684	22265293	0	0	0.294117647058824	0	0	0	0	0	0	1	4
436	1	22310262	22311908	0	0	0.294117647058824	0.343642611683849	0.181159420289855	0	0	0	0	4	4
437	1	22311908	22320515	0	0	0.294117647058824	0.687285223367698	0	0.966183574879227	0	0	0	5	4
438	1	22330539	22345093	0	0	0.588235294117647	0.343642611683849	0.181159420289855	0.966183574879227	0	0	0	7	4
439	1	22345093	22345647	0	0	0	0.343642611683849	0	0	0	0	0	1	4
440	1	22391767	22394625	0	0	0.294117647058824	0	0	0	0	0	0	1	4
441	1	22415941	22425631	0	0	0	0.343642611683849	0	0	0	0	0	1	4
442	1	22436446	22442025	0.26525198938992	0	0	0	0	0	0	0	0	1	4
443	1	22493018	22493672	0.26525198938992	0	0	0	0	0	0	0	0	1	4
444	1	22552736	22552937	0	0	0	0	0.0905797101449275	0	0	0	0	1	4
445	1	22739168	22740365	0.26525198938992	0	0	0	0	0	0	0	0	1	4
446	1	22758583	22760900	0	0	0	0.687285223367698	0	0	0	0	0.231481481481481	3	4
447	1	22802072	22811523	0.26525198938992	0	0	0.343642611683849	0	0	0	0	0	2	4
448	1	22811807	22814289	0	0	0	0.343642611683849	0	0	0	0	0	1	4
449	1	22814289	22814354	0	0	0	0	0	0	0	0	0.231481481481481	1	4
450	1	22846452	22847797	0.26525198938992	0	0	0	0	0	0	0	0	1	4
451	1	23000592	23002459	0.26525198938992	0	0	0	0	0	0	0	0	1	4
452	1	23053536	23060250	0.26525198938992	0	0	0	0	0	0	0	0	1	4
453	1	23113910	23115749	0	0	0	0	0	0.483091787439614	0	0	0	1	4
454	1	23151876	23152988	0	0	0	0	0.0905797101449275	0	0	0	0	1	4
455	1	23175994	23176740	0	0	0	0	0.0905797101449275	0	0	0	0	1	4
456	1	23247395	23259627	0.26525198938992	0	0	0	0	0	0	0	0	1	4
457	1	23312025	23338899	0	0	0	0	0	0.483091787439614	0	0	0	1	4
458	1	23338984	23362688	0	0	0	0	0	0	0.833333333333333	0	0	1	4
459	1	23375693	23376541	0.26525198938992	0	0	0.343642611683849	0	0	0	0	0	2	4
460	1	23452742	23453239	0	0	0	0.343642611683849	0	0	0	0	0	1	4
461	1	23463468	23471765	0.26525198938992	0	0	0	0	0	0	0	0	1	4
462	1	23471765	23472341	0	0	0	0	0.0905797101449275	0	0	0	0	1	4
463	1	23510584	23513047	0	0	0	0	0	0	0.833333333333333	0	0	1	4
464	1	23582880	23590411	0	0	0	0.343642611683849	0	0	0	0	0.694444444444444	4	4
465	1	23590651	23604005	0.26525198938992	0	0	0	0	0	0	0	0	1	4
466	1	23628640	23631714	0	0	0	0	0	0	0.833333333333333	0	0	1	4
467	1	23645455	23656705	0.26525198938992	0	0	0	0	0	0.833333333333333	0	0	2	4
468	1	23679843	23684977	0	0	0	0	0	0	0	0	0.462962962962963	2	4
469	1	23684977	23685037	0	0	0	0.343642611683849	0	0	0	0	0	1	4
470	1	23685785	23686798	0	0	0	0	0	0	0	0	0.231481481481481	1	4
471	1	23690673	23691255	0.26525198938992	0	0	0	0	0	0	0	0	1	4
472	1	23694021	23703118	0	0	0	0.343642611683849	0	0	0	0	0	1	4
473	1	23734350	23742152	0.26525198938992	0	0	0	0	0	0	0	0	1	4
474	1	23791737	23792898	0	0	0	0.343642611683849	0	0	0	0	0	1	4
475	1	24239078	24288184	0	0	0	1.3745704467354	0	0	0	0	0.925925925925926	8	1
476	1	24288184	24288404	0	0	0	0.687285223367698	0	0	0	0	0.694444444444444	5	4
477	1	24290790	24345750	0	0	0	1.71821305841924	0	0	0	0	1.62037037037037	12	1
478	1	24378026	24382234	0	0	0	0.343642611683849	0	0	0	0	0	1	4
479	1	24390377	24391181	0.26525198938992	0	0	0	0	0	0	0	0	1	4
480	1	24393563	24397636	0.26525198938992	0	0	0	0	0	0	0	0	1	4
481	1	24409165	24415047	0	0	0.294117647058824	0	0	0	0	0	0	1	4
482	1	24497000	24506049	0.26525198938992	0	0	0	0	0	0	0	0	1	4
483	1	24518643	24525996	0.26525198938992	0	0	0	0	0	0	0	0	1	4
484	1	24552881	24557760	0	0	0	0	0	0.483091787439614	0	0	0	1	4
485	1	24564127	24564643	0	0	0	0	0	0	0	0	0.231481481481481	1	4
486	1	24658063	24659047	0.26525198938992	0	0	0	0	0	0	0	0	1	4
487	1	24712722	24713523	0	0.529100529100529	0	0	0	0	0	0	0	1	4
488	1	24764915	24771930	0	0	0	0.343642611683849	0	0	0	0	0	1	4
489	1	24776797	24784035	0	0.529100529100529	0	0	0	0	0	0	0	1	4
490	1	24784139	24785393	0	0	0	0	0	0.483091787439614	0	0	0	1	4
491	1	24795094	24810069	0.26525198938992	0	0	0	0	0	0	0	0	1	4
492	1	24810069	24813155	0	0	0	0.343642611683849	0	0	0	0	0	1	4
493	1	24834001	24849240	0.26525198938992	0	0	0	0	0	0	0	0.231481481481481	2	4
494	1	24851900	24855193	0	0	0	0	0	0	0	0	0.231481481481481	1	4
495	1	24863285	24863530	0.26525198938992	0	0	0	0	0	0	0	0	1	4
496	1	24910319	24917456	0.26525198938992	0	0	0	0	0	0	0	0	1	4
497	1	24950917	24954966	0.26525198938992	0	0	0	0	0	0	0	0	1	4
498	1	25013905	25014809	0	0	0	0	0	0.483091787439614	0	0	0	1	4
499	1	25043881	25044111	0	0	0	0	0	0.483091787439614	0	0	0	1	4
500	1	25064001	25066448	0	0	0	0	0	0.483091787439614	0	0	0	1	4
501	1	25075368	25075801	0	0	0	0	0	0	0	0	0.231481481481481	1	4
502	1	25142097	25144573	0	0	0	0.343642611683849	0	0	0	0	0	1	4
503	1	25173037	25178310	0	0	0	0.343642611683849	0	0	0	0	0	1	4
504	1	25178310	25180512	0	0	0.294117647058824	0	0	0	0	0	0	1	4
505	1	25182422	25185197	0	0	0	0.343642611683849	0	0	0	0	0	1	4
506	1	25186069	25186716	0	0	0.294117647058824	0	0	0	0	0	0	1	4
507	1	25193009	25193155	0.26525198938992	0	0	0	0	0	0	0	0.462962962962963	3	4
508	1	25197277	25199282	0.26525198938992	0	0	0	0	0	0	0	0	1	4
509	1	25207629	25213379	0	0	0	0	0	0.483091787439614	0	0	0	1	4
510	1	25216046	25216152	0.26525198938992	0	0	0	0	0	0	0	0	1	4
511	1	25216152	25216165	0	0	0	0	0	0	0	0.917431192660551	0	1	4
512	1	25286151	25293941	0.26525198938992	0	0	0	0	0	0	0	0	1	4
513	1	25431725	25434242	0.26525198938992	0	0	0	0	0	0	0	0	1	4
514	1	25452437	25455525	0	0	0	0	0	0.483091787439614	0	0	0.231481481481481	2	4
515	1	25459432	25462079	0	0	0	0	0	0	0	0	0.231481481481481	1	4
516	1	25465981	25473290	0.26525198938992	0	0	0	0	0	0	0	0	1	4
517	1	25479736	25486203	0	0	0	0.343642611683849	0	0	0	0	0	1	4
518	1	25486203	25488413	0	0	0	0.343642611683849	0	0	0	0	0	1	4
519	1	25688276	25717308	0	0	0	0	0.0905797101449275	0	0	0	0	1	4
520	1	25719599	25753638	0.530503978779841	0	0	0	0.0905797101449275	0	0	0	0	3	4
521	1	25758655	25760920	0	0	0	0.687285223367698	0	0	0	0	0	2	4
522	1	25914101	25914219	0.26525198938992	0	0	0	0	0	0	0	0	1	4
523	1	25946799	25964745	0.26525198938992	0	0	0	0	0	0	0	0	1	4
524	1	26116672	26116980	0.26525198938992	0	0	0	0	0	0	0	0	1	4
525	1	26266697	26267260	0.26525198938992	0	0	0	0	0	0	0	0	1	4
526	1	26351382	26363601	0.26525198938992	0	0	0	0	0	0	0	0	1	4
527	1	26804009	26804406	0	0	0	0.343642611683849	0	0	0	0	0	1	4
528	1	26894496	26895802	0	0	0	0	0	0.483091787439614	0	0	0	1	4
529	1	26902694	26903570	0.26525198938992	0	0	0	0	0	0	0	0	1	4
530	1	26910754	26917014	0	0	0	0	0	0.483091787439614	0	0	0	1	4
531	1	27042017	27052080	0	0	0	0	0	0.483091787439614	0	0	0	1	4
532	1	27158344	27174966	0	0	0	0.343642611683849	0	0	0	0	0	1	4
533	1	27176119	27176431	0.26525198938992	0	0	0	0	0	0	0	0	1	4
534	1	27493679	27502719	0	0	0	0	0	0.483091787439614	0	0	0	1	4
535	1	27504393	27520865	0	0	0	0	0	0	0	0.917431192660551	0.231481481481481	2	4
536	1	27521504	27522862	0	0	0	0	0	0	0	0	0.231481481481481	1	4
537	1	27543523	27556381	0	0.529100529100529	0	0	0	0	0	0	0	1	4
538	1	27610069	27610746	0	0.529100529100529	0	0	0	0	0	0	0	1	4
539	1	27610746	27624082	0	0	0	0	0	0.483091787439614	0	0.917431192660551	0.462962962962963	4	4
540	1	27686621	27690297	0	0	0.294117647058824	0	0	0	0	0	0	1	4
541	1	27801535	27844993	0	0	0	0	0.0905797101449275	0	0	0	0	1	4
542	1	27872827	27873001	0.26525198938992	0	0	0	0	0	0	0	0	1	4
543	1	28416855	28416898	0	0	0	0	0	0.483091787439614	0	0	0	1	4
544	1	28550448	28555426	0	0	0	0	0	0.483091787439614	0	0	0	1	4
545	1	28638259	28640773	0	0	0	0.343642611683849	0	0	0	0	0	1	4
546	1	28676095	28690171	0	0	0	0	0	0.483091787439614	0	0	0	1	4
547	1	28990270	29007729	0	0	0	0	0	0	0	0.917431192660551	0	1	4
548	1	29174946	29175052	0	0	0	0	0	0	0	0.917431192660551	0	1	4
549	1	29175052	29176213	0	0	0	0.343642611683849	0	0	0	0	0.231481481481481	2	4
550	1	29371499	29396947	0	0	0	0	0.0905797101449275	0	0	0.917431192660551	0	2	4
551	1	29418960	29429004	0	0	0	0.343642611683849	0.0905797101449275	0	0	0	0	2	4
552	1	29505613	29507647	0	0	0	0	0.0905797101449275	0	0	0	0	1	4
553	1	29572554	29573723	0.26525198938992	0	0	0	0	0	0	0	0	1	4
554	1	29575605	29579157	0	0	0	0	0	0	0	0	0.231481481481481	1	4
555	1	29604749	29604772	0.26525198938992	0	0	0	0	0	0	0	0	1	4
556	1	29604772	29607279	0.26525198938992	0	0	0	0	0	0	0	0	1	4
557	1	29632600	29637032	0	0	0	0	0	0	0	0.917431192660551	0	1	4
558	1	29766149	29776275	0	0	0	0	0	0.483091787439614	0	0	0	1	4
559	1	29814235	29815645	0	0	0	0	0.0905797101449275	0	0	0	0	1	4
560	1	30164265	30169273	0.26525198938992	0	0	0	0	0	0	0	0	1	4
561	1	30191185	30192752	0.26525198938992	0	0	0	0	0	0	0	0	1	4
562	1	30208374	30208395	0.26525198938992	0	0	0	0	0	0	0	0	1	4
563	1	30337204	30341797	0	0	0	0.343642611683849	0	0	0	0	0	1	4
564	1	30346741	30347456	0.26525198938992	0	0	0	0	0	0	0	0	1	4
565	1	30353687	30356188	0.26525198938992	0	0	0.343642611683849	0	0	0	0	0	2	4
566	1	30478996	30485510	0	0	0	0	0	0.483091787439614	0	0	0	1	4
567	1	30485510	30485741	0	0	0.588235294117647	0	0	0	0	0	0	2	4
568	1	30486128	30487394	0	0	0	0	0	0	0	0	0.231481481481481	1	4
569	1	30488561	30490594	0	0	0.588235294117647	0	0	0.483091787439614	0	0	0	3	4
570	1	30491028	30499408	0	0	0	0	0	0	0	0	0.231481481481481	1	4
571	1	30501462	30507824	0.26525198938992	0	0	0	0	0	0	0	0	1	4
572	1	30542925	30543884	0.26525198938992	0	0	0	0	0	0	0	0	1	4
573	1	30574158	30578594	0.26525198938992	0	0	0	0	0	0	0	0	1	4
574	1	30706335	30706530	0	0	0	0	0	0.483091787439614	0	0	0	1	4
575	1	30737373	30738432	0	2.64550264550265	0.294117647058824	0	1.17753623188406	0.483091787439614	0	0.917431192660551	0.231481481481481	22	2
576	1	30738432	30739299	0.26525198938992	0	0.294117647058824	0	0.271739130434783	0	0	0	0	5	4
577	1	30739796	30741496	0	2.64550264550265	0.294117647058824	0	1.17753623188406	0.483091787439614	0	0.917431192660551	0.231481481481481	22	2
578	1	30741496	30741656	0	0	0.294117647058824	0	0.271739130434783	0	0	0	0	4	4
579	1	30741656	30741950	0.26525198938992	0	0	0	0	0	0	0	0	1	4
580	1	30791072	30794414	0	0	0	0.343642611683849	0	0	0	0	0	1	4
581	1	30794569	30796505	0	0	0	0	0	0.966183574879227	0	0	0.231481481481481	3	4
582	1	30798436	30798550	0	0	0	0.343642611683849	0	0	0	0	0	1	4
583	1	30800830	30802598	0	0	0	0	0	0.966183574879227	0	0	0.231481481481481	3	4
584	1	30895852	30901513	0	0	0	0.343642611683849	0	0	0	0	0.231481481481481	2	4
585	1	30901573	30902362	0	0	0	0	0	0.483091787439614	0	0	0	1	4
586	1	30904197	30917199	0	0	0	0.343642611683849	0	0	0	0	0.231481481481481	2	4
587	1	30975928	30976102	0	0	0	0	0	0.483091787439614	0	0	0	1	4
588	1	31083478	31085726	0	0	0.294117647058824	0	0	0	0	0	0	1	4
589	1	31151452	31155590	0.26525198938992	0	0	0	0	0	0	0	0	1	4
590	1	31163456	31163876	0.26525198938992	0	0	0	0	0	0	0	0	1	4
591	1	31203860	31207781	0.26525198938992	0	0	0	0	0	0	0	0	1	4
592	1	31251698	31267335	0.26525198938992	0	0	0	0.0905797101449275	0	0	0	0	2	4
593	1	31327011	31330732	0	0.529100529100529	0	0	0	0	0	0	0	1	4
594	1	31351729	31354077	0	0	0	0	0.0905797101449275	0	0	0	0	1	4
595	1	31360942	31362224	0	0	0	0	0.0905797101449275	0	0	0.917431192660551	0	2	4
596	1	31367929	31372686	0	0	0	0.343642611683849	0	0	0	0	0	1	4
597	1	31408056	31412919	0	0.529100529100529	0	0	0	0	0	0	0	1	4
598	1	31412919	31413972	0	0	0	0	0.0905797101449275	0	0	0	0	1	4
599	1	31413972	31419887	0	0	0	0.343642611683849	0	0	0	0	0	1	4
600	1	31419887	31430432	0	0	0	0	0	0	0	0	0.231481481481481	1	4
601	1	31451144	31455678	0	0	0	0	0.0905797101449275	0	0	0	0.231481481481481	2	4
602	1	31455678	31461301	0	0	0	0.343642611683849	0	0	0	0	0	1	4
603	1	31494475	31503691	0	0	0	0.687285223367698	0	0	0	0	0	2	4
604	1	31563981	31564012	0	0	0	0	0	0	0	0	0.231481481481481	1	4
605	1	31573885	31583344	0	0	0	0	0	0.483091787439614	0	0	0	1	4
606	1	31603535	31606472	0	0	0	0	0	0	0.833333333333333	0	0	1	4
607	1	31606472	31625389	0	0	0	0.343642611683849	0	0	0	0	0.231481481481481	2	4
608	1	31633308	31650819	0	0	0	0	0.0905797101449275	0	0	0	0	1	4
609	1	31692035	31694103	0.26525198938992	0	0	0.343642611683849	0	0	0	0	0.231481481481481	3	4
610	1	31694103	31700412	0	0	0	0.343642611683849	0	0	0	0	0	1	4
611	1	31724744	31730086	0.26525198938992	0	0	0	0	0	0	0	0	1	4
612	1	31730086	31731061	0	0	0	0.343642611683849	0	0	0	0	0	1	4
613	1	31736123	31740706	0	0	0	0	0	0.483091787439614	0	0	0	1	4
614	1	31837632	31841619	0	0	0	0.343642611683849	0	0	0	0	0	1	4
615	1	31855474	31857998	0	0	0.294117647058824	0	0	0	0	0	0	1	4
616	1	31858901	31862917	0	0	0	0	0.0905797101449275	0	0	0	0	1	4
617	1	31862917	31863558	0	0	0.294117647058824	0	0	0	0	0	0	1	4
618	1	31869978	31881637	0.26525198938992	0	0	0	0	0	0	0	0	1	4
619	1	31881637	31883295	0.26525198938992	0	0	0	0	0	0	0	0	1	4
620	1	31897293	31901652	0.26525198938992	0	0	0	0	0	0	0	0	1	4
621	1	31922034	31943343	0	0	0.294117647058824	0	0	0	0	0	0	1	4
622	1	32017993	32031672	0.26525198938992	0	0	0	0	0	0	0	0	1	4
623	1	32092525	32094261	0.26525198938992	0	0	0	0	0	0	0	0	1	4
624	1	32178829	32191798	0.26525198938992	0	0	0	0	0	0	0	0	1	4
625	1	32252615	32256086	0.26525198938992	0	0	0.687285223367698	0	0	0	0	0	3	4
626	1	32266026	32281774	0.26525198938992	0	0	0	0	0	0	0	0	1	4
627	1	32300130	32300953	0.26525198938992	0	0	0	0	0	0	0	0	1	4
628	1	32427388	32437268	0	0	0.294117647058824	0	0	0	0	0	0	1	4
629	1	32509402	32554268	0.26525198938992	0	0	0	0	0	0	0	0	1	4
630	1	32602531	32621239	0.26525198938992	0	0	0	0	0	0	0	0	1	4
631	1	32661059	32664866	0.26525198938992	0	0	0	0	0	0	0	0	1	4
632	1	32798134	32816271	0	0	0	0	0.0905797101449275	0	0	0	0	1	4
633	1	32826793	32831543	0	0	0	0	0.181159420289855	0	0	0	0	2	4
634	1	32862797	32865496	0	0	0	0	0.181159420289855	0	0	0	0	2	4
635	1	32878909	32878963	0.26525198938992	0	0	0	0.0905797101449275	0	0	0	0	2	4
636	1	32889223	32890941	0	0	0	0	0	0.483091787439614	0	0	0	1	4
637	1	32896119	32942662	0	0	0.294117647058824	0	0	0	0	0	0	1	4
638	1	33084666	33085244	0	0	0	0	0	0.483091787439614	0	0	0	1	4
639	1	33324136	33326172	0	0	0	0.343642611683849	0	0	0	0	0	1	4
640	1	33551778	33558320	0	0	0	1.03092783505155	0	0	0	0	0	3	1
641	1	33562416	33565513	0	0	0	0	0	0.483091787439614	0	0	0	1	4
642	1	33669004	33673559	0.26525198938992	0	0	0	0	0	0	0	0	1	4
643	1	33687320	33691951	0	0	0	0	0	0	0	1.8348623853211	0	2	1
644	1	33691951	33697440	0	0	0.294117647058824	0	0	0	0	0	0	1	4
645	1	33697440	33699914	0	0	0	0	0	0	0	0.917431192660551	0	1	4
646	1	33710630	33717367	0	0	0	0	0.0905797101449275	0	0	0	0	1	4
647	1	33902510	33904609	0	0	0	0	0.0905797101449275	0	0	0	0	1	4
648	1	34002142	34007351	0.26525198938992	0	0	0	0	0	0	0	0	1	4
649	1	34041886	34042747	0	0.529100529100529	0.294117647058824	0	0	0	0	0	0	2	4
650	1	34042747	34042810	0	0	0	0	0	0.483091787439614	0	0	0	1	4
651	1	34042858	34044616	0	0.529100529100529	0.294117647058824	0	0	0	0	0	0	2	4
652	1	34071434	34073153	0	0	0	0	0	0.483091787439614	0	0	0	1	4
653	1	34212876	34213109	0	0	0	0.343642611683849	0	0	0	0	0	1	4
654	1	34213387	34216658	0.26525198938992	0	0	0.343642611683849	0	0	0	0	0	2	4
655	1	34220381	34221810	0.26525198938992	0	0	0.687285223367698	0	0	0	0	0	3	4
656	1	34225784	34229130	0	0	0	0	0.0905797101449275	0	0	0	0	1	4
657	1	34232225	34235077	0	0.529100529100529	0	0	0	0	0	0	0	1	4
658	1	34240338	34245486	0	0	0	0	0	0.483091787439614	0	0	0	1	4
659	1	34525202	34528435	0.26525198938992	0	0	0	0	0	0	0	0	1	4
660	1	34556046	34565359	0.26525198938992	0	0	0	0	0	0	0	0	1	4
661	1	34599868	34601553	0	0	0	0	0	0	0.833333333333333	0	0	1	4
662	1	34605279	34608341	0	0	0	0	0	0.483091787439614	0	0	0	1	4
663	1	34614166	34619217	0.26525198938992	0	0	0	0	0	0	0	0	1	4
664	1	34656812	34661652	0.26525198938992	0	0	0	0	0	0	0	0	1	4
665	1	34746970	34748754	0.26525198938992	0	0	0	0	0	0	0	0	1	4
666	1	34783684	34785219	0	0	0	0	0	0.483091787439614	0	0	0	1	4
667	1	34805625	34807216	0.26525198938992	0	0	0	0	0	0	0	0	1	4
668	1	34811906	34812170	0.26525198938992	0	0	0	0	0	0	0	0	1	4
669	1	34981177	34982041	0	0	0	0	0	0.483091787439614	0	0	0	1	4
670	1	35042498	35045587	0.26525198938992	0	0	0	0	0	0	0	0	1	4
671	1	35148448	35149756	0	0	0	0	0	0.483091787439614	0	0	0	1	4
672	1	35160342	35162739	0	0	0	0	0.0905797101449275	0	0	0	0	1	4
673	1	35218077	35223345	0.26525198938992	0	0	0	0	0	0	0	0	1	4
674	1	35251735	35253376	0	0	0	0	0.0905797101449275	0	0	0	0	1	4
675	1	35253376	35259961	0	0	0	0	0.0905797101449275	0	0	0	0	1	4
676	1	35283939	35289039	0	0	0	0	0.0905797101449275	0	0	0	0	1	4
677	1	35289039	35289873	0	0	0	0	0	0	0	0.917431192660551	0	1	4
678	1	35299304	35299572	0	0	0	0	0.181159420289855	0	0	0	0	2	4
679	1	35299572	35303775	0	0	0	0	0	0	0	0.917431192660551	0	1	4
680	1	35314841	35315737	0	0	0	0	0.0905797101449275	0	0	0	0	1	4
681	1	35397152	35411601	0	0	0	0	0	0.483091787439614	0	0	0	1	4
682	1	35411601	35414468	0.26525198938992	0	0	0	0	0	0	0	0	1	4
683	1	35416760	35438480	0	0	0	0	0	0	0	0.917431192660551	0	1	4
684	1	35466986	35483407	0	0	0	0.343642611683849	0	0	0	0	0	1	4
685	1	35483407	35484018	0	0	0	0.343642611683849	0	0	0	0	0	1	4
686	1	35489692	35513351	0	0	0	0	0	0.483091787439614	0	0	0	1	4
687	1	35526102	35526678	0	0	0	0	0.0905797101449275	0	0	0	0	1	4
688	1	35555194	35588544	0	0	0	0	0	0.483091787439614	0	0	0	1	4
689	1	35628899	35635453	0	0	0	0	0.0905797101449275	0	0	0	0	1	4
690	1	35755403	35772867	0.26525198938992	0	0	0	0	0	0	0	0	1	4
691	1	35772867	35776603	0	0	0	0	0	0	0	0	0.231481481481481	1	4
692	1	35792436	35814934	0	0	0	0	0	0.483091787439614	0	0	0	1	4
693	1	35862656	35864571	0.26525198938992	0	0	0	0	0	0	0	0	1	4
694	1	35881651	35888147	0.26525198938992	0	0	0	0	0	0	0	0	1	4
695	1	35888147	35892371	0	0	0	0	0.0905797101449275	0	0	0	0	1	4
696	1	35951038	35974469	0.26525198938992	0	0	0	0	0	0	0	0	1	4
697	1	35974469	35983222	0	0	0	0	0	0	0	0	0.231481481481481	1	4
698	1	36001395	36011034	0.26525198938992	0	0	0	0	0	0	0	0.231481481481481	2	4
699	1	36071290	36085896	0.26525198938992	0	0	0	0	0	0	0	0	1	4
700	1	36161397	36162793	0.26525198938992	0	0	0	0	0	0	0	0	1	4
701	1	36345798	36371419	0	0	0	0	0	0.483091787439614	0	0	0	1	4
702	1	36497349	36551895	0	0	0	0.343642611683849	0	0.966183574879227	0	0	0.231481481481481	4	4
703	1	36557619	36559621	0	0	0	0	0.0905797101449275	0	0	0	0	1	4
704	1	36568236	36577945	0	0.529100529100529	0	0	0	0	0	0	0	1	4
705	1	36607927	36611287	0	0	0	0	0	0.483091787439614	0	0	0	1	4
706	1	36735838	36739111	0	0	0	0	0	0.483091787439614	0	0	0	1	4
707	1	36739111	36745349	0	0	0	0	0	0.966183574879227	0	0	0	2	4
708	1	36753664	36754467	0	0	0	0	0.181159420289855	0	0	0	0	2	4
709	1	36820927	36831264	0	0	0	0.343642611683849	0	0	0	0	0	1	4
710	1	36831264	36835804	0	0	0	0	0.0905797101449275	0	0	0	0	1	4
711	1	36860800	36872665	0	0	0	1.03092783505155	0	0.483091787439614	0	0	0	4	1
712	1	36873318	36874242	0.26525198938992	0	0	0.687285223367698	0	0.483091787439614	0	0	0	4	4
713	1	36874242	36878024	0	0	0	0.343642611683849	0	0	0	0	0	1	4
714	1	36883946	36897177	0	0.529100529100529	0	0	0	0	0	0	0	1	4
715	1	36973610	36976253	0	0	0	0	0.0905797101449275	0	0	0	0	1	4
716	1	36981762	36982638	0	0	0	0.343642611683849	0	0	0	0	0	1	4
717	1	36988138	36989141	0	0	0	0	0	0.483091787439614	0	0	0	1	4
718	1	37488337	37489221	0.26525198938992	0	0	0	0	0	0	0	0	1	4
719	1	37493206	37504670	0	0.529100529100529	0	0	0	0	0	0	0	1	4
720	1	37513906	37525003	0	0	0	0	0	0.966183574879227	0	0	0	2	4
721	1	37561674	37563638	0.26525198938992	0	0	0	0	0	0	0	0	1	4
722	1	37572827	37574864	0	0	0	0	0	0.483091787439614	0	0	0	1	4
723	1	37577214	37577470	0	0	0	0	0	0.483091787439614	0	0	0	1	4
724	1	37626981	37628741	0	0	0	0	0	0.483091787439614	0	0	0	1	4
725	1	37628741	37635504	0	0	0.294117647058824	0	0	0	0	0	0	1	4
726	1	37667516	37679876	0	0	0	0	0	0.483091787439614	0	0	0	1	4
727	1	37687418	37690798	0	0	0.294117647058824	0	0	0	0	0	0	1	4
728	1	37807857	37808473	0	0	0	0.343642611683849	0	0	0	0	0	1	4
729	1	37861304	37865131	0	0	0	0	0	0.483091787439614	0	0	0	1	4
730	1	37880709	37881543	0	0	0	0	0	0.483091787439614	0	0	0	1	4
731	1	37892624	37900173	0.26525198938992	0	0	0	0	0	0	0	0	1	4
732	1	37902331	37920683	0	0	0	0	0	0.483091787439614	0	0	0	1	4
733	1	37961613	37971212	0	0	0	0	0	0.483091787439614	0	0	0	1	4
734	1	38169998	38174185	0	0	0.294117647058824	0	0	0	0	0	0	1	4
735	1	38199997	38203267	0	0	0	0	0	0.483091787439614	0	0	0	1	4
736	1	38203359	38207042	0.26525198938992	0	0	0	0	0	0	0	0	1	4
737	1	38222490	38222805	0.26525198938992	0	0	0	0	0	0	0	0	1	4
738	1	38271495	38275802	0	0	0	0	0	0.483091787439614	0	0	0	1	4
739	1	38279987	38361017	0	0	0	0	0.0905797101449275	0	0	0	0	1	4
740	1	38395947	38415315	0.26525198938992	0	0	0	0	0.483091787439614	0	0	0	2	4
741	1	38533001	38533865	0	0	0	0	0	0.483091787439614	0	0	0	1	4
742	1	38559394	38560591	0.26525198938992	0	0	0	0	0	0	0	0	1	4
743	1	38570853	38584749	0.26525198938992	0	0	0	0.0905797101449275	0	0	0	0	2	4
744	1	38587464	38596210	0.26525198938992	0	0	0	0	0	0	0	0	1	4
745	1	38619028	38624503	0.26525198938992	0	0	0	0	0	0	0	0	1	4
746	1	38624503	38624778	0.26525198938992	0	0	0	0	0	0	0	0	1	4
747	1	38732659	38735871	0	0	0	0	0.0905797101449275	0	0	0	0	1	4
748	1	38814769	38816121	0	0	0	0.343642611683849	0	0	0	0	0	1	4
749	1	38850304	38850997	0	0	0	0.343642611683849	0	0	0	0	0	1	4
750	1	38920529	38923130	0.26525198938992	0	0	0	0	0	0	0	0	1	4
751	1	39010848	39011918	0.26525198938992	0	0	0	0	0	0	0	0	1	4
752	1	39050786	39051320	0.26525198938992	0	0	0	0	0	0	0	0	1	4
753	1	39065974	39069366	0	0.529100529100529	0	0	0	0	0	0	0	1	4
754	1	39093315	39101530	0.26525198938992	0	0	0	0	0	0	0	0	1	4
755	1	39119083	39128601	0	0	0	0	0.0905797101449275	0	0	0	0	1	4
756	1	39135474	39135729	0.26525198938992	0	0	0	0	0	0	0	0	1	4
757	1	39164508	39164661	0	0	0	0	0.0905797101449275	0	0	0	0	1	4
758	1	39247489	39253149	0.26525198938992	0	0	0	0	0	0	0	0	1	4
759	1	39258674	39274125	0.26525198938992	0	0	0	0	0	0	0	0	1	4
760	1	39291249	39291708	0	0	0	0	0	0	0	0.917431192660551	0	1	4
761	1	39322006	39322323	0	0	0	0.687285223367698	0	0	0	0	0	2	4
762	1	39329700	39331013	0	0	0	0	0	0.483091787439614	0	0	0	1	4
763	1	39331013	39339256	0.26525198938992	0	0	0	0	0	0	0	0	1	4
764	1	39430179	39430262	0	0	0	0	0.0905797101449275	0	0	0	0	1	4
765	1	39439538	39447322	0.26525198938992	0	0	0	0	0	0	0	0	1	4
766	1	39458881	39466626	0.26525198938992	0	0	0	0	0	0	0	0	1	4
767	1	39504027	39507161	0	0	0	0	0	0.483091787439614	0	0	0	1	4
768	1	39527911	39542129	0.26525198938992	0	0	0	0	0	0	0	0	1	4
769	1	39542129	39550621	0	0	0	0.343642611683849	0	0	0	0	0	1	4
770	1	39578532	39581931	0	0	0	0.343642611683849	0	0	0	0	0	1	4
771	1	39620619	39623669	0.26525198938992	0	0	0	0	0	0	0	0	1	4
772	1	39623669	39623852	0	0	0	0	0	0.483091787439614	0	0	0	1	4
773	1	39643382	39658322	0	0	0	0	0	0	0.833333333333333	0	0	1	4
774	1	39658322	39660847	0.26525198938992	0	0	0	0	0	0	0	0	1	4
775	1	39661593	39678990	0.26525198938992	0	0	0	0	0	0	0	0	1	4
776	1	39688459	39702695	0	0	0	0	0	0.483091787439614	0	0	0	1	4
777	1	39724804	39728964	0	0	0	0	0	0.483091787439614	0	0	0	1	4
778	1	39743929	39763242	0	0	0	0	0.0905797101449275	0	0	0	0	1	4
779	1	39846267	39857192	0	0.529100529100529	0	0	0	0	0	0	0	1	4
780	1	39858498	39859900	0	0	0	0	0	0.483091787439614	0	0	0	1	4
781	1	39915035	39919616	0	0	0	0	0.0905797101449275	0	0	0	0	1	4
782	1	39922303	39929240	0.26525198938992	0	0	0	0	0	0	0	0	1	4
783	1	39947473	39959491	0	0	0	0.343642611683849	0	0	0	0	0	1	4
784	1	40027464	40028180	0.26525198938992	0	0	0.343642611683849	0	0	0	0	0	2	4
785	1	40084488	40089945	0	0	0.294117647058824	0	0	0	0	0	0	1	4
786	1	40089945	40096053	0	0	0	0	0.0905797101449275	0	0	0	0.231481481481481	2	4
787	1	40160148	40161013	0.26525198938992	0	0	0	0	0	0	0	0	1	4
788	1	40195574	40199854	0.26525198938992	0	0	0	0	0	0	0	0	1	4
789	1	40221855	40242445	0	0	0	0	0.0905797101449275	0	0	0	0	1	4
790	1	40276520	40283051	0	0	0.294117647058824	0	0	0	0	0	0	1	4
791	1	40292911	40301092	0	0	0	0.343642611683849	0	0	0	0	0	1	4
792	1	40303627	40304647	0.26525198938992	0	0	0	0	0	0	0	0	1	4
793	1	40308017	40308918	0	0	0	0	0.36231884057971	0	0	0	0	4	4
794	1	40308918	40313849	0	0	0	0	0.0905797101449275	0	0	0	0	1	4
795	1	40445667	40458920	0	0	0	0	0.0905797101449275	0	0	0	0	1	4
796	1	40491765	40502254	0	0	0	0	0.0905797101449275	0	0	0	0	1	4
797	1	40502500	40503725	0	0	0	0	0.0905797101449275	0	0	0	0.231481481481481	2	4
798	1	40515419	40519523	0	0	0.294117647058824	0	0	0	0	0	0	1	4
799	1	40524690	40531094	0	0	0	0.343642611683849	0	0	0	0	0	1	4
800	1	40549930	40553333	0	0	0	0.343642611683849	0	0	0	0	0	1	4
801	1	40593127	40594472	0	0	0	0	0	0	0.833333333333333	0	0	1	4
802	1	40649982	40657449	0	0	0.294117647058824	0	0	0	0	0	0	1	4
803	1	40657449	40665502	0	0	0.294117647058824	0	0	0	0	0	0	1	4
804	1	40668727	40700025	0	0	0	0	0.0905797101449275	0	0	0	0	1	4
805	1	40931003	40938751	0	0	0	0.343642611683849	0	0	0	0	0	1	4
806	1	40939613	40955156	0	0	0	0.343642611683849	0	0	0	0	0	1	4
807	1	40966458	40969063	0	0	0.294117647058824	0	0	0	0	0	0	1	4
808	1	40969063	40974799	0	0	0	0.687285223367698	0	0	0	0	0	2	4
809	1	40981230	40993873	0	0	0	0	0.0905797101449275	0	0	0	0	1	4
810	1	41011140	41017955	0.26525198938992	0	0	0	0	0	0	0	0	1	4
811	1	41017955	41021036	0	0	0.294117647058824	0.343642611683849	0.181159420289855	0	0	0	0	4	4
812	1	41021036	41022076	0	0	0	0	0	0	0	0.917431192660551	0	1	4
813	1	41028210	41030464	0	0	0.294117647058824	0.343642611683849	0.181159420289855	0	0	0	0	4	4
814	1	41030464	41030487	0	0	0	0	0	0.483091787439614	0	0.917431192660551	0	2	4
815	1	41111970	41127976	0.26525198938992	0	0	0	0	0	0	0	0	1	4
816	1	41154813	41158158	0	0	0	0.343642611683849	0	0	0	0	0	1	4
817	1	41165876	41167534	0.26525198938992	0	0	0	0	0	0	0	0	1	4
818	1	41177943	41183105	0	0	0	0	0.0905797101449275	0	0	0	0	1	4
819	1	41216154	41222889	0	0	0	0	0	0	0	0	0.231481481481481	1	4
820	1	41225354	41225520	0	0	0	0.343642611683849	0	0	0	0	0	1	4
821	1	41231424	41235946	0.26525198938992	0	0	0	0	0	0	0	0	1	4
822	1	41237427	41240471	0.26525198938992	0	0	0	0	0.483091787439614	0	0	0	2	4
823	1	41317020	41319052	0	0	0	0.343642611683849	0	0.483091787439614	0	0	0	2	4
824	1	41325801	41338665	0	0	0	0	0	0	0	0	0.231481481481481	1	4
825	1	41343061	41346428	0	0	0	0	0	0	0	0.917431192660551	0	1	4
826	1	41367298	41368578	0.26525198938992	0	0	0	0	0	0	0	0	1	4
827	1	41368578	41371339	0.26525198938992	0	0	0	0	0	0	0	0	1	4
828	1	41385086	41386871	0.26525198938992	0	0	0	0	0	0	0	0	1	4
829	1	41387003	41388662	0.26525198938992	0	0	0	0	0	0	0	0	1	4
830	1	41427973	41433484	0.26525198938992	0	0	0	0	0	0	0	0	1	4
831	1	41453453	41469404	0.26525198938992	0	0	0	0	0	0	0	0	1	4
832	1	41484317	41490885	0	0	0	0.343642611683849	0	0	0	0	0	1	4
833	1	41507431	41526023	0	0	0	0	0	0	0	0.917431192660551	0	1	4
834	1	41526023	41530871	0	0	0	0	0	0	0	0	0.231481481481481	1	4
835	1	41538787	41539494	0	0	0	0	0.0905797101449275	0	0	0	0	1	4
836	1	41569488	41571021	0	0	0	0	0.0905797101449275	0	0	0	0	1	4
837	1	41684809	41685635	0	0	0	0	0.0905797101449275	0	0	0	0	1	4
838	1	41722576	41730151	0	0	0	0	0	0	0	0	0.231481481481481	1	4
839	1	41757057	41766236	0.26525198938992	0	0	0	0	0	0	0.917431192660551	0	2	4
840	1	41768016	41768563	0	0	0	0.343642611683849	0	0	0	0	0	1	4
841	1	41797583	41799535	0	0	0	0	0	0.483091787439614	0	0	0	1	4
842	1	41799535	41800596	0.26525198938992	0	0	0	0	0	0	0	0	1	4
843	1	41811910	41812194	0.26525198938992	0	0	0	0	0	0	0	0	1	4
844	1	41818676	41821570	0.26525198938992	0	0	0	0	0	0	0	0	1	4
845	1	41895497	41903038	0.530503978779841	0	0	0	0	0	0	0	0	2	4
846	1	41913408	41913567	0	0	0	0	0.0905797101449275	0	0	0	0	1	4
847	1	41929252	41930476	0.26525198938992	0	0	0	0	0	0	0	0	1	4
848	1	41938903	41941599	0	0	0	0	0.0905797101449275	0	0	0	0	1	4
849	1	41969327	41971212	0.26525198938992	0	0	0	0	0	0	0	0	1	4
850	1	41983137	41983912	0.26525198938992	0	0	0	0	0	0	0	0	1	4
851	1	42001444	42001530	0.26525198938992	0	0	0	0	0	0	0	0	1	4
852	1	42114198	42117371	0.26525198938992	0	0	0	0	0	0	0	0	1	4
853	1	42142389	42142473	0.26525198938992	0	0	0	0	0	0	0	0	1	4
854	1	42370147	42371414	0.26525198938992	0	0	0	0	0	0	0	0	1	4
855	1	42386290	42399966	0.26525198938992	0	0	0	0	0	0	0	0	1	4
856	1	42483470	42487059	0.26525198938992	0	0	0	0	0	0	0	0	1	4
857	1	42510038	42517167	0.26525198938992	0	0	0	0	0	0	0	0	1	4
858	1	42601214	42605998	0.26525198938992	0	0	0	0	0	0	0	0.231481481481481	2	4
859	1	42637613	42644770	0.26525198938992	0	0	0	0	0	0	0	0.231481481481481	2	4
860	1	42644770	42658407	0	0.529100529100529	0	0.343642611683849	0	0	0	0	0	2	4
861	1	42883244	42884191	0	0	0	0.343642611683849	0	0	0	0	0	1	4
862	1	42898843	42899893	0	0	0	0.343642611683849	0	0	0	0	0	1	4
863	1	42950208	42959296	0.26525198938992	0	0	0	0	0	0	0	0	1	4
864	1	43008018	43009319	0	0	0	0	0	0.483091787439614	0	0	0	1	4
865	1	43020694	43034105	0	0	0	0.343642611683849	0	0	0	0	0	1	4
866	1	43045996	43049903	0	0.529100529100529	0	0	0	0.483091787439614	0	0	0	2	4
867	1	43049903	43050396	0	0	0	0	0	0.483091787439614	0	0	0	1	4
868	1	43051744	43051832	0.26525198938992	0	0.294117647058824	0	0	0	0	0	0	2	4
869	1	43051832	43052186	0.26525198938992	0	0	0.343642611683849	0.0905797101449275	0	0	0	0	3	4
870	1	43052856	43053367	0.26525198938992	0	0	0	0	0	0	0	0	1	4
871	1	43053367	43054259	0	0	0	0	0	0	0	0	0.231481481481481	1	4
872	1	43073504	43076654	0.26525198938992	0	0	0	0	0	0	0	0	1	4
873	1	43076654	43082525	0	1.05820105820106	0	0	0.0905797101449275	0.483091787439614	0	0	0	4	1
874	1	43104952	43108188	0	0	0	0	0	0.483091787439614	0	0	0	1	4
875	1	43123266	43126733	0.26525198938992	0	0	0	0	0	0	0	0.231481481481481	2	4
876	1	43132613	43135438	0.26525198938992	0	0	0	0	0	0	0	0	1	4
877	1	43135438	43152610	0.26525198938992	0	0	1.03092783505155	0	0.483091787439614	0	0	0	5	1
878	1	43163546	43178307	0	0	0	0	0.0905797101449275	0	0	0	0	1	4
879	1	43273753	43277312	0	0	0	0	0.0905797101449275	0	0	0	0	1	4
880	1	43300663	43300921	0	0	0	0	0.0905797101449275	0	0	0	0	1	4
881	1	43300921	43306128	0.26525198938992	0	0	0	0	0	0	0	0	1	4
882	1	43357369	43357600	0	0.529100529100529	0	0	0	0	0	0	0	1	4
883	1	43368150	43369305	0.26525198938992	0	0	0	0	0	0	0	0	1	4
884	1	43432589	43435904	0	0	0	0	0.0905797101449275	0	0	0	0	1	4
885	1	43486624	43487661	0	0	0	0	0	0.483091787439614	0	0	0	1	4
886	1	43514626	43517953	0	0.529100529100529	0	0	0	0	0	0	0	1	4
887	1	43523549	43523660	0	0	0	0	0	0.483091787439614	0	0	0	1	4
888	1	43529203	43530154	0	0	0	0.343642611683849	0	0	0	0	0	1	4
889	1	43532832	43537981	0	0.529100529100529	0	0.343642611683849	0	0	0	0	0	2	4
890	1	43548419	43550536	0.530503978779841	0	0	0	0	0	0	0	0	2	4
891	1	43550536	43554651	0.26525198938992	0	0	0	0	0	0	0	0	1	4
892	1	43611230	43611453	0	0.529100529100529	0	0	0	0	0	0	0	1	4
893	1	43616337	43616426	0	0	0	0	0	0.483091787439614	0	0	0	1	4
894	1	43618726	43618969	0	0	0	0	0	0.483091787439614	0	0	0	1	4
895	1	43670487	43673146	0	0	0	0	0.0905797101449275	0	0	0	0	1	4
896	1	43676287	43678677	0	0	0.294117647058824	0	0	0	0	0	0	1	4
897	1	43718078	43720994	0.530503978779841	0	0	0	0	0	0	0	0	2	4
898	1	44048283	44052377	0	0	0	0	0.0905797101449275	0	0	0	0	1	4
899	1	44070032	44071221	0.26525198938992	0	0	0	0	0	0	0	0	1	4
900	1	44144892	44154479	0.26525198938992	0	0	0	0	0	0	0	0	1	4
901	1	44208122	44209698	0	0	0	0.343642611683849	0	0	0	0	0	1	4
902	1	44245939	44249344	0.26525198938992	0	0	0	0	0	0	0	0	1	4
903	1	44279223	44279711	0.26525198938992	0	0	0	0	0	0	0	0	1	4
904	1	44298564	44303266	0.26525198938992	0	0	0	0	0	0	0	0	1	4
905	1	44366341	44389959	0.26525198938992	0	0	0	0	0	0	0	0	1	4
906	1	44508195	44510128	0.26525198938992	0	0	0	0	0	0	0	0	1	4
907	1	44541316	44549860	0	0	0	0.343642611683849	0	0	0	0	0	1	4
908	1	44603506	44603745	0	0	0	0.343642611683849	0	0	0	0	0	1	4
909	1	44765646	44766071	0.26525198938992	0	0	0	0	0	0	0	0	1	4
910	1	44807164	44809445	0	0	0	0	0	0	0	0.917431192660551	0	1	4
911	1	44891488	44891656	0	0	0.294117647058824	0	0	0	0	0	0	1	4
912	1	44912073	44912147	0.26525198938992	0	0	0	0	0	0	0	0	1	4
913	1	44920992	44921331	0	0	0	0.343642611683849	0	0	0	0	0	1	4
914	1	45023415	45024342	0	0	0	0	0.0905797101449275	0	0	0	0	1	4
915	1	45059829	45062934	0.26525198938992	0	0	0	0	0.483091787439614	0	0	0	2	4
916	1	45155226	45157738	0	0	0	0	0	0.483091787439614	0	0	0	1	4
917	1	45161168	45166383	0.26525198938992	0	0	0	0	0	0	0	0	1	4
918	1	45218895	45219952	0	0	0	0	0.0905797101449275	0	0	0	0	1	4
919	1	45305492	45312867	0	0	0	0	0.0905797101449275	0	0	0	0	1	4
920	1	45457278	45457708	0	0	0	0	0	0.483091787439614	0	0	0	1	4
921	1	45548308	45554025	0	0	0	0	0	0	0	0	0.231481481481481	1	4
922	1	45668734	45677818	0	0	0	0	0	0	0	0	0.231481481481481	1	4
923	1	45683695	45697068	0	0	0	0.343642611683849	0	0	0	0	0	1	4
924	1	45819872	45828943	0.26525198938992	0	0	0	0	0	0	0	0	1	4
925	1	45839643	45845263	0	0	0	0.343642611683849	0	0	0	0	0	1	4
926	1	45848931	45849311	0	0	0	0	0	0	0	0	0.231481481481481	1	4
927	1	45984353	45992300	0.26525198938992	0	0	0	0	0	0	0	0	1	4
928	1	46041100	46066608	0.26525198938992	0	0	0	0	0	0	0	0	1	4
929	1	46081282	46084383	0	0	0	0.343642611683849	0	0	0	0	0	1	4
930	1	46109304	46110841	0.26525198938992	0	0	0	0	0	0	0	0	1	4
931	1	46273183	46288352	0.26525198938992	0	0	0	0	0	0	0	0	1	4
932	1	46306583	46314170	0.26525198938992	0	0	0	0	0	0	0	0	1	4
933	1	46347328	46356148	0	0	0	0	0	0	0	0	0.231481481481481	1	4
934	1	46462881	46463012	0	0	0	0.343642611683849	0	0	0	0	0	1	4
935	1	46505309	46522326	0.26525198938992	0	0	0	0	0	0	0	0	1	4
936	1	46608657	46617981	0	0	0	0	0	0	0	0.917431192660551	0	1	4
937	1	46650064	46657651	0.26525198938992	0	0	0	0	0	0	0	0	1	4
938	1	46832534	46834082	0	0	0	0.343642611683849	0	0	0	0	0	1	4
939	1	46834082	46834775	0.26525198938992	0	0	0	0	0	0	0	0	1	4
940	1	46834775	46844530	0.26525198938992	0	0	0	0	0	0	0	0	1	4
941	1	46957260	46960553	0	0	0	0	0.0905797101449275	0	0	0	0	1	4
942	1	46976530	46978076	0	0	0	0	0.0905797101449275	0	0	0	0	1	4
943	1	47000996	47007844	0	0	0	0	0.0905797101449275	0	0	0	0	1	4
944	1	47007987	47012144	0	0	0	0	0	0	0.833333333333333	0	0	1	4
945	1	47024926	47026589	0	0	0	0	0	0	0	0.917431192660551	0	1	4
946	1	47069845	47074141	0	0	0	0	0.0905797101449275	0	0	0	0	1	4
947	1	47101117	47107319	0	0	0.588235294117647	0.343642611683849	0	0	0	0	0	3	4
948	1	47109328	47115051	0	0	0	0	0	0	0	0	0.231481481481481	1	4
949	1	47115051	47116623	0	0	0.588235294117647	0	0	0	0	0	0	2	4
950	1	47120673	47121419	0	0	0	0.343642611683849	0	0	0	0	0	1	4
951	1	47121502	47124479	0	0	0	0	0	0	0	0	0.231481481481481	1	4
952	1	47147728	47149794	0.26525198938992	0	0	0	0	0	0	0	0	1	4
953	1	47193058	47211670	0.26525198938992	0	0	0	0	0	0	0	0	1	4
954	1	47496738	47496983	0	0	0	0	0	0.483091787439614	0	0	0	1	4
955	1	47496983	47497037	0	0	0	0.343642611683849	0	0	0	0	0	1	4
956	1	47497037	47498579	0	0	0	0	0	0	0	0.917431192660551	0.462962962962963	3	4
957	1	47498579	47502483	0	0	0	0	0	0	0	0	0.231481481481481	1	4
958	1	47517591	47517960	0	0	0	0.343642611683849	0	0.483091787439614	0	0.917431192660551	0.694444444444444	6	4
959	1	47642230	47644902	0.26525198938992	0	0	0	0	0	0	0	0	1	4
960	1	47659445	47666146	0.26525198938992	0	0	0	0	0	0	0	0	1	4
961	1	47708369	47717238	0.26525198938992	0	0	0.343642611683849	0	0	0	0	0	2	4
962	1	47766647	47766943	0	0	0	0	0	0	0	0.917431192660551	0	1	4
963	1	47768073	47768743	0	0	0	0.343642611683849	0	0	0	0	0	1	4
964	1	47768743	47779936	0.26525198938992	0	0	0	0	0	0	0	0	1	4
965	1	47840592	47851881	0	0	0	0	0	0	0	0.917431192660551	0	1	4
966	1	47869316	47872078	0.26525198938992	0	0	0	0	0	0	0	0	1	4
967	1	47914863	47916917	0.26525198938992	0	0	0	0	0	0	0	0	1	4
968	1	47992260	47996204	0.26525198938992	0	0	0	0	0	0	0	0	1	4
969	1	48041606	48046929	0.26525198938992	0	0	0	0	0	0	0	0	1	4
970	1	48071549	48071985	0.26525198938992	0	0	0	0	0	0	0	0	1	4
971	1	48082912	48083479	0.26525198938992	0	0	0	0.271739130434783	0	0	0	0	4	4
972	1	48113798	48114417	0	0	0	0	0.0905797101449275	0	0	0	0	1	4
973	1	48164622	48168375	0.26525198938992	0	0	0	0	0	0	0	0	1	4
974	1	48196590	48197570	0.26525198938992	0	0	0	0	0	0	0	0	1	4
975	1	48269325	48275263	0.26525198938992	0	0	0	0	0	0	0	0	1	4
976	1	48294920	48295033	0.26525198938992	0	0	0	0	0	0	0	0	1	4
977	1	48391668	48393544	0.26525198938992	0	0	0	0	0	0	0	0	1	4
978	1	48428943	48434109	0.26525198938992	0	0	0	0	0	0	0	0	1	4
979	1	48485047	48485684	0.26525198938992	0	0	0	0	0	0	0	0	1	4
980	1	48487137	48495636	0	0	0	0	0	0	0	0.917431192660551	0	1	4
981	1	48512650	48512745	0	0	0	0	0	0	0	0.917431192660551	0	1	4
982	1	48543158	48545337	0	0	0	0	0	0	0.833333333333333	0	0	1	4
983	1	48581840	48590386	0	0	0	0	0	0	0	0	0.462962962962963	2	4
984	1	48609038	48622769	0.26525198938992	0	0	0	0	0	0	0	0	1	4
985	1	48668616	48670415	0.26525198938992	0	0	0	0	0	0	0	0	1	4
986	1	48725096	48725296	0	0	0	0	0	0	0	0	0.231481481481481	1	4
987	1	48733262	48734366	0	0	0	0	0	0	0	0	0.231481481481481	1	4
988	1	48759274	48764668	0	0	0	0	0	0	0	0	0.462962962962963	2	4
989	1	48797332	48809180	0	0	0	0.343642611683849	0	0	0	0	0.231481481481481	2	4
990	1	48932772	48935279	0	0	0	0	0	0	0	0	0.231481481481481	1	4
991	1	48963398	48965421	0.26525198938992	0	0	0	0	0	0	0	0	1	4
992	1	48975446	48976856	0	0	0	0	0	0	0	0	0.462962962962963	2	4
993	1	48998442	48998748	0	0	0	0.343642611683849	0	0	0	0	0.231481481481481	2	4
994	1	48998748	49001369	0	0	0	0	0	0	0	0	0.462962962962963	2	4
995	1	49001369	49001780	0	0	0	0	0	0	0	0	0.231481481481481	1	4
996	1	49006786	49017435	0.26525198938992	0	0	0	0.0905797101449275	0	0	0	0	2	4
997	1	49025933	49031238	0	0.529100529100529	0	0	0.0905797101449275	0	0	0	0	2	4
998	1	49049758	49050925	0	0.529100529100529	0	0	0	0	0	0	0	1	4
999	1	49123707	49126253	0	0.529100529100529	0	0	0	0	0	0	0	1	4
1000	1	49151886	49154950	0.26525198938992	0	0	0	0	0	0	0	0	1	4
1001	1	49221356	49222528	0.26525198938992	0	0	0	0	0	0	0	0	1	4
1002	1	49222528	49227961	0	0.529100529100529	0	0	0	0	0	0	0	1	4
1003	1	49237975	49239968	0	0.529100529100529	0	0	0	0	0	0	0	1	4
1004	1	49268066	49270280	0.26525198938992	0	0	0	0	0	0	0	0	1	4
1005	1	49288623	49289852	0	0	0	0.343642611683849	0	0	0	0	0	1	4
1006	1	49308088	49310059	0	0.529100529100529	0	0	0	0	0	0	0	1	4
1007	1	49343022	49346828	0.26525198938992	0	0	0	0	0	0	0	0	1	4
1008	1	49354711	49355475	0	0.529100529100529	0	0	0	0	0	0	0	1	4
1009	1	49385466	49390336	0.26525198938992	0	0	0	0	0	0	0	0	1	4
1010	1	49390336	49395820	0.26525198938992	0	0	0	0	0	0	0	0	1	4
1011	1	49396989	49398123	0	0.529100529100529	0	0	0	0	0	0	0	1	4
1012	1	49401185	49407318	0	0.529100529100529	0	0	0	0	0	0	0	1	4
1013	1	49422094	49428303	0	0	0	0	0	0	0	0	0.231481481481481	1	4
1014	1	49429425	49429437	0	0	0	0.343642611683849	0	0	0	0	0.231481481481481	2	4
1015	1	49429905	49431909	0	0	0	0	0	0	0	0	0.231481481481481	1	4
1016	1	49447085	49448743	0	0	0	0.343642611683849	0	0	0	0	0.231481481481481	2	4
1017	1	49573780	49576500	0	0.529100529100529	0	0	0	0	0	0	0	1	4
1018	1	49591977	49642698	0	0	0	0	0	0.483091787439614	0	0	0	1	4
1019	1	49666597	49715272	0	0.529100529100529	0	0	0	0	0	0	0	1	4
1020	1	49715272	49719903	0	0	0	0	0	0	0	0	0.231481481481481	1	4
1021	1	49744700	49754129	0	0.529100529100529	0	0	0	0	0	0	0	1	4
1022	1	49754129	49765438	0	0	0	0	0	0.483091787439614	0	0	0	1	4
1023	1	49765438	49771826	0	0.529100529100529	0	0	0	0	0	0	0	1	4
1024	1	49917084	49954701	0	1.05820105820106	0	0	0	0	0	0	0	2	1
1025	1	49954701	49958961	0	0.529100529100529	0	0	0	0.483091787439614	0	0	0	2	4
1026	1	50052684	50053885	0	0	0	0	0	0	0	0.917431192660551	0	1	4
1027	1	50110850	50161291	0	0.529100529100529	0	0	0	0	0	0	0	1	4
1028	1	50161291	50185075	0	0.529100529100529	0	0	0	0	0	0	0	1	4
1029	1	50232651	50250273	0.26525198938992	0	0	0	0	0	0	0	0	1	4
1030	1	50349764	50360066	0	0	0	0	0	0	0	0	0.231481481481481	1	4
1031	1	50360066	50366482	0	0.529100529100529	0	0	0	0	0	0	0	1	4
1032	1	50366482	50373692	0	0	0	0	0	0	0	0	0.231481481481481	1	4
1033	1	50373692	50391140	0	0.529100529100529	0	0	0	0	0	0	0	1	4
1034	1	50453735	50456837	0	0	0	0	0	0.483091787439614	0	0	0	1	4
1035	1	50456837	50487846	0	0	0	0.343642611683849	0	0	0	0	0.462962962962963	3	4
1036	1	50487846	50528591	0	0	0	0.343642611683849	0	0	0	0	0.231481481481481	2	4
1037	1	50639340	50643666	0	0	0	0.687285223367698	0	0	0	0	0.231481481481481	3	4
1038	1	50771882	50783103	0.26525198938992	0	0	0	0	0	0	0	0	1	4
1039	1	50852769	50859745	0	0	0	0.343642611683849	0	0	0	0	0.231481481481481	2	4
1040	1	50859745	50868684	0	0	0	0	0.181159420289855	0	0	0	0.231481481481481	3	4
1041	1	50906366	50909985	0.26525198938992	0	0	0	0	0	0	0	0	1	4
1042	1	50921122	50925736	0.26525198938992	0	0	0	0	0	0	0	0	1	4
1043	1	50925736	50927163	0	0	0	0	0	0.483091787439614	0	0	0	1	4
1044	1	50935031	50935622	0	0	0	0	0.0905797101449275	0	0	0	0	1	4
1045	1	50944634	50954098	0	0	0	0	0	0.483091787439614	0	0.917431192660551	0	2	4
1046	1	51054322	51054346	0	0	0	0.343642611683849	0	0	0	0	0	1	4
1047	1	51137380	51149663	0	0	0	0	0.0905797101449275	0	0	0	0	1	4
1048	1	51174330	51188594	0	0	0	0	0	0.483091787439614	0	0	0	1	4
1049	1	51188594	51188674	0	0	0	0	0	0.483091787439614	0	0	0	1	4
1050	1	51335094	51347213	0	0	0	0	0	0.483091787439614	0	0	0	1	4
1051	1	51370117	51393645	0.795755968169761	0	0	0	0	0	0	0	0.231481481481481	4	4
1052	1	51468754	51476003	0.530503978779841	0	0	0	0.0905797101449275	0	0	0	0	3	4
1053	1	51580637	51582592	0	0	0	0	0	0.483091787439614	0	0	0	1	4
1054	1	51612623	51615023	0.26525198938992	0	0	0	0	0	0	0	0.231481481481481	2	4
1055	1	51644702	51677039	0.26525198938992	0	0	0	0	0	0	0	0	1	4
1056	1	51811930	51814274	0	0	0	0	0.0905797101449275	0	0	0	0	1	4
1057	1	51831171	51837737	0.26525198938992	0	0	0	0	0	0	0	0	1	4
1058	1	51964705	51981817	0.26525198938992	0	0	0	0	0	0	0	0	1	4
1059	1	52263882	52264064	0	0	0	0	0	0.483091787439614	0	0	0	1	4
1060	1	52264844	52266120	0	0	0	0	0	0.966183574879227	0	0	0	2	4
1061	1	52270056	52281484	0	0	0	0	0	0.483091787439614	0	0	0	1	4
1062	1	52297059	52303005	0	0	0	0	0	0.483091787439614	0	0	0	1	4
1063	1	52334047	52336137	0	0	0	0	0	0.966183574879227	0	0	0	2	4
1064	1	52336137	52345760	0.26525198938992	0	0	0	0	0	0	0	0	1	4
1065	1	52383083	52392449	0	0	0	0	0	0	0.833333333333333	0	0	1	4
1066	1	52416140	52418140	0.26525198938992	0	0	0	0	0	0	0	0	1	4
1067	1	52519930	52534004	0	0	0	0.343642611683849	0	0	0	0	0	1	4
1068	1	52986978	53021961	0.26525198938992	0	0	0	0	0	0	0	0	1	4
1069	1	53059106	53063087	0	0	0	0	0	0	0.833333333333333	0	0	1	4
1070	1	53120303	53125600	0	0	0	0	0	0.483091787439614	0	0	0	1	4
1071	1	53159350	53161620	0	0	0	0	0	0.483091787439614	0	0	0	1	4
1072	1	53189816	53193576	0	0	0	0	0	0	0	0.917431192660551	0	1	4
1073	1	53193796	53193828	0	0	0	0	0	0.966183574879227	0	0	0.231481481481481	3	4
1074	1	53193828	53198242	0.26525198938992	1.05820105820106	0	0	0	0.966183574879227	0	0	0.925925925925926	9	1
1075	1	53211003	53218976	0.26525198938992	1.05820105820106	0	0	0	1.93236714975845	0	0	1.15740740740741	12	3
1076	1	53270010	53277851	0	0	0	0	0	0	0	0.917431192660551	0	1	4
1077	1	53344976	53361928	0	0	0	0	0	0.483091787439614	0	0	0	1	4
1078	1	53412769	53424708	0.26525198938992	0	0	0	0	0	0	0	0	1	4
1079	1	53489132	53489296	0	0	0	0	0.271739130434783	0	0	0	0	3	4
1080	1	53493822	53494879	0.26525198938992	0	0	0	0	0	0	0	0	1	4
1081	1	53494879	53510975	0	0	0	0	0	0	0	0	0.231481481481481	1	4
1082	1	53515994	53516383	0	0	0	0	0	0	0	0	0.231481481481481	1	4
1083	1	53516383	53517997	0	0	0	0.343642611683849	0	0	0	0	0	1	4
1084	1	53518049	53530023	0	0	0	0.343642611683849	0.0905797101449275	0	0	0	0.231481481481481	3	4
1085	1	53554305	53554406	0	0	0	0	0.0905797101449275	0	0	0	0	1	4
1086	1	53559503	53564586	0.26525198938992	0	0	0	0	0	0	0	0	1	4
1087	1	53610372	53610852	0	0	0	0	0.0905797101449275	0	0	0	0	1	4
1088	1	53633248	53636177	0.26525198938992	0	0	0	0	0	0	0	0	1	4
1089	1	53779916	53782093	0	0	0	0	0.0905797101449275	0	0	0	0	1	4
1090	1	53782093	53786710	0.26525198938992	0	0	0	0	0	0	0	0	1	4
1091	1	53808358	53808658	0.26525198938992	0	0	0	0	0	0	0	0	1	4
1092	1	53819026	53821821	0.26525198938992	0	0	0	0	0	0	0	0	1	4
1093	1	53852449	53857444	0	0	0	0	0.0905797101449275	0	0	0	0	1	4
1094	1	53873555	53876149	0	0	0	0	0	0.483091787439614	0	0	0	1	4
1095	1	53881608	53889009	0	0	0	0	0	0.483091787439614	0	0	0	1	4
1096	1	53889009	53897517	0.26525198938992	0	0	0	0	0	0	0	0	1	4
1097	1	53942583	53944430	0.26525198938992	0	0	0	0	0	0	0	0	1	4
1098	1	54028431	54029642	0	0	0	0	0.0905797101449275	0	0	1.8348623853211	0.231481481481481	4	1
1099	1	54030132	54032698	0	0	0	0	0.0905797101449275	0	0	1.8348623853211	0.231481481481481	4	1
1100	1	54190695	54193922	0.26525198938992	0	0	0	0	0	0	0	0	1	4
1101	1	54217646	54222571	0	0	0	0.343642611683849	0	0.483091787439614	0	0	0	2	4
1102	1	54222571	54222732	0.26525198938992	0	0	0	0	0	0	0	0	1	4
1103	1	54290619	54292026	0.26525198938992	0	0	0	0	0	0	0	0	1	4
1104	1	54340672	54342837	0	0	0	0	0	0.483091787439614	0	0	0	1	4
1105	1	54345792	54356361	0	0	0	0	0	0.483091787439614	0	0	0	1	4
1106	1	54382383	54386271	0	0.529100529100529	0	0	0	0	0	0	0	1	4
1107	1	54576639	54578100	0	0.529100529100529	0	0	0	0	0	0	0	1	4
1108	1	54703768	54714379	0	0	0	0	0.0905797101449275	0	0	0	0	1	4
1109	1	54721816	54725107	0	0	0	0	0.0905797101449275	0	0	0	0	1	4
1110	1	54861540	54869816	0	0	0	0	0.0905797101449275	0	0	0	0	1	4
1111	1	54883163	54887297	0	0	0	1.03092783505155	0	0	0	0	0	3	1
1112	1	54905921	54907167	0	0	0	0.343642611683849	0	0	0	0	0	1	4
1113	1	54918666	54919459	0	0	0	0.343642611683849	0	0	0	0	0	1	4
1114	1	54919459	54928493	0.26525198938992	0	0	1.03092783505155	0	0	0	0	0	4	1
1115	1	54967890	54968494	0.26525198938992	0	0	0	0	0	0	0	0	1	4
1116	1	55036884	55038981	0.26525198938992	0	0	0	0	0	0	0	0	1	4
1117	1	55046039	55046130	0	0	0.294117647058824	0	0	0	0	0	0	1	4
1118	1	55046926	55047724	0.26525198938992	0	0	0	0	0	0	0	0	1	4
1119	1	55050813	55057663	0.26525198938992	0	0	0	0	0	0	0	0	1	4
1120	1	55152223	55155902	0.26525198938992	0	0	0	0	0	0	0	0	1	4
1121	1	55188249	55188382	0.26525198938992	0	0	0	0	0	0	0	0	1	4
1122	1	55228129	55228159	0.26525198938992	0	0	0	0	0	0	0	0	1	4
1123	1	55228159	55230312	0.26525198938992	0	0	0	0	0	0	0	0	1	4
1124	1	55260951	55261209	0	0	0	0	0.0905797101449275	0	0	0	0	1	4
1125	1	55275630	55283076	0	0	0.294117647058824	0	0	0	0	0	0	1	4
1126	1	55292548	55294722	0.26525198938992	0	0	0	0	0	0	0	0	1	4
1127	1	55296264	55299005	0.26525198938992	0	0	0	0	0	0	0	0	1	4
1128	1	55337315	55338679	0.26525198938992	0	0	0	0	0	0	0	0	1	4
1129	1	55362810	55379939	0.26525198938992	0	0	0	0	0	0	0	0	1	4
1130	1	55430371	55434648	0.26525198938992	0	0	0	0	0	0	0	0	1	4
1131	1	55464743	55471299	0.26525198938992	0	0	0	0	0	0	0	0	1	4
1132	1	55474476	55480074	0	0	0	0	0.0905797101449275	0	0	0	0	1	4
1133	1	55496176	55497302	0	0	0	0	0.0905797101449275	0	0	0	0	1	4
1134	1	55497302	55498949	0	0	0	0	0.0905797101449275	0	0	0	0	1	4
1135	1	55514073	55514531	0.26525198938992	0	0	0	0	0	0	0	0	1	4
1136	1	55514531	55515737	0	0	0	0	0.0905797101449275	0	0	0	0	1	4
1137	1	55532742	55536003	0.26525198938992	0	0	0	0	0	0	0	0	1	4
1138	1	55536003	55537198	0.26525198938992	0	0	0.343642611683849	0	0	0	0	0	2	4
1139	1	55537198	55541681	0	0	0	0	0	0	0	0	0.231481481481481	1	4
1140	1	55567410	55572565	0	0	0	0.343642611683849	0	0	0	0	0	1	4
1141	1	55572565	55572867	0	0	0	0	0	0	0	0	0.231481481481481	1	4
1142	1	55594836	55596587	0	0	0	0.343642611683849	0	0	0	0	1.38888888888889	7	0
1143	1	55599219	55616754	0.26525198938992	0	0	0	0	0	0	0	0	1	4
1144	1	55626676	55627360	0	0	0	0	0.0905797101449275	0	0	0	0	1	4
1145	1	55652983	55663372	0	0	0	0	0	0	0	0	0.694444444444444	3	4
1146	1	55663372	55664060	0	0	0	0.343642611683849	0	0	0	0	0.925925925925926	5	4
1147	1	55695535	55699023	0.26525198938992	0	0	0	0	0	0	0	0	1	4
1148	1	55704895	55712080	0	0	0	0	0	0	0	0	0.231481481481481	1	4
1149	1	55719042	55723441	0.26525198938992	0	0	0	0	0	0	0	0	1	4
1150	1	55723441	55729368	0.26525198938992	0	0	0	0	0	0	0	0	1	4
1151	1	55743297	55743330	0	0	0	0.343642611683849	0	0	0	0	0	1	4
1152	1	55792722	55792816	0	0.529100529100529	0	0	0	0	0	0	0	1	4
1153	1	55799770	55803411	0	0	0	0	0	0	0.833333333333333	0	0	1	4
1154	1	55865582	55866588	0	0	0	0	0	0	0.833333333333333	0	0	1	4
1155	1	56092175	56101597	0.26525198938992	0	0	0	0	0	0	0	0	1	4
1156	1	56102892	56103659	0.26525198938992	0	0	0	0	0	0	0	0	1	4
1157	1	56178813	56183018	0	0	0	0	0	0	0	0	0.231481481481481	1	4
1158	1	56589375	56593048	0.26525198938992	0	0	0	0	0	0	0	0	1	4
1159	1	56604150	56605334	0.26525198938992	0	0	0	0	0	0	0	0	1	4
1160	1	56829396	56836577	0	0	0	0	0	0	0	0	0.231481481481481	1	4
1161	1	56914341	56915223	0.26525198938992	0	0	0	0	0	0	0	0	1	4
1162	1	56930449	56930618	0.26525198938992	0	0	0	0	0	0	0	0	1	4
1163	1	56968477	56968755	0.26525198938992	0	0	0	0	0	0	0	0	1	4
1164	1	57023932	57028162	0.26525198938992	0	0	0	0	0	0	0	0	1	4
1165	1	57042335	57063502	0	0	0	0	0	0	0	0	0.231481481481481	1	4
1166	1	57065295	57065768	0.26525198938992	0	0	0	0	0	0	0	0	1	4
1167	1	57089214	57094025	0	0	0	0	0	0	0	0	0.231481481481481	1	4
1168	1	57094025	57100380	0.26525198938992	0	0	0	0	0	0	0	0	1	4
1169	1	57132994	57139370	0.26525198938992	0	0	0	0	0	0	0	0	1	4
1170	1	57139370	57145073	0	0	0	0.343642611683849	0	0	0	0	0	1	4
1171	1	57145073	57149497	0	0	0	0.343642611683849	0	0	0	0	0	1	4
1172	1	57158293	57177388	0	0	0	0	0	0	0	0	0.694444444444444	3	4
1173	1	57177388	57177789	0	0	0	0.343642611683849	0	0	0	0	0.231481481481481	2	4
1174	1	57177789	57187360	0	0	0	0	0	0	0	0	0.462962962962963	2	4
1175	1	57187360	57191659	0	0	0	0.343642611683849	0	0	0	0	0	1	4
1176	1	57215026	57215972	0	0	0	0.687285223367698	0	0	0	0	0.694444444444444	5	4
1177	1	57215972	57216224	0	0	0	0.343642611683849	0	0	0	0	0.231481481481481	2	4
1178	1	57216327	57216376	0	0	0	0	0	0	0	0	0.231481481481481	1	4
1179	1	57223236	57224254	0	0	0	0	0	0	0	0	0.231481481481481	1	4
1180	1	57231991	57241234	0	0.529100529100529	0	0.343642611683849	0	0	0	0	0	2	4
1181	1	57244632	57246128	0	0	0	0.343642611683849	0	0	0	0	0	1	4
1182	1	57266880	57267749	0	0	0	0	0	0	0	0	0.231481481481481	1	4
1183	1	57268278	57268437	0	0	0	0.343642611683849	0	0	0	0	0	1	4
1184	1	57430805	57432128	0	0	0	0	0	0.483091787439614	0	0	0	1	4
1185	1	57796603	57797351	0.26525198938992	0	0	0	0	0	0	0	0	1	4
1186	1	57816224	57816489	0.26525198938992	0	0	0	0	0	0	0	0	1	4
1187	1	57822311	57826473	0	0	0	0	0.0905797101449275	0	0	0	0	1	4
1188	1	57843007	57846985	0.26525198938992	0	0	0	0	0	0	0	0	1	4
1189	1	57875690	57875868	0.26525198938992	0	0	0	0	0	0	0	0	1	4
1190	1	57896790	57904964	0.26525198938992	0	0	0	0	0	0	0	0	1	4
1191	1	57914548	57914716	0.26525198938992	0	0	0	0	0	0	0	0	1	4
1192	1	58236946	58238545	0	0	0	0.343642611683849	0	0	0	0	0.231481481481481	2	4
1193	1	58245641	58249119	0	0	0	0.343642611683849	0	0	0	0	0.231481481481481	2	4
1194	1	58482029	58482316	0	0	0	1.03092783505155	0	0	0	0.917431192660551	0.462962962962963	6	1
1195	1	58483220	58484277	0	0	0	0	0	0	0	0	0.231481481481481	1	4
1196	1	58484277	58484464	0	0	0	1.03092783505155	0	0	0	0	0.231481481481481	4	1
1197	1	58484464	58493671	0	0	0	0	0	0	0	0.917431192660551	0	1	4
1198	1	58501161	58502280	0	0	0	0	0.0905797101449275	0	0	0	0	1	4
1199	1	58535140	58536065	0	0	0	0	0.0905797101449275	0	0	0	0	1	4
1200	1	58631192	58644422	0.26525198938992	0	0	0	0	0	0	0	0	1	4
1201	1	58690262	58691677	0.26525198938992	0	0	0	0	0	0	0	0	1	4
1202	1	58693042	58693743	0.26525198938992	0	0	0	0	0	0	0	0	1	4
1203	1	58733326	58742470	0.26525198938992	0	0	0	0	0	0	0	0	1	4
1204	1	58948886	58952221	0	0	0	0	0	0	0	0	0.231481481481481	1	4
1205	1	58980489	58982787	0	0	0	0.343642611683849	0	0	0	0	0	1	4
1206	1	58982787	58986970	0	0	0	0.343642611683849	0	0	0	0	0	1	4
1207	1	58986970	58987828	0	0	0	0	0.0905797101449275	0	0	0	0.231481481481481	2	4
1208	1	59002319	59002460	0	0	0	0.343642611683849	0	0	0	0	0.231481481481481	2	4
1209	1	59004979	59005187	0	0	0	0.687285223367698	0	0	0	0	0.462962962962963	4	4
1210	1	59021285	59021314	0.26525198938992	0	0	0.343642611683849	0	0	0	0	0.231481481481481	3	4
1211	1	59026593	59027548	0.26525198938992	0	0	0	0	0	0	0	0	1	4
1212	1	59104839	59105260	0	0	0	0	0	0.483091787439614	0	0	0	1	4
1213	1	59110018	59110167	0.26525198938992	0	0	0	0	0	0	0	0	1	4
1214	1	59114438	59122871	0	0	0	0	0	0	0	0	0.231481481481481	1	4
1215	1	59122871	59126414	0	0	0	2.06185567010309	0	0	0	0	1.38888888888889	12	1
1216	1	59128193	59128237	0	0	0	0	0	0	0	0	0.231481481481481	1	4
1217	1	59129050	59133024	0	0	0	0.343642611683849	0	0	0	0	0	1	4
1218	1	59133024	59137210	0	0	0	0	0	0	0	0	0.231481481481481	1	4
1219	1	59137273	59138172	0	0	0	0	0	0	0	0	0.231481481481481	1	4
1220	1	59138172	59138699	0	0	0	1.03092783505155	0	0	0	0	0.925925925925926	7	1
1221	1	59141025	59141365	0	0	0	0	0	0	0	0	0.231481481481481	1	4
1222	1	59141365	59151958	0	0	0	0.343642611683849	0.0905797101449275	0	0	0	0	2	4
1223	1	59162148	59162793	0	0	0	0	0	0	0	0	0.231481481481481	1	4
1224	1	59162793	59164497	0	0	0	0.343642611683849	0	0	0	0	0	1	4
1225	1	59231953	59233990	0.26525198938992	0	0	0	0	0	0	0	0	1	4
1226	1	59252054	59253695	0	0	0	0	0.0905797101449275	0	0	0	0	1	4
1227	1	59277183	59283572	0	0	0	0	0	0.483091787439614	0	0	0	1	4
1228	1	59286306	59286656	0	0	0	0	0	0.483091787439614	0	0	0	1	4
1229	1	59291027	59300273	0.26525198938992	0	0	0	0	0	0	0	0	1	4
1230	1	59348528	59350876	0.26525198938992	0	0	0	0	0	0	0	0	1	4
1231	1	59394716	59394773	0.26525198938992	0	0	0	0	0	0	0	0	1	4
1232	1	59433621	59434160	0	0	0	0	0	0.966183574879227	0	0	0	2	4
1233	1	59464838	59464929	0.26525198938992	0	0	0	0	0	0	0	0	1	4
1234	1	59594496	59594762	0.26525198938992	0	0	0	0	0	0	0	0	1	4
1235	1	59622499	59631123	0.26525198938992	0	0	0	0	0	0	0	0	1	4
1236	1	59746980	59750926	0.26525198938992	0	0	0	0	0	0	0	0	1	4
1237	1	59773384	59779574	0.26525198938992	0	0	0	0	0	0	0	0	1	4
1238	1	59816276	59822930	0	0	0	0	0.0905797101449275	0	0	0	0	1	4
1239	1	59919752	59923386	0.26525198938992	0	0	0	0	0	0	0	0	1	4
1240	1	59951022	59951705	0	0	0	0.343642611683849	0	0	0	0	0	1	4
1241	1	59952255	59964314	0.26525198938992	0	0	0	0	0	0	0	0	1	4
1242	1	60142112	60143092	0	0	0	0.343642611683849	0	0	0	0	0	1	4
1243	1	60244033	60276222	0.26525198938992	0	0	0	0	0	0	0	0	1	4
1244	1	60283140	60284254	0	0	0	0.343642611683849	0	0	0	0	0.694444444444444	4	4
1245	1	60285387	60299820	0.26525198938992	0	0	0	0	0	0	0	0	1	4
1246	1	60328815	60334823	0	0	0	0	0	0	0	0	0.462962962962963	2	4
1247	1	60343672	60357969	0	0	0	0.343642611683849	0	0	0	0	0	1	4
1248	1	60409195	60413890	0.26525198938992	0	0	0	0	0	0	0	0	1	4
1249	1	60421762	60433076	0	0	0	0	0	0	0	0	0.231481481481481	1	4
1250	1	60441777	60446474	0.26525198938992	0	0	0	0	0	0	0	0.231481481481481	2	4
1251	1	60470197	60478215	0	0	0	0	0	0	0.833333333333333	0	0	1	4
1252	1	60478215	60479679	0.26525198938992	0	0	0	0	0	0	0	0	1	4
1253	1	60506744	60517202	0	0	0	0	0	0	0	0	0.462962962962963	2	4
1254	1	60525057	60534428	0	0	0	0.343642611683849	0	0	0	0	0	1	4
1255	1	60557427	60559382	0	0	0	0	0	0	0	0.917431192660551	0	1	4
1256	1	60559382	60568038	0	0	0	0	0.452898550724638	0	0	0	0	5	4
1257	1	60568038	60569522	0	0	0.882352941176471	0	0.36231884057971	0	0	0	0.694444444444444	10	4
1258	1	60572412	60576298	0	0	0	0	0.0905797101449275	0	0	0.917431192660551	0	2	4
1259	1	60576298	60583462	0	0	0.588235294117647	0	0	0	0	0	0.462962962962963	4	4
1260	1	60583462	60583912	0	0	0.294117647058824	0	0.0905797101449275	0	0	0	0	2	4
1261	1	60586930	60587677	0	0	0	0	0.634057971014493	0	0	0	0.231481481481481	8	4
1262	1	60587677	60589694	0	0	0	0	0.0905797101449275	0	0	0	0	1	4
1263	1	60593303	60597914	0	0	0	0	0	0	0	0	0.231481481481481	1	4
1264	1	60686049	60689151	0	0	0	0	0	0	0	0	0.231481481481481	1	4
1265	1	60877286	60882355	0	0	0	0	0	0	0	0	0.231481481481481	1	4
1266	1	61037015	61041875	0	0	0	0	0	0	0	0	0.231481481481481	1	4
1267	1	61121928	61128440	0	0	0	0.343642611683849	0	0	0	0	0	1	4
1268	1	61322058	61323041	0	0	0	0	0	0	0	0	0.231481481481481	1	4
1269	1	61375907	61377430	0.26525198938992	0	0	0	0	0	0	0	0	1	4
1270	1	61493936	61499532	0.26525198938992	0	0	0	0	0	0	0	0	1	4
1271	1	61564006	61567939	0.26525198938992	0	0	0.343642611683849	0	0	0	0	0.462962962962963	4	4
1272	1	61585673	61595989	0	0	0	0.343642611683849	0	0	0	0	0.462962962962963	3	4
1273	1	61605207	61606969	0.26525198938992	0	0	0	0	0	0	0	0	1	4
1274	1	61849262	61858412	0	0	0	0	0.0905797101449275	0	0	0	0	1	4
1275	1	61972591	61975621	0	0	0	0	0.181159420289855	0	0	0	0	2	4
1276	1	61999181	62000281	0	0	0	0	0.181159420289855	0	0	0	0	2	4
1277	1	62002914	62018791	0	0	0	0	0.0905797101449275	0	0	0	0	1	4
1278	1	62062973	62065268	0	0	0	0	0.0905797101449275	0	0	0	0	1	4
1279	1	62067741	62069740	0	0	0	0	0.0905797101449275	0	0	0	0	1	4
1280	1	62078752	62082800	0.26525198938992	0	0	0	0	0	0	0	0	1	4
1281	1	62102676	62103814	0.26525198938992	0	0	0	0	0	0	0	0	1	4
1282	1	62104407	62104766	0	0	0	0	0	0	0	0.917431192660551	0	1	4
1283	1	62111054	62112763	0.26525198938992	0	0	0.343642611683849	0	0	0	0.917431192660551	0	3	4
1284	1	62113102	62114181	0	0	0	0	0	0	0	0.917431192660551	0.231481481481481	2	4
1285	1	62114402	62119809	0.26525198938992	0	0	0.343642611683849	0	0	0	0.917431192660551	0	3	4
1286	1	62119978	62120581	0	0	0	0	0	0	0	0.917431192660551	0.231481481481481	2	4
1287	1	62132046	62133312	0	0	0	0	0	0	0	0.917431192660551	0	1	4
1288	1	62142097	62142236	0.26525198938992	0	0	0	0	0	0	0	0	1	4
1289	1	62189541	62190201	0.26525198938992	0	0	0	0	0	0	0	0	1	4
1290	1	62226988	62244279	0.530503978779841	0	0	0	0	0	0	0	0	2	4
1291	1	62403996	62408549	0	0	0	0	0.0905797101449275	0	0	0	0	1	4
1292	1	62424207	62426475	0	0	0	0	0.0905797101449275	0	0	0	0	1	4
1293	1	62478878	62482489	0.26525198938992	0	0	0	0	0	0	0	0	1	4
1294	1	62498825	62499673	0	0	0	0	0.0905797101449275	0	0	0	0	1	4
1295	1	62504958	62510154	0	0	0	0	0.0905797101449275	0	0	0	0	1	4
1296	1	62560928	62575427	0.26525198938992	0	0	0	0	0	0	0	0	1	4
1297	1	62610286	62614464	0.26525198938992	0	0	0	0	0	0	0	0	1	4
1298	1	62635116	62637638	0	0	0	0.343642611683849	0	0	0	0	0	1	4
1299	1	62640674	62641484	0.26525198938992	0	0	0	0	0	0	0	0	1	4
1300	1	62674858	62675128	0.26525198938992	0	0	0	0	0	0	0	0	1	4
1301	1	62679291	62680981	0	0	0	0	0	0	0.833333333333333	0	0.231481481481481	2	4
1302	1	62708339	62713246	0.26525198938992	0	0	0	0	0	0	0	0	1	4
1303	1	62745478	62746646	0	0	0	0.687285223367698	0	0	0	0	0	2	4
1304	1	62760625	62761379	0.530503978779841	0	0	0	0	0	0	0	0	2	4
1305	1	62773268	62774288	0.26525198938992	0	0	0	0	0	0	0	0	1	4
1306	1	62805010	62805139	0.26525198938992	0	0	0	0	0	0	0	0	1	4
1307	1	62808765	62811748	0.26525198938992	0	0	0.343642611683849	0	0	0	0	0.462962962962963	4	4
1308	1	62819617	62820526	0	0	0	0	0.0905797101449275	0	0	0	0	1	4
1309	1	62824790	62829076	0	0	0	0	0	0	0.833333333333333	0	0	1	4
1310	1	62848090	62848113	0	0	0	0	0	0	0	0	0.231481481481481	1	4
1311	1	62875313	62890510	0.26525198938992	0	0	0	0	0	0	0	0	1	4
1312	1	62895822	62896419	0.26525198938992	0	0	0	0	0	0	0	0	1	4
1313	1	62901243	62909999	0	0	0	0	0	0	0	0	0.231481481481481	1	4
1314	1	62909999	62911751	0	0	0	0.343642611683849	0	0	0	0	0	1	4
1315	1	62911751	62922660	0.26525198938992	0	0	0	0	0	0	0	0	1	4
1316	1	62922660	62943264	0	0	0	0	0	0	0	0	0.462962962962963	2	4
1317	1	62997573	63020286	0	0	0	0	0.0905797101449275	0	0	0	0	1	4
1318	1	63049577	63049593	0	0	0	0	0	0	0.833333333333333	0	0.231481481481481	2	4
1319	1	63049593	63049819	0	0	0	1.3745704467354	0	0	0	0	0.694444444444444	7	1
1320	1	63069711	63090858	0	0	0	1.71821305841924	0	0	0.833333333333333	0	0.925925925925926	10	1
1321	1	63111528	63118196	0.26525198938992	0	0	0	0	0	0	0	0	1	4
1322	1	63163591	63177365	0.26525198938992	0	0	0	0	0	0	0	0	1	4
1323	1	63177696	63179638	0	0	0	0	0.0905797101449275	0	0	0	0	1	4
1324	1	63210814	63210900	0.26525198938992	0	0	0	0	0	0	0	0	1	4
1325	1	63244440	63252373	0	0	0	0	0	0	0	0	0.462962962962963	2	4
1326	1	63252373	63252402	0	0	0	0	0	0	0	0	0.231481481481481	1	4
1327	1	63252722	63252766	0.26525198938992	0	0	0.343642611683849	0	0	0	0	0	2	4
1328	1	63261652	63266810	0	0	0	0	0	0	0	0.917431192660551	0	1	4
1329	1	63266810	63272459	0	0	0	0.343642611683849	0	0.483091787439614	0	0	0	2	4
1330	1	63333669	63337334	0	0	0	0.343642611683849	0	0	0	0	0.925925925925926	5	4
1331	1	63337334	63338118	0	0	0	0.343642611683849	0	0	0	0	0.231481481481481	2	4
1332	1	63344440	63351601	0	0	0	0	0	0	0	0	0.231481481481481	1	4
1333	1	63454210	63454731	0.26525198938992	0	0	0	0	0	0	0	0	1	4
1334	1	63467595	63467957	0.530503978779841	0	0	0	0	0	0	0	0	2	4
1335	1	63467957	63471492	0	0	0.294117647058824	0.343642611683849	0.0905797101449275	0	0	0.917431192660551	0.231481481481481	5	4
1336	1	63472103	63472868	0.530503978779841	0	0	0	0	0	0	0	0	2	4
1337	1	63472868	63473373	0	0	0.294117647058824	0.343642611683849	0.0905797101449275	0	0	0.917431192660551	0.231481481481481	5	4
1338	1	63482025	63488228	0	0.529100529100529	0	0	0	0	0	0	0	1	4
1339	1	63493001	63495276	0	0.529100529100529	0	0	0	0	0	0	0	1	4
1340	1	63527538	63529073	0.26525198938992	0	0	0	0	0	0	0	0	1	4
1341	1	63553229	63557618	0.26525198938992	0	0	0	0	0	0	0	0.231481481481481	2	4
1342	1	63561813	63562104	0	0	0	0	0.0905797101449275	0	0	0	0	1	4
1343	1	63564069	63566915	0	0	0	0.343642611683849	0	0	0	0	0	1	4
1344	1	63626911	63627110	0	0	0	0.343642611683849	0	0	0	0	0	1	4
1345	1	63658137	63665339	0	0	0	0.343642611683849	0	0	0	0	0.231481481481481	2	4
1346	1	63665339	63666050	0	0	0	0.343642611683849	0	0	0	0	0	1	4
1347	1	63689246	63694103	0.26525198938992	0	0	0	0	0	0	0	0	1	4
1348	1	63744003	63747459	0	0	0	0.343642611683849	0	0	0	0	0	1	4
1349	1	63751904	63767597	0.26525198938992	0	0	0	0	0	0	0	0	1	4
1350	1	63800969	63807348	0.26525198938992	0	0	0	0	0	0	0	0	1	4
1351	1	63818393	63818822	0.26525198938992	0	0	0	0	0	0	0	0	1	4
1352	1	63844510	63855501	0.26525198938992	0	0	0.343642611683849	0	0	0	0	0	2	4
1353	1	63857435	63859046	0	0	0	0.343642611683849	0	0	0	0	0	1	4
1354	1	63869173	63871640	0.26525198938992	0	0	1.03092783505155	0	0	0	0	0.694444444444444	7	1
1355	1	63902431	63906880	0	0	0	0.343642611683849	0	0	0	0	0	1	4
1356	1	63920515	63923150	0.26525198938992	0	0	0	0	0	0	0	0	1	4
1357	1	63924819	63944006	0	0	0	0.343642611683849	0	0	0	0	0	1	4
1358	1	63951590	63958304	0	0	0	0.687285223367698	0	0	0	0	0.694444444444444	5	4
1359	1	63963798	63963899	0.26525198938992	0	0	0	0	0	0	0	0	1	4
1360	1	63967726	63980743	0.26525198938992	0	0	0	0	0	0	0	0	1	4
1361	1	64040729	64043779	0	0	0	0	0	0	0	0	0.231481481481481	1	4
1362	1	64043779	64053568	0.26525198938992	0	0	0.343642611683849	0	0	0	0	0	2	4
1363	1	64053568	64064378	0	0	0	0	0	0	0	0	0.231481481481481	1	4
1364	1	64084491	64086901	0.26525198938992	0	0	0	0	0	0	0	0	1	4
1365	1	64126450	64127004	0	0	0	0	0	0.483091787439614	0	0	0.231481481481481	2	4
1366	1	64127834	64127936	0	0	0	0	0	0.483091787439614	0	0	0	1	4
1367	1	64189938	64195043	0	0.529100529100529	0	0	0	0	0	0	0	1	4
1368	1	64212625	64212810	0.26525198938992	0	0	0	0	0	0	0	0	1	4
1369	1	64262559	64267606	0.26525198938992	0	0	0	0	0	0	0	0	1	4
1370	1	64356558	64359324	0	0	0	0	0	0	0.833333333333333	0	0	1	4
1371	1	64362273	64366659	0	0	0	0	0	0	0.833333333333333	0	0	1	4
1372	1	64566859	64568234	0	0	0	0	0	0	0.833333333333333	0	0	1	4
1373	1	64607328	64610058	0	0	0	0.343642611683849	0	0	0	0	0	1	4
1374	1	64612756	64612789	0	0	0	0	0.0905797101449275	0	0	0	0	1	4
1375	1	64616692	64621637	0	0	0	0.343642611683849	0	0	0	0	0	1	4
1376	1	64630026	64642072	0.26525198938992	0	0	0	0	0	0	0	0	1	4
1377	1	64649955	64654790	0.26525198938992	0	0	0	0	0	0	0	0	1	4
1378	1	64654790	64658676	0	0	0	0.343642611683849	0	0	0	0	0	1	4
1379	1	64658676	64659070	0	0	0	0	0	0	0.833333333333333	0	0.231481481481481	2	4
1380	1	64679749	64688073	0.26525198938992	0	0	0	0	0	0	0	0	1	4
1381	1	64688073	64688337	0	0	0	0.343642611683849	0	0	0	0	0.231481481481481	2	4
1382	1	64688635	64693105	0	0	0	0	0.0905797101449275	0	0	0	0.231481481481481	2	4
1383	1	64707668	64708011	0	0	0	0	0	0	0	0	0.231481481481481	1	4
1384	1	64726065	64726384	0	0	0	0.343642611683849	0.0905797101449275	0	0	0	0	2	4
1385	1	64726384	64730299	0	0	0	0	0	0	0	0	0.231481481481481	1	4
1386	1	64760387	64772786	0	0	0.294117647058824	0	0	0	0	0	0	1	4
1387	1	64861846	64867264	0.26525198938992	0	0	0	0	0	0	0	0	1	4
1388	1	64913611	64914487	0.26525198938992	0	0	0	0	0	0	0	0	1	4
1389	1	64919963	64922435	0.26525198938992	0	0	0	0	0	0	0	0	1	4
1390	1	64922435	64923647	0	0	0.294117647058824	0	0	0	0	0	0	1	4
1391	1	64941609	64944752	0	0	0.294117647058824	0	0	0	0	0	0	1	4
1392	1	64945272	64961076	0	0	0	0	0	0.483091787439614	0	0	0	1	4
1393	1	64974143	64976086	0	0	0	0	0.0905797101449275	0	0	0	0	1	4
1394	1	64986799	65003469	0.26525198938992	0	0	0	0	0	0	0	0	1	4
1395	1	65188498	65190254	0	0	0	0	0	0.483091787439614	0	0	0	1	4
1396	1	65193698	65198688	0.26525198938992	0	0	0	0	0	0	0	0	1	4
1397	1	65214219	65221656	0	0	0	0.343642611683849	0	0	0	0	0.231481481481481	2	4
1398	1	65221656	65221842	0.26525198938992	0	0	0	0	0	0	0	0	1	4
1399	1	65235535	65245340	0	0	0	0.343642611683849	0	0	0	0	0.231481481481481	2	4
1400	1	65250982	65299088	0	0	0.294117647058824	0	0	0	0	0	0	1	4
1401	1	65307409	65311262	0	0.529100529100529	0	0	0	0	0	0	0	1	4
1402	1	65340817	65341002	0.26525198938992	0	0	0	0	0	0	0	0	1	4
1403	1	65397561	65412137	0.530503978779841	0	0	0	0	0	0	0	0	2	4
1404	1	65421071	65421765	0	0.529100529100529	0	0	0	0	0	0	0	1	4
1405	1	65429974	65435283	0.26525198938992	0	0	0	0	0	0	0	0	1	4
1406	1	65445542	65456823	0	0	0	0	0	0.483091787439614	0	0	0	1	4
1407	1	65487083	65489081	0	0.529100529100529	0	0	0	0	0	0	0	1	4
1408	1	65489081	65494438	0	0	0.294117647058824	0	0	0	0	0	0	1	4
1409	1	65530114	65530283	0	0	0.294117647058824	0	0	0	0	0	0	1	4
1410	1	65625752	65634430	0.26525198938992	0	0	0	0	0	0	0	0	1	4
1411	1	65688461	65695930	0	0	0	0	0.0905797101449275	0	0	0	0	1	4
1412	1	65695930	65698884	0.26525198938992	0	0	0	0	0	0	0	0	1	4
1413	1	65745731	65745919	0	0	0	0	0.181159420289855	0	0	0	0	2	4
1414	1	65818481	65818709	0.26525198938992	0	0	0	0	0	0	0	0	1	4
1415	1	65852064	65858088	0.26525198938992	0	0	0	0	0	0	0	0	1	4
1416	1	65863302	65869274	0.26525198938992	0	0	0	0	0	0	0	0	1	4
1417	1	65869274	65873872	0	0	0	0	0	0.483091787439614	0	0	0	1	4
1418	1	65908473	65911607	0.26525198938992	0	0	0	0	0	0	0	0.231481481481481	2	4
1419	1	65911672	65925349	0	0	0	0	0.0905797101449275	0	0	0	0	1	4
1420	1	65925349	65937065	0	0	0	0.343642611683849	0	0	0	0	0.925925925925926	5	4
1421	1	65950230	65950340	0	0	0	0	0	0	0	0	0.231481481481481	1	4
1422	1	65952428	65952741	0	0	0	0	0	0.483091787439614	0	0	0	1	4
1423	1	65955725	65956938	0	0.529100529100529	0	0	0	0	0	0	0	1	4
1424	1	65965566	65969430	0	0.529100529100529	0	0	0	0	0	0	0	1	4
1425	1	65969552	65970495	0.26525198938992	0	0	0	0	0	0	0	0.231481481481481	2	4
1426	1	65970787	65983158	0	0	0	0	0.0905797101449275	0	0	0	0	1	4
1427	1	65983257	65983350	0	0	0	0.343642611683849	0	0	0	0	0	1	4
1428	1	66033996	66035739	0.26525198938992	0	0	0	0	0	0	0	0	1	4
1429	1	66156730	66156943	0	0	0	0	0	0.483091787439614	0	0	0	1	4
1430	1	66239897	66242820	0.26525198938992	0	0	0	0	0	0	0	0	1	4
1431	1	66283736	66284036	0.26525198938992	0	0	0	0	0	0	0	0	1	4
1432	1	66289592	66290125	0.26525198938992	0	0	0	0	0	0	0	0	1	4
1433	1	66303384	66309206	0	0	0	0.343642611683849	0	0	0	0	0	1	4
1434	1	66369005	66369370	0	0	0	0.343642611683849	0	0	0	0	0.231481481481481	2	4
1435	1	66457244	66457786	0	0	0	0.343642611683849	0	0	0	0	0	1	4
1436	1	66457786	66460300	0	0	0	0	0	0	0	0	0.462962962962963	2	4
1437	1	66470379	66473921	0.26525198938992	0	0	0	0	0	0	0	0	1	4
1438	1	66504657	66504854	0	0	0	1.3745704467354	0	0	0	0	0.694444444444444	7	1
1439	1	66504854	66506701	0	0	0	0	0	0	0.833333333333333	0	0	1	4
1440	1	66535231	66539046	0	0	0	1.03092783505155	0	0	0.833333333333333	0	0.462962962962963	6	1
1441	1	66539456	66542934	0	0	0	0.343642611683849	0	0	0	0	0.462962962962963	3	4
1442	1	66558759	66569098	0	0	0	0.343642611683849	0	0	0	0	0	1	4
1443	1	66575694	66583262	0.26525198938992	0	0	0	0	0	0	0	0	1	4
1444	1	66583262	66585659	0	0	0	0.343642611683849	0	0	0	0	0	1	4
1445	1	66585962	66586760	0	0	0	0.343642611683849	0	0	0	0	0.231481481481481	2	4
1446	1	66587229	66588029	0	0	0	0	0	0	0	0	0.231481481481481	1	4
1447	1	66600053	66610968	0.26525198938992	0	0	0	0	0	0	0	0	1	4
1448	1	66627959	66628829	0.26525198938992	0	0	0	0	0	0	0	0	1	4
1449	1	66634292	66634869	0	0	0	0	0	0	0.833333333333333	0	0	1	4
1450	1	66656888	66659655	0	0	0	0	0	0	0	0	0.231481481481481	1	4
1451	1	66659655	66670768	0	0.529100529100529	0	0	0	0.483091787439614	0	0	0.231481481481481	3	4
1452	1	66671455	66671850	0	0	0	0	0	0.483091787439614	0	0	0	1	4
1453	1	66672532	66674759	0	0.529100529100529	0	0	0	0	0	0	0	1	4
1454	1	66714584	66722332	0.26525198938992	0	0	0	0	0	0	0	0	1	4
1455	1	66726610	66726939	0.26525198938992	0	0	0	0	0	0	0	0	1	4
1456	1	66790248	66794759	0.530503978779841	0	0	0	0	0	0	0	0	2	4
1457	1	66797669	66800764	0.26525198938992	0	0	0	0	0	0	0	0	1	4
1458	1	66809103	66809344	0.26525198938992	0	0	0	0	0	0	0	0	1	4
1459	1	66879269	66880990	0	0	0	0	0.0905797101449275	0	0	0	0	1	4
1460	1	66930643	66930964	0	0	0	0	0	0	0	0	0.231481481481481	1	4
1461	1	66932385	66933487	0	0	0.294117647058824	0	0	0	0	0	0	1	4
1462	1	66941148	66946277	0	0	0.294117647058824	0	0	0	0	0	0	1	4
1463	1	66946306	66952761	0	0	0	0	0	0	0	0	0.462962962962963	2	4
1464	1	66959544	66963631	0	0	0	0	0	0	0	0	0.231481481481481	1	4
1465	1	66968569	66968939	0	0	0	0	0	0	0	0	0.462962962962963	2	4
1466	1	66986653	66986705	0.26525198938992	0	0	0	0	0	0	0	0	1	4
1467	1	66987165	66991492	0	0	0	0	0	0	0	0	0.231481481481481	1	4
1468	1	67005946	67006399	0	0	0	0	0.0905797101449275	0	0	0	0	1	4
1469	1	67010654	67018555	0.26525198938992	0	0	0	0	0	0	0	0	1	4
1470	1	67019819	67023343	0	0	0	0	0	0	0	0	0.462962962962963	2	4
1471	1	67023343	67029558	0	0	0	0.343642611683849	0	0	0	0	0	1	4
1472	1	67029710	67029862	0.26525198938992	0	0	0	0	0	0	0	0	1	4
1473	1	67031002	67031327	0	0	0	0.687285223367698	0	0	0	0	0.925925925925926	6	4
1474	1	67037786	67037898	0	0	0	0	0	0	0	0	0.462962962962963	2	4
1475	1	67037898	67039730	0	0	0	0.687285223367698	0	0	0	0	0.462962962962963	4	4
1476	1	67040875	67041956	0	0	0	0.343642611683849	0	0	0	0	0	1	4
1477	1	67055449	67055712	0	0	0	0	0	0	0	0	0.462962962962963	2	4
1478	1	67058323	67061496	0	0	0	0	0.0905797101449275	0	0	0	0	1	4
1479	1	67184421	67187414	0	0	0	0.343642611683849	0	0	0	0	0	1	4
1480	1	67264931	67267080	0	0	0	0	0	0.483091787439614	0	0	0	1	4
1481	1	67319525	67331436	0.26525198938992	0	0	0	0	0	0	0	0	1	4
1482	1	67341984	67342514	0.26525198938992	0	0	0	0	0	0	0	0	1	4
1483	1	67366549	67373558	0.26525198938992	0	0	0	0	0	0	0	0	1	4
1484	1	67412261	67417555	0.26525198938992	0	0	0	0	0	0	0	0	1	4
1485	1	67453035	67477980	0	0	0	0	0.0905797101449275	0	0	0	0	1	4
1486	1	67489509	67495728	0.26525198938992	0	0	0	0	0	0	0	0	1	4
1487	1	67526409	67542083	0.26525198938992	0	0	0	0	0	0	0	0.231481481481481	2	4
1488	1	67544234	67553733	0	0	0	0	0	0	0	0	0.231481481481481	1	4
1489	1	67655895	67655954	0	0	0	0	0	0.483091787439614	0	0	0	1	4
1490	1	67702141	67704107	0	0	0	0.343642611683849	0	0	0	0	0	1	4
1491	1	67738359	67739367	0	0	0	0.343642611683849	0	0	0	0	0	1	4
1492	1	67757854	67770799	0.26525198938992	0	0	0	0	0	0	0	0	1	4
1493	1	67782752	67787286	0.26525198938992	0	0	0	0	0	0	0	0	1	4
1494	1	67803059	67807734	0	0	0	0	0	0	0	0	0.231481481481481	1	4
1495	1	67839573	67851234	0.26525198938992	0	0	0	0	0	0	0	0	1	4
1496	1	67991110	67992082	0	0	0	0	0.0905797101449275	0	0	0	0	1	4
1497	1	67993077	67993782	0.26525198938992	0	0	0	0	0	0	0	0	1	4
1498	1	68000182	68003628	0	0	0	0	0.0905797101449275	0	0	0	0	1	4
1499	1	68123727	68125168	0	0	0	0	0.0905797101449275	0	0	0	0	1	4
1500	1	68128639	68133074	0.26525198938992	0	0	0	0	0	0	0	0	1	4
1501	1	68136898	68137063	0	0	0	0	0.0905797101449275	0	0	0	0	1	4
1502	1	68137063	68137545	0	0	0	0	0.271739130434783	0	0	0	0	3	4
1503	1	68147143	68154086	0	0	0	0	0	0.483091787439614	0	0	0	1	4
1504	1	68160741	68162655	0	0	0	0	0.0905797101449275	0	0	0	0	1	4
1505	1	68163295	68164108	0	0	0	0	0.0905797101449275	0	0	0	0	1	4
1506	1	68167491	68167935	0.26525198938992	0	0	0	0	0	0	0	0	1	4
1507	1	68167935	68187675	0	0	0	0	0.0905797101449275	0	0	0	0	1	4
1508	1	68197250	68197671	0	0	0	0	0.0905797101449275	0	0	0	0	1	4
1509	1	68278722	68279322	0.26525198938992	0	0	0	0	0	0	0	0	1	4
1510	1	68280473	68281251	0.26525198938992	0	0	0	0	0	0	0	0	1	4
1511	1	68316422	68316804	0.26525198938992	0	0	0	0	0	0	0	0	1	4
1512	1	68316804	68319723	0.26525198938992	0	0	0	0	0	0	0	0	1	4
1513	1	68343642	68344055	0	0	0	0	0	0.483091787439614	0	0	0	1	4
1514	1	68416347	68421069	0	0	0	0	0.0905797101449275	0	0	0	0	1	4
1515	1	68421230	68421572	0	0	0	0	0.0905797101449275	0	0	0	0	1	4
1516	1	68462247	68463212	0	0	0	0	0	0	0	0	0.231481481481481	1	4
1517	1	68467674	68476978	0	0	0	0	0	0.483091787439614	0	0	0	1	4
1518	1	68480671	68481738	0	0	0	0.343642611683849	0	0	0	0	0	1	4
1519	1	68488650	68491726	0	0	0	0	0	0	0	0	0.462962962962963	2	4
1520	1	68503526	68507123	0	0	0	0.343642611683849	0	0	0	0	0.462962962962963	3	4
1521	1	68507123	68507538	0	0	0	0	0	0.483091787439614	0	0	0	1	4
1522	1	68567192	68567812	0	0	0	0	0	0	0	0	0.231481481481481	1	4
1523	1	68593131	68593846	0	0	0	0	0	0.483091787439614	0	0	0	1	4
1524	1	68593846	68594640	0	0	0	0.343642611683849	0	0	0	0	0	1	4
1525	1	68595593	68596345	0	0	0	0	0	0.483091787439614	0	0	0	1	4
1526	1	68596345	68599886	0	0	0	0.343642611683849	0	0	0	0	0	1	4
1527	1	68609967	68614320	0.26525198938992	0	0	0	0	0	0	0	0	1	4
1528	1	68614320	68617225	0.26525198938992	0	0	0	0	0	0	0	0	1	4
1529	1	68645683	68651011	0.26525198938992	0	0	0	0	0	0	0	0	1	4
1530	1	68653137	68654867	0	0	0	0	0	0	0	0	0.231481481481481	1	4
1531	1	68750015	68752377	0	0	0	0	0	0.483091787439614	0	0	0	1	4
1532	1	68835096	68842452	0	0	0	0	0	0	0	0	0.231481481481481	1	4
1533	1	68842452	68842785	0	0	0	0	0	0	0	0	0.231481481481481	1	4
1534	1	68847248	68848681	0.26525198938992	0	0	0	0	0	0	0	0	1	4
1535	1	68864218	68865445	0	0	0	0.343642611683849	0	0	0	0	0.231481481481481	2	4
1536	1	68888897	68896945	0	0	0	0	0	0	0	0	0.231481481481481	1	4
1537	1	68901992	68905981	0	0	0	1.03092783505155	0	0	0	0	0.231481481481481	4	1
1538	1	68921635	68929478	0	0	0	0	0	0	0	0	0.231481481481481	1	4
1539	1	68944792	68948839	0.26525198938992	0	0	0	0	0	0	0	0	1	4
1540	1	68980948	68982165	0.26525198938992	0	0	0	0	0	0	0	0	1	4
1541	1	68992004	68992185	0	0	0	0	0	0.483091787439614	0	0	0	1	4
1542	1	69034218	69037344	0	0	0	0	0.0905797101449275	0	0	0	0	1	4
1543	1	69091883	69095143	0.26525198938992	0	0	0	0	0	0	0	0	1	4
1544	1	69257297	69265453	0.26525198938992	0	0	0	0	0	0	0	0	1	4
1545	1	69279047	69289236	0.26525198938992	0	0	0	0	0	0	0	0	1	4
1546	1	69295070	69298420	0.26525198938992	0	0	0	0	0	0	0	0	1	4
1547	1	69333693	69334834	0	0	0	0	0.0905797101449275	0	0	0	0	1	4
1548	1	69554417	69556567	0.26525198938992	0	0	0	0	0	0	0	0	1	4
1549	1	69875194	69879802	0	0	0	0.343642611683849	0	0	0	0	0.462962962962963	3	4
1550	1	69879802	69886702	0.26525198938992	0	0	0.343642611683849	0	0	0.833333333333333	0	0	3	4
1551	1	69886892	69889880	0	0	0	0.687285223367698	0	0	0	0	0.925925925925926	6	4
1552	1	69889880	69890766	0	0	0	0.343642611683849	0	0.483091787439614	0	0	0	2	4
1553	1	69899841	69906307	0	0	0	0.343642611683849	0	0	0	0	0	1	4
1554	1	69909474	69914397	0	0	0	1.03092783505155	0	0	0.833333333333333	0	1.38888888888889	10	1
1555	1	69924565	69925811	0	0	0	0	0.0905797101449275	0	0	0	0	1	4
1556	1	69939539	69947624	0.26525198938992	0	0	0	0	0	0	0	0	1	4
1557	1	69972693	69972904	0	0	0	0.343642611683849	0	0	0	0	0	1	4
1558	1	70013954	70019517	0.26525198938992	0	0	0	0	0	0	0	0	1	4
1559	1	70048336	70051656	0.26525198938992	0	0	0	0	0	0	0	0	1	4
1560	1	70081878	70084797	0	0	0.294117647058824	0	0	0	0	0	0	1	4
1561	1	70141058	70141548	0	0	0	0	0.0905797101449275	0	0	0	0	1	4
1562	1	70148759	70154441	0	0	0	0	0.0905797101449275	0	0	0	0	1	4
1563	1	70226173	70231535	0	0	0	0	0	0	0.833333333333333	0	0	1	4
1564	1	70279606	70280269	0	0	0	0	0	0	0	0.917431192660551	0	1	4
1565	1	70280269	70295901	0.26525198938992	0	0	0	0	0	0	0	0	1	4
1566	1	70297051	70299296	0	0	0	0	0	0	0	0.917431192660551	0	1	4
1567	1	70500691	70504781	0	0	0	0.343642611683849	0	0	0	0	0	1	4
1568	1	70543913	70544822	0	0	0	0	0.0905797101449275	0	0	0	0	1	4
1569	1	70570974	70571471	0	0	0	0	0	0	0	0	0.231481481481481	1	4
1570	1	70580058	70582950	0	0	0	0	0	0.483091787439614	0	0	0	1	4
1571	1	70583889	70584460	0	0	0	0	0	0.483091787439614	0	0	0	1	4
1572	1	70584460	70594528	0	0	0	0	0	0	0	0	0.462962962962963	2	4
1573	1	70630202	70634585	0	0	0	0.343642611683849	0	0	0	0	0	1	4
1574	1	70634585	70651979	0	0	0	0.343642611683849	0	0	0	0	0	1	4
1575	1	70655230	70679891	0.26525198938992	0	0	0	0	0	0	0	0	1	4
1576	1	70689860	70709759	0.26525198938992	0	0	0	0	0	0	0	0	1	4
1577	1	70715884	70725144	0	0	0	0.343642611683849	0	0	0	0	0	1	4
1578	1	70932877	70933641	0	0	0	0	0.0905797101449275	0	0	0	0	1	4
1579	1	70934259	70934300	0	0	0	0	0.181159420289855	0	0	0	0	2	4
1580	1	70961688	70961813	0	0	0	0	0.0905797101449275	0	0	0	0	1	4
1581	1	70962194	70962476	0	0	0	0	0.0905797101449275	0	0	0	0	1	4
1582	1	70986547	70988682	0	0	0	1.71821305841924	0	0	0	0	0	5	1
1583	1	71167016	71168497	0	0	0	0	0.0905797101449275	0	0	0	0	1	4
1584	1	71168642	71171491	0.26525198938992	0	0	0	0	0	0	0	0	1	4
1585	1	71299622	71309122	0.26525198938992	0	0	0	0	0	0	0	0	1	4
1586	1	71314224	71330939	0.26525198938992	0	0	0	0	0	0	0	0	1	4
1587	1	71352204	71352870	0	0	0	0.343642611683849	0	0	0	0	0.231481481481481	2	4
1588	1	71432984	71436747	0	0	0	0	0.0905797101449275	0	0	0	0	1	4
1589	1	71447519	71447793	0.26525198938992	0	0	0	0	0	0	0	0	1	4
1590	1	71450763	71454810	0	0	0	0	0.0905797101449275	0	0	0	0	1	4
1591	1	71485299	71498362	0.26525198938992	0	0	0	0	0	0	0	0	1	4
1592	1	71526710	71554931	0.530503978779841	0	0	0	0	0	0	0	0	2	4
1593	1	71606450	71628776	0	0	0	0	0.0905797101449275	0.483091787439614	0	0	0	2	4
1594	1	71774984	71777675	0	0.529100529100529	0	0	0	0	0	0	0	1	4
1595	1	71904806	71923104	0	0.529100529100529	0	0	0	0	0	0	0	1	4
1596	1	71923104	71929968	0	0	0	0	0	0	0.833333333333333	0	0	1	4
1597	1	71929968	71930366	0	0	0	0	0.0905797101449275	0	0	0	0.462962962962963	3	4
1598	1	71986552	71987496	0	0	0	0	0	0	0	0	0.231481481481481	1	4
1599	1	72016115	72016278	0	0	0	0.343642611683849	0	0	0	0	0	1	4
1600	1	72022230	72034252	0	0	0	0.343642611683849	0.0905797101449275	0	0.833333333333333	0	0.694444444444444	6	4
1601	1	72104447	72105791	0	0	0	0	0	0	0	0.917431192660551	0	1	4
1602	1	72187464	72193593	0	0	0.294117647058824	0	0	0	0	0	0	1	4
1603	1	72253577	72267554	0	0	0.294117647058824	0	0	0	0	0	0	1	4
1604	1	72267554	72268884	0	0	0	0	0	0	0	0.917431192660551	0	1	4
1605	1	72271300	72284206	0	0	0	0	0	0	0	0	0.462962962962963	2	4
1606	1	72289671	72290103	0	0	0	0.343642611683849	0	0	0	0	0	1	4
1607	1	72329040	72330424	0	0	0	0	0	0	0	0	0.231481481481481	1	4
1608	1	72372241	72381596	0.26525198938992	0	0	0	0	0	0	0	0	1	4
1609	1	72381596	72384465	0	0	0	0	0	0	0	0	0.462962962962963	2	4
1610	1	72470570	72474114	0	0	0	0	0	0	0	0.917431192660551	0	1	4
1611	1	72501776	72505022	0	0	0	0	0	0	0.833333333333333	0	0.462962962962963	3	4
1612	1	72507914	72508131	0	0	0	0	0.0905797101449275	0	0	0	0	1	4
1613	1	72520194	72528658	0	0	0.294117647058824	0	0	0	0	0	0	1	4
1614	1	72529866	72531473	0	0	0	0	0	0	0	0	0.462962962962963	2	4
1615	1	72534642	72546863	0	0	0	0.343642611683849	0	0	0	0	0	1	4
1616	1	72571841	72577056	0	0	0	0.343642611683849	0	0	0	0	0	1	4
1617	1	72577056	72583375	0	0	0	0	0.0905797101449275	0	0	0.917431192660551	0	2	4
1618	1	72615648	72618544	0	0	0.294117647058824	0	0	0	0	0	0	1	4
1619	1	72628347	72636899	0	0	0	0	0	0	0	0.917431192660551	0	1	4
1620	1	72645734	72648801	0	0	0.294117647058824	0	0	0	0	0	0	1	4
1621	1	72696255	72701100	0	0	0	0	0	0	0.833333333333333	0	0	1	4
1622	1	72725440	72739564	0.26525198938992	0	0	0	0	0	0	0	0	1	4
1623	1	72739564	72739953	0.26525198938992	0	0	0	0	0	0	0	0	1	4
1624	1	72740073	72740734	0	0	0.294117647058824	0	0	0	0	0	0	1	4
1625	1	72759524	72811904	0.26525198938992	0	0	0	0	0	0	0	0	1	4
1626	1	72812440	72816755	0.26525198938992	0	0	0	0	0	0	0	0	1	4
1627	1	72876286	72906385	0	0	0.294117647058824	0	0	0	0	0	0	1	4
1628	1	72908137	72915804	0	0	0	0	0	0	0	0.917431192660551	0	1	4
1629	1	72954611	72954641	0	0	0.294117647058824	0	0	0	0	0	0	1	4
1630	1	73012228	73012604	0.26525198938992	1.05820105820106	0	0	0.0905797101449275	0	0	0	1.15740740740741	9	1
1631	1	73029613	73036840	0	0	0	0	0	0	0.833333333333333	0	0	1	4
1632	1	73085446	73086201	0	0	0	0	0.0905797101449275	0	0	0	0	1	4
1633	1	73086201	73088158	0.26525198938992	0.529100529100529	0	0	0	0	0	0	0	2	4
1634	1	73088158	73097100	0	0.529100529100529	0	0	0	0	0	0	0.231481481481481	2	4
1635	1	73098532	73098689	0	0	0	0.343642611683849	0	0	0	0	0.462962962962963	3	4
1636	1	73109266	73117725	0	0	0	0	0	0	0	0	0.231481481481481	1	4
1637	1	73118255	73118660	0	0	0	0	0	0	0	0	0.231481481481481	1	4
1638	1	73626031	73636606	0	0	0	0	0.0905797101449275	0	0	0	0	1	4
1639	1	73647909	73657666	0.26525198938992	0	0	0.343642611683849	0.0905797101449275	0	0	0	0	3	4
1640	1	73776696	73778100	0.26525198938992	0	0	0.343642611683849	0	0	0	0	0	2	4
1641	1	73814159	73814401	0.26525198938992	0	0	0	0	0	0	0	0	1	4
1642	1	74075689	74084868	0	0	0	0	0	0	0.833333333333333	0	0	1	4
1643	1	74092495	74093606	0.26525198938992	0	0	0	0	0	0	0	0	1	4
1644	1	74236657	74238978	0	0	0.294117647058824	0	0	0	0	0	0	1	4
1645	1	74239964	74240214	0.26525198938992	0	0	0	0	0	0	0	0	1	4
1646	1	74349572	74352113	0	0	0.294117647058824	0	0.0905797101449275	0.483091787439614	0	0	0	3	4
1647	1	74357362	74362009	0	0	0	0	0.0905797101449275	0	0	0	0	1	4
1648	1	74363716	74363988	0	0	0	0	0	0	0.833333333333333	0	0	1	4
1649	1	74364041	74365646	0	0	0.294117647058824	0	0.0905797101449275	0	0	0	0	2	4
1650	1	74365646	74371508	0	0	0	0	0	0.483091787439614	0	0	0	1	4
1651	1	74442523	74445584	0	0	0	0	0.0905797101449275	0	0	0	0	1	4
1652	1	74484500	74522280	0	0	0	0	0	0	0.833333333333333	0	0	1	4
1653	1	74560603	74560653	0	0	0	0	0	0	0.833333333333333	0	0	1	4
1654	1	74623448	74627358	0	0	0	0	0.0905797101449275	0	2.5	0	0	4	1
1655	1	74678285	74686064	0.26525198938992	0	0	0	0	0	0	0	0	1	4
1656	1	74752265	74767579	0.26525198938992	0	0	0	0	0	0	0	0	1	4
1657	1	74852865	74854797	0	0	0	0	0	0	0	0	0.231481481481481	1	4
1658	1	74924396	74929690	0	0	0	0.343642611683849	0	0	0	0	0	1	4
1659	1	74929690	74932843	0	0.529100529100529	0	0	0	0.966183574879227	0	0	0.231481481481481	4	4
1660	1	74941293	74955069	0	0	0	0.343642611683849	0	0	0	0	0.231481481481481	2	4
1661	1	74958094	74961539	0	0.529100529100529	0	0	0	0.966183574879227	0	0	0	3	4
1662	1	74972157	74973672	0	0	0	0	0	0	0	0	0.231481481481481	1	4
1663	1	75065441	75068061	0	0	0	0.343642611683849	0	0	0	0	0.231481481481481	2	4
1664	1	75071025	75082512	0	0	0	0.343642611683849	0	0	0	0	0	1	4
1665	1	75097785	75099977	0.26525198938992	0	0	0	0	0	0	0	0	1	4
1666	1	75114034	75121974	0.26525198938992	0	0	0	0	0	0	0	0	1	4
1667	1	75133235	75135941	0	0	0	0	0.0905797101449275	0	0	0	0	1	4
1668	1	75156892	75159239	0.26525198938992	0	0	0	0	0	0	0	0	1	4
1669	1	75163562	75164235	0	0	0	0	0.0905797101449275	0	0	0	0	1	4
1670	1	75171109	75172652	0.26525198938992	0	0	0	0	0	0	0	0	1	4
1671	1	75235317	75240211	0	0	0	0.343642611683849	0	0	0	0	0	1	4
1672	1	75241971	75242396	0	0	0	0	0.0905797101449275	0	0	0	0	1	4
1673	1	75242581	75243764	0	0	0	0.343642611683849	0	0	0	0	0	1	4
1674	1	75252764	75256135	0	0	0	0	0.181159420289855	0	0	0	0	2	4
1675	1	75280496	75295492	0	0	0	0	0	0	0.833333333333333	0	0	1	4
1676	1	75295492	75297392	0	0	0	0	0	0	0	0.917431192660551	0	1	4
1677	1	75313578	75326398	0	0	0	0.343642611683849	0	0	0.833333333333333	0.917431192660551	0	3	4
1678	1	75446663	75451203	0	0	0	0	0.0905797101449275	0	0	0	0	1	4
1679	1	75451203	75460333	0	0	0	0.343642611683849	0	0	0	0	0	1	4
1680	1	75502114	75520600	0	0	0	0	0	0	0.833333333333333	0	0	1	4
1681	1	75563960	75585157	0.26525198938992	0	0	0	0	0	0	0	0	1	4
1682	1	75585157	75590450	0.26525198938992	0	0	0	0.0905797101449275	0	0	0	0	2	4
1683	1	75624465	75631628	0.26525198938992	0	0	0	0	0	0	0	0	1	4
1684	1	75631628	75633599	0.26525198938992	0	0	0	0	0	0	0	0	1	4
1685	1	75661977	75664372	0.26525198938992	0	0	0	0	0	0	0	0	1	4
1686	1	75693132	75700632	0	0	0	0.343642611683849	0	0	0	0	0	1	4
1687	1	75702233	75702458	0	0	0	0.343642611683849	0	0	0	0	0	1	4
1688	1	75834454	75840172	0.26525198938992	0	0	0	0	0	0	0	0	1	4
1689	1	75902948	75907718	0.26525198938992	0	0	0	0	0	0	0	0	1	4
1690	1	76050844	76064915	0.530503978779841	0	0	0	0	0	0	0	0	2	4
1691	1	76095298	76095933	0.26525198938992	0	0	0	0	0	0	0	0	1	4
1692	1	76106675	76107888	0	0	0	0.687285223367698	0	0	0	0	0	2	4
1693	1	76108158	76109573	0	0	0	0	0	0	0	0.917431192660551	0	1	4
1694	1	76109573	76114664	0	0	0	0.343642611683849	0	0	0	0	0.462962962962963	3	4
1695	1	76121738	76132070	0.26525198938992	0	0	0	0	0	0	0	0	1	4
1696	1	76278877	76279267	0	0	0	0	0	0	0.833333333333333	0	0	1	4
1697	1	76358352	76358417	0	0	0	0	0	0.483091787439614	0	0	0	1	4
1698	1	76359535	76363360	0	0	0	0	0	0	0	0	0.231481481481481	1	4
1699	1	76424440	76434123	0	0	0	0	0	0	0	0	0.231481481481481	1	4
1700	1	76435420	76436211	0.26525198938992	0	0	0	0	0	0	0	0	1	4
1701	1	76436211	76436260	0	0	0	0	0	0	0	0	0.231481481481481	1	4
1702	1	76504638	76505266	0.26525198938992	0	0	0	0	0	0	0	0	1	4
1703	1	76513759	76514827	0	0	0	0	0.0905797101449275	0	0	0	0	1	4
1704	1	76517539	76517556	0.26525198938992	0	0	0	0	0	0	0	0	1	4
1705	1	76591091	76592858	0.26525198938992	0	0	0	0	0	0	0	0	1	4
1706	1	76611703	76611833	0.26525198938992	0	0	0	0	0	0	0	0	1	4
1707	1	76663420	76667576	0	0	0	0.343642611683849	0	0	0	0	0	1	4
1708	1	76752181	76752500	0	0	0	0	0.0905797101449275	0	0	0	0	1	4
1709	1	76755727	76764654	0	0	0	0	0	0	0	0	0.462962962962963	2	4
1710	1	76834705	76837237	0	0	0	0.343642611683849	0	0	0	0	0.462962962962963	3	4
1711	1	76840856	76842133	0.26525198938992	0	0	0	0	0	0	0	0	1	4
1712	1	76862648	76865351	0	0	0	0.343642611683849	0	0	0	0	0	1	4
1713	1	76869996	76871716	0	0	0	0.343642611683849	0	0	0	0	0	1	4
1714	1	76898654	76899464	0	0	0.294117647058824	0	0	0	0	0	0	1	4
1715	1	76905352	76905493	0	0	0.294117647058824	0	0	0	0	0	0	1	4
1716	1	77000099	77001777	0	0	0.294117647058824	0	0	0	0	0	0	1	4
1717	1	77009276	77015622	0	0	0.294117647058824	0	0	0	0	0	0	1	4
1718	1	77020803	77022790	0	0	0	0	0	0	0	0	0.231481481481481	1	4
1719	1	77036326	77039285	0	0	0	0	0	0	0	0	0.231481481481481	1	4
1720	1	77080065	77086109	0	0	0	0.343642611683849	0	0	0.833333333333333	0	0	2	4
1721	1	77098483	77098729	0	0	0	0.343642611683849	0	0	0	0	0	1	4
1722	1	77107910	77108638	0	0	0	0.343642611683849	0	0	0.833333333333333	0	0.231481481481481	3	4
1723	1	77110922	77112051	0	0	0	0	0.0905797101449275	0	0	0	0	1	4
1724	1	77168568	77169583	0	0	0	0.343642611683849	0	0	0	0	0	1	4
1725	1	77183760	77184768	0	0	0	0.343642611683849	0	0	0	0	0.462962962962963	3	4
1726	1	77244826	77254137	0	0	0	0	0.0905797101449275	0	0	0	0	1	4
1727	1	77257375	77257768	0	0	0	0	0.0905797101449275	0	0	0	0	1	4
1728	1	77275194	77285987	0	0	0	0	0	0	0	0	0.231481481481481	1	4
1729	1	77285987	77287528	0	0	0	0.343642611683849	0	0	0	0	0.231481481481481	2	4
1730	1	77292949	77306778	0	0	0	0.343642611683849	0	0	0	0	0.462962962962963	3	4
1731	1	77309801	77312466	0.26525198938992	0	0	0	0	0	0	0	0	1	4
1732	1	77337004	77356151	0.26525198938992	0	0	0	0	0	0	0	0	1	4
1733	1	77391700	77392005	0	0	0	0	0	0	0.833333333333333	0	0	1	4
1734	1	77413860	77415527	0	0	0	0	0	0	0.833333333333333	0	0	1	4
1735	1	77494679	77504255	0	0	0	0	0.0905797101449275	0	0	0	0	1	4
1736	1	77695541	77707310	0.26525198938992	0	0	0	0	0	0	0	0	1	4
1737	1	77731287	77738382	0.530503978779841	0	0	0	0	0	0	0	0	2	4
1738	1	77741794	77746245	0	0	0	0.343642611683849	0	0	0	0	0.231481481481481	2	4
1739	1	77751148	77751508	0	0	0	0	0	0	0	0	0.231481481481481	1	4
1740	1	77761340	77764869	0.26525198938992	0	0	0	0	0	0	0	0	1	4
1741	1	77775704	77778608	0.26525198938992	0	0	0	0	0	0	0	0	1	4
1742	1	77804242	77804478	0	0	0	0	0.181159420289855	0	0	0	0	2	4
1743	1	77830105	77837106	0	0	0	0	0.0905797101449275	0	0	0	0	1	4
1744	1	77861975	77867824	0	0	0	0	0	0	0	0	0.462962962962963	2	4
1745	1	77903816	77908985	0	0	0	0	0	0	0	0	0.462962962962963	2	4
1746	1	77908985	77912719	0	0	0	0	0	0	0	0	0.231481481481481	1	4
1747	1	77966756	77967523	0	0	0	0.343642611683849	0	0	0	0	0	1	4
1748	1	77968356	77968401	0.26525198938992	0	0	0	0	0	0	0	0	1	4
1749	1	77971047	77978987	0.26525198938992	0	0	0	0	0	0	0	0.231481481481481	2	4
1750	1	78017571	78018184	0.26525198938992	0	0	0	0	0	0	0	0	1	4
1751	1	78023173	78025551	0	0	0	0	0	0	0	0	0.231481481481481	1	4
1752	1	78025551	78029365	0.26525198938992	0	0	0	0	0	0	0	0	1	4
1753	1	78089399	78106865	0	0	0	0.343642611683849	0	0	0	0	0	1	4
1754	1	78303675	78303774	0.26525198938992	0	0	0	0	0	0	0	0	1	4
1755	1	78504264	78504411	0	0	0	0	0	0	0	0	0.231481481481481	1	4
1756	1	78522625	78547098	0	0	0	0.343642611683849	0	0	0	0	0.231481481481481	2	4
1757	1	78547823	78557514	0	0	0	0	0	0.483091787439614	0	0	0	1	4
1758	1	78564196	78576617	0	0	0	0.687285223367698	0	0.483091787439614	0	0	0.462962962962963	5	4
1759	1	78752782	78756641	0	0	0	0	0.0905797101449275	0	0	0	0	1	4
1760	1	78789791	78795032	0	0	0	0	0.0905797101449275	0	0	0	0	1	4
1761	1	78795032	78799414	0	0	0	0	0	0	0	0	0.231481481481481	1	4
1762	1	78830851	78831791	0	0	0	0.343642611683849	0	0	0	0	0.231481481481481	2	4
1763	1	78834898	78842265	0	0	0	0	0	0	0	0	0.231481481481481	1	4
1764	1	78843979	78847186	0	0	0	1.03092783505155	0	0	0	0	0.694444444444444	6	1
1765	1	78851490	78855358	0	0	0	0.343642611683849	0	0	0	0	0.231481481481481	2	4
1766	1	78986774	78986954	0	0	0	0	0	0	0	0	0.231481481481481	1	4
1767	1	79013045	79024688	0	0	0	0	0	0	0	0	0.231481481481481	1	4
1768	1	79058908	79059671	0.26525198938992	0	0	0	0	0	0	0	0	1	4
1769	1	79069174	79073777	0	0	0	0	0	0	0	0	0.231481481481481	1	4
1770	1	79079840	79086470	0.26525198938992	0	0	0	0	0	0	0	0	1	4
1771	1	79103684	79105229	0	0	0	0	0	0	0	0	0.231481481481481	1	4
1772	1	79105229	79106899	0.26525198938992	0	0	0	0	0	0	0	0	1	4
1773	1	79360874	79363067	0	0	0.294117647058824	0	0	0	0	0	0	1	4
1774	1	79451263	79460634	0.26525198938992	0	0	0	0	0	0	0	0	1	4
1775	1	79488084	79490302	0	0	0.294117647058824	0	0	0	0	0	0	1	4
1776	1	79490361	79499560	0.26525198938992	0	0	0	0	0	0	0	0	1	4
1777	1	79524527	79526662	0	0	0	0	0	0	0	0	0.462962962962963	2	4
1778	1	79536395	79540957	0	0	0	0	0.0905797101449275	0	0	0	0	1	4
1779	1	79550278	79565607	0	0	0	0	0	0	0	0	0.462962962962963	2	4
1780	1	79579600	79580392	0	0	0	0	0.0905797101449275	0	0	0	0	1	4
1781	1	79612411	79613934	0	0	0	0	0.0905797101449275	0	0	0	0.462962962962963	3	4
1782	1	79638909	79645880	0	0	0	0.343642611683849	0	0	0	0	0	1	4
1783	1	79676823	79687429	0	0	0	0	0	0	0	0	0.462962962962963	2	4
1784	1	79803895	79817124	0	0	0	0	0.0905797101449275	0	0	0	0	1	4
1785	1	79870192	79870527	0	0	0	0	0.0905797101449275	0	0	0	0	1	4
1786	1	79960085	79960198	0	0	0.294117647058824	0	0	0	0	0	0	1	4
1787	1	79967028	79973439	0.26525198938992	0	0	0	0	0	0	0	0	1	4
1788	1	80157156	80160676	0	0	0.294117647058824	0	0	0	0	0	0	1	4
1789	1	80513790	80513847	0.26525198938992	0	0	0	0	0	0	0	0	1	4
1790	1	80529386	80531263	0.26525198938992	0	0	0	0	0	0	0	0	1	4
1791	1	80644813	80647357	0	0	0	0	0	0.483091787439614	0	0	0	1	4
1792	1	80751889	80760866	0	0	0	0	0	0	0	0	0.462962962962963	2	4
1793	1	80781601	80785524	0	0	0	0	0	0	0	0	0.462962962962963	2	4
1794	1	80833313	80833454	0	0	0	0	0	0	0	0	0.231481481481481	1	4
1795	1	80841004	80843846	0	0	0	0	0	0	0.833333333333333	0	0	1	4
1796	1	80928103	80928333	0	0	0	0.343642611683849	0	0	0	0	0	1	4
1797	1	80943701	80946843	0	0	0	0	0.0905797101449275	0	0	0	0	1	4
1798	1	80981427	80984672	0	0	0	0	0.0905797101449275	0	0	0	0	1	4
1799	1	80992406	80998142	0	0	0	0	0.0905797101449275	0	0	0	0	1	4
1800	1	81002405	81007960	0	0	0	0	0	0	0.833333333333333	0	0	1	4
1801	1	81013414	81014137	0	0	0	0	0.0905797101449275	0	0	0	0	1	4
1802	1	81025522	81029179	0	0	0	0	0	0	0	0	0.231481481481481	1	4
1803	1	81038293	81038735	0	0	0	0	0.0905797101449275	0	0	0	0	1	4
1804	1	81070850	81071433	0	0	0	0	0.0905797101449275	0	0	0	0	1	4
1805	1	81072371	81080541	0	0	0	0.343642611683849	0	0	0	0	0	1	4
1806	1	81137760	81144241	0	0	0	0.343642611683849	0	0	0	0	0.231481481481481	2	4
1807	1	81258943	81262642	0.26525198938992	0	0	0	0	0	0	0	0	1	4
1808	1	81384148	81392631	0	0	0	0	0.0905797101449275	0	0	0	0	1	4
1809	1	81398266	81400830	0	0	0	0	0	0	0	0.917431192660551	0	1	4
1810	1	81432941	81433165	0	0	0	0	0	0	0	0.917431192660551	0	1	4
1811	1	81547685	81563249	0	0	0	0	0	0	0	0	0.231481481481481	1	4
1812	1	81563249	81566623	0.26525198938992	0	0	0	0	0	0	0	0	1	4
1813	1	81591415	81594126	0	0	0	0.343642611683849	0	0	0	0	0	1	4
1814	1	81625967	81633403	0.26525198938992	0	0	0	0	0	0	0	0	1	4
1815	1	81659678	81666041	0.26525198938992	0	0	0	0	0	0	0	0	1	4
1816	1	81684055	81686041	0	0	0	0	0	0	0	0	0.462962962962963	2	4
1817	1	81886849	81887292	0	0	0	0	0	0	0	0	0.462962962962963	2	4
1818	1	81949079	81951392	0.26525198938992	0	0	0	0	0	0	0	0	1	4
1819	1	81986458	81987128	0.26525198938992	0	0	0	0	0	0	0	0	1	4
1820	1	82101506	82102924	0	0	0	0	0	0	0	0	0.231481481481481	1	4
1821	1	82120615	82121936	0.26525198938992	0	0	0	0	0	0	0	0.231481481481481	2	4
1822	1	82127429	82130153	0	0	0	0.343642611683849	0	0	0	0	0	1	4
1823	1	82192760	82193885	0.26525198938992	0	0	0	0	0	0	0	0	1	4
1824	1	82265905	82276490	0	0	0	0.687285223367698	0	0	0	0	0.462962962962963	4	4
1825	1	82276490	82276586	0.26525198938992	0	0	0	0	0	0	0	0	1	4
1826	1	82381380	82392040	0	0	0	0	0	0	0	0	0.231481481481481	1	4
1827	1	82412600	82414696	0	0	0	0.343642611683849	0	0	0	0	0.231481481481481	2	4
1828	1	82414696	82414893	0.26525198938992	0	0	0	0	0	0	0	0	1	4
1829	1	82419574	82433929	0	0	0	0.343642611683849	0	0	0	0	0.231481481481481	2	4
1830	1	82434226	82449871	0	0	0	0.343642611683849	0	0	0	0	0	1	4
1831	1	82449871	82458170	0	0	0	0	0	0	0	0	0.231481481481481	1	4
1832	1	82612212	82613556	0.26525198938992	0	0	0	0	0	0	0	0	1	4
1833	1	82844921	82847334	0.26525198938992	0	0	0	0	0	0	0	0	1	4
1834	1	82955697	82955791	0	0	0	0	0	0	0	0	0.462962962962963	2	4
1835	1	83059707	83069232	0	0	0	0	0	0	0	0	0.462962962962963	2	4
1836	1	83087776	83094381	0.26525198938992	0	0	0	0	0	0	0	0	1	4
1837	1	83106969	83107442	0	0	0	1.03092783505155	0	0	0	0	0.462962962962963	5	1
1838	1	83107442	83108871	0	0	0	0	0	0	0	0	0.231481481481481	1	4
1839	1	83108994	83109059	0	0	0	0	0	0	0	0	0.231481481481481	1	4
1840	1	83109059	83117369	0	0	0	1.71821305841924	0	0	0	1.8348623853211	1.15740740740741	12	3
1841	1	83119332	83129233	0	0	0	2.06185567010309	0	0	0	1.8348623853211	0.925925925925926	12	3
1842	1	83138619	83142952	0	0	0	0.343642611683849	0	0	0	0	0.694444444444444	4	4
1843	1	83151734	83157829	0	0	0	0.343642611683849	0	0.483091787439614	0	0	0.462962962962963	4	4
1844	1	83163893	83164177	0	0	0	0	0	0	0	0	0.231481481481481	1	4
1845	1	83165329	83170420	0	0	0	0	0	0	0	0	0.462962962962963	2	4
1846	1	83177365	83177592	0	0	0	0	0	0	0	0	0.231481481481481	1	4
1847	1	83214304	83215378	0.26525198938992	0	0	0	0	0	0	0	0.231481481481481	2	4
1848	1	83219906	83220434	0	0	0	0.343642611683849	0	0	0	0	0	1	4
1849	1	83220656	83221252	0.26525198938992	0	0	0	0	0	0	0	0	1	4
1850	1	83227702	83233401	0	0	0	0	0	0	0	0	1.38888888888889	6	0
1851	1	83233847	83234010	0	0	0	0	0	0	0	0	0.231481481481481	1	4
1852	1	83236125	83240659	0	0	0	0.343642611683849	0	0	0	0	0	1	4
1853	1	83264956	83265008	0.26525198938992	0	0	0	0	0	0	0	0	1	4
1854	1	83266513	83266558	0.26525198938992	0	0	0	0	0	0	0	0	1	4
1855	1	83284823	83285413	0	0	0	0	0	0	0	0	0.231481481481481	1	4
1856	1	83285413	83291401	0	0	0	0	0	0	0	0	0.462962962962963	2	4
1857	1	83309103	83311835	0	0	0	0	0	0	0	0	0.694444444444444	3	4
1858	1	83361683	83369158	0	0	0	0	0	0.483091787439614	0	0	0	1	4
1859	1	83504609	83505647	0.26525198938992	0	0	0	0	0	0	0	0	1	4
1860	1	83592325	83596112	0	0	0	0.687285223367698	0	0	0	0	0	2	4
1861	1	83597210	83603357	0.26525198938992	0	0	0	0	0	0	0	0	1	4
1862	1	83603357	83607666	0	0	0	0.687285223367698	0	0	0	0	0	2	4
1863	1	83815957	83828273	0	0	0	0.343642611683849	0	0	0	0	0	1	4
1864	1	83829841	83829980	0	0	0	0.343642611683849	0	0	0	0	0	1	4
1865	1	83933290	83938229	0.26525198938992	0	0	0	0	0	0	0	0	1	4
1866	1	83992961	83996453	0	0	0	0	0	0	0	0	0.231481481481481	1	4
1867	1	84036288	84038198	0	0	0	0	0	0	0	0	0.231481481481481	1	4
1868	1	84044292	84049665	0	0	0	0	0	0	0	0	0.231481481481481	1	4
1869	1	84120038	84123370	0	0	0	0	0.0905797101449275	0	0	0	0	1	4
1870	1	84126705	84134042	0	0	0	0	0.0905797101449275	0	0	0	0	1	4
1871	1	84254970	84257951	0.26525198938992	0	0	0	0	0	0	0	0	1	4
1872	1	84312493	84317468	0.26525198938992	0	0	0	0	0	0	0	0	1	4
1873	1	84323701	84325805	0	0	0	0	0	0	0	0	0.231481481481481	1	4
1874	1	84325805	84327214	0	0	0	0.687285223367698	0	0	0	0	0	2	4
1875	1	84327214	84328629	0	0	0	0	0	0	0	0	0.231481481481481	1	4
1876	1	84328629	84329235	0	0	0	0	0	0	0	0	0.231481481481481	1	4
1877	1	84329235	84330491	0	0	0	0	0	0	0	0	0.231481481481481	1	4
1878	1	84407485	84409393	0	0	0	0.343642611683849	0	0	0	0	0	1	4
1879	1	84419297	84437311	0	0	0	0	0	0	0	0.917431192660551	0	1	4
1880	1	84445841	84451820	0	0	0	0	0	0	0	0.917431192660551	0	1	4
1881	1	84451820	84453055	0	0	0	0.343642611683849	0	0	0	0	0.694444444444444	4	4
1882	1	84505777	84516043	0.26525198938992	0	0	0	0	0	0	0	0	1	4
1883	1	84527394	84528434	0.26525198938992	0	0	0	0	0	0	0	0	1	4
1884	1	84555908	84556523	0.26525198938992	0	0	0	0	0	0	0	0	1	4
1885	1	84571005	84585123	0.26525198938992	0	0	0	0	0	0	0	0	1	4
1886	1	84624304	84628655	0	0	0	0	0	0.483091787439614	0	0	0	1	4
1887	1	84677268	84678260	0	0	0	0.343642611683849	0	0	0	0	0.231481481481481	2	4
1888	1	84708602	84717983	0	0	0	0	0	0	0	0	0.231481481481481	1	4
1889	1	84745703	84759923	0.26525198938992	0	0	0	0	0	0	0	0	1	4
1890	1	84776025	84785406	0.26525198938992	0	0	0	0	0	0	0	0	1	4
1891	1	84822872	84823487	0.26525198938992	0	0	0	0	0	0	0	0	1	4
1892	1	84823487	84831134	0.26525198938992	0	0	0	0	0	0	0	0	1	4
1893	1	84930166	84930602	0	0	0	0.343642611683849	0	0	0	0	0.231481481481481	2	4
1894	1	84935285	84947177	0	0	0	0.343642611683849	0	0	0	0	0.231481481481481	2	4
1895	1	84947177	84956858	0.26525198938992	0	0	0	0	0	0	0	0	1	4
1896	1	84996531	84996604	0	0	0	0	0	0	0	0.917431192660551	0	1	4
1897	1	85020496	85021277	0	0	0	0	0	0	0	0.917431192660551	0	1	4
1898	1	85113229	85115852	0	0	0	0	0	0.483091787439614	0	0	0	1	4
1899	1	85170927	85172633	0.26525198938992	0	0	0	0	0	0	0	0	1	4
1900	1	85212026	85213900	0	0	0	0	0	0.483091787439614	0	0	0	1	4
1901	1	85289748	85290409	0	0	0	0	0	0.483091787439614	0	0	0	1	4
1902	1	85346282	85349184	0.26525198938992	0	0	0	0	0	0	0	0	1	4
1903	1	85357025	85362355	0	0	0	0.343642611683849	0	0	0	0	0	1	4
1904	1	85371265	85373557	0.26525198938992	0	0	0	0	0	0	0	0	1	4
1905	1	85436462	85450726	0.26525198938992	0	0	0	0	0	0	0	0	1	4
1906	1	85537890	85539127	0.26525198938992	0	0	0	0	0	0	0.917431192660551	0	2	4
1907	1	85542557	85547270	0	0	0	0	0	0	0	0.917431192660551	0	1	4
1908	1	85578057	85585307	0.26525198938992	0	0	0	0	0	0	0	0	1	4
1909	1	85639198	85643504	0	0	0	0.343642611683849	0	0	0	0	0.231481481481481	2	4
1910	1	85644478	85647868	0	0	0	0.343642611683849	0	0	0	0	0.231481481481481	2	4
1911	1	85694986	85696004	0	0.529100529100529	0	0	0	0	0	0	0	1	4
1912	1	85701071	85705011	0.26525198938992	0	5.88235294117647	0.343642611683849	0	0	0	0	0.925925925925926	26	1
1913	1	85705011	85705059	0.26525198938992	0	0	0	0	0	0	0	0	1	4
1914	1	85706113	85711058	0	0	0	0	0	0	0	0	0.231481481481481	1	4
1915	1	85727228	85728664	0.530503978779841	0	1.17647058823529	0.343642611683849	0	0	0	0	0.231481481481481	8	1
1916	1	85728664	85732941	0	0	0	0	0	0	0	0	0.231481481481481	1	4
1917	1	85732941	85733374	0	0	2.64705882352941	0	0	0	0	0	0	9	1
1918	1	85733374	85740812	0	0	1.17647058823529	0	0	0	0	0	0	4	1
1919	1	85740812	85743689	0	0	0.882352941176471	0	0	0	0	0	0.231481481481481	4	4
1920	1	85743741	85761663	0.26525198938992	0	0	0	0	0	0	0	0	1	4
1921	1	85768065	85768860	0	0	0	0	0	0	0	0	0.231481481481481	1	4
1922	1	85814578	85815610	0	0	0	0	0.0905797101449275	0	0	0	0	1	4
1923	1	85815610	85823120	0	0	0	0	0.0905797101449275	0	0	0	0	1	4
1924	1	85828840	85829110	0	0	0	0	0	0.483091787439614	0	0	0	1	4
1925	1	85899128	85904962	0.530503978779841	0	0	0	0	0.483091787439614	0	0	0	3	4
1926	1	85906816	85907625	0	0	0	0	0.0905797101449275	0	0	0	0	1	4
1927	1	85938882	85939275	0.26525198938992	0	0	0	0	0	0	0	0	1	4
1928	1	85945508	85945660	0.530503978779841	0	0	0	0	0	0	0	0	2	4
1929	1	85953405	85954113	0.26525198938992	0	0	0	0	0	0	0	0	1	4
1930	1	86021214	86021696	0.530503978779841	0	0	0	0	0	0	0	0	2	4
1931	1	86037123	86040107	0	0	0	0	0	0	0	0	0.231481481481481	1	4
1932	1	86081536	86085545	0	0	0	0	0	0	0	0	0.231481481481481	1	4
1933	1	86095613	86101340	0.26525198938992	0	0	0	0	0	0	0	0	1	4
1934	1	86102575	86102956	0.26525198938992	0	0	0	0	0	0	0	0	1	4
1935	1	86102956	86118447	0	0	0	0	0	0	0	0	0.231481481481481	1	4
1936	1	86175554	86176188	0	0	0	0	0	0	0.833333333333333	0	0	1	4
1937	1	86194408	86194437	0	0	0	0	0	0	0	0	0.231481481481481	1	4
1938	1	86206002	86207749	0	0	0	0	0	0	0	0	0.231481481481481	1	4
1939	1	86209381	86223922	0	0	0	0	0.0905797101449275	0	0	0	0.231481481481481	2	4
1940	1	86251672	86251836	0	0	0	0	0	0	0	0	0.231481481481481	1	4
1941	1	86251836	86256732	0	0	0	0	0	0	0	0	0.231481481481481	1	4
1942	1	86265259	86265548	0	0	0	0	0	0	0	0	0.462962962962963	2	4
1943	1	86433237	86434378	0	0	0.294117647058824	0	0	0	0	0	0	1	4
1944	1	86453579	86458168	0	0	0.294117647058824	0	0	0	0	0	0	1	4
1945	1	86495558	86495749	0	0	0	0	0	0	0.833333333333333	0	0	1	4
1946	1	86496167	86502406	0	0	0	0	0.0905797101449275	0	0	0	0	1	4
1947	1	86530490	86533142	0.26525198938992	0	0	0	0	0	0	0	0	1	4
1948	1	86549569	86551864	0.26525198938992	0	0	0	0.0905797101449275	0	0	0	0	2	4
1949	1	86558834	86562052	0	0	0	0	0	0	0	0	0.231481481481481	1	4
1950	1	86563718	86564339	0	0	0	0	0.0905797101449275	0	0	0	0	1	4
1951	1	86578515	86584695	0	0	0	0	0	0	0	0	0.231481481481481	1	4
1952	1	86603942	86606121	0	0	0	0	0	0	0	0	0.231481481481481	1	4
1953	1	86610678	86610803	0	0	0	0	0	0	0	0	0.231481481481481	1	4
1954	1	86637089	86637665	0.26525198938992	0	0	0	0	0	0	0	0	1	4
1955	1	86639434	86639629	0	0	0.294117647058824	0	0	0	0	0	0	1	4
1956	1	86639629	86643120	0.26525198938992	0	0	0	0	0	0	0	0	1	4
1957	1	86651383	86651482	0	0	0.294117647058824	0	0	0	0	0	0	1	4
1958	1	86734898	86738872	0	0	0	0	0	0	0	0	0.231481481481481	1	4
1959	1	86869753	86874082	0	0	0	0	0	0	0	0	0.231481481481481	1	4
1960	1	86931529	86932933	0	0	0	0	0.0905797101449275	0	0	0	0	1	4
1961	1	86975403	86982981	0.26525198938992	0	0	0	0	0	0	0	0	1	4
1962	1	87015179	87025764	0	0	0	0	0	0	0	0	0.231481481481481	1	4
1963	1	87028669	87028855	0	0.529100529100529	0	0	0	0	0	0	0	1	4
1964	1	87036040	87036922	0.26525198938992	0	0	0	0	0	0	0	0	1	4
1965	1	87036922	87039945	0	0.529100529100529	0	0	0	0	0	0	0	1	4
1966	1	87039945	87045696	0	0	0	0	0	0	0.833333333333333	0	0	1	4
1967	1	87085266	87100024	0	0	0	0	0	0	0	0	0.231481481481481	1	4
1968	1	87103213	87118254	0.26525198938992	0	0	0	0	0	0	0	0	1	4
1969	1	87131412	87140602	0	0	0	0	0.0905797101449275	0	0	0	0	1	4
1970	1	87184393	87200729	0.26525198938992	0	0	0	0	0	0	0	0	1	4
1971	1	87223248	87242062	0.26525198938992	0	0	0	0	0	0	0	0	1	4
1972	1	87345493	87356690	0.530503978779841	0	0	0	0	0	0	0	0	2	4
1973	1	87438811	87446512	0.26525198938992	0	0	0	0	0	0	0	0	1	4
1974	1	87471561	87475352	0.26525198938992	0	0	0	0	0	0	0	0	1	4
1975	1	87529971	87531364	0.26525198938992	0	0	0	0	0	0	0	0	1	4
1976	1	87535195	87551749	0.26525198938992	0	0	0	0	0	0	0	0	1	4
1977	1	87582685	87584639	0.26525198938992	0	0	0	0	0	0	0	0.462962962962963	3	4
1978	1	87624796	87626363	0.26525198938992	0	0	0	0	0	0	0	0	1	4
1979	1	87683837	87685115	0.795755968169761	0	0	0	0	0	0	0	0	3	4
1980	1	87688394	87690412	1.59151193633952	0	0	0	0	0	0	0	0	6	1
1981	1	87691043	87691451	0.26525198938992	0	0	0	0	0	0	0	0	1	4
1982	1	87691451	87698626	2.12201591511936	0	0	0	0	0	0	0	0	8	1
1983	1	87705330	87708804	0	0	0	0	0	0	0	0	0.231481481481481	1	4
1984	1	87709224	87709919	0.26525198938992	0	0	0	0	0	0	0	0	1	4
1985	1	87710877	87711620	0	0	0	0	0	0	0	0	0.231481481481481	1	4
1986	1	87770251	87773503	0.26525198938992	0	0	0	0	0	0	0	0	1	4
1987	1	87815631	87818243	0.26525198938992	0	0	0	0	0	0	0	0	1	4
1988	1	87856133	87865556	0	0	0	0	0.0905797101449275	0	0	0	0	1	4
1989	1	87980505	87985974	0.26525198938992	0	0	0	0	0	0	0	0	1	4
1990	1	88005122	88012903	0.26525198938992	0	0	0	0	0	0	0	0	1	4
1991	1	88213999	88214437	0.26525198938992	0	0	0	0	0	0	0	0	1	4
1992	1	88260539	88260648	0	0	0	0	0	0	0.833333333333333	0	0	1	4
1993	1	88260648	88261805	0	0	0	0	0	0.483091787439614	0	0	0	1	4
1994	1	88478364	88480096	0	0	0	0	0	0.483091787439614	0	0	0	1	4
1995	1	88483563	88500903	0	0	0	0	0.0905797101449275	0	0	0	0	1	4
1996	1	88603794	88604157	0	0	0	0	0	0.483091787439614	0	0	0	1	4
1997	1	88663119	88663791	0	0	0	0	0	0	0	0	0.462962962962963	2	4
1998	1	88681580	88682190	0	0	0	0	0	0.483091787439614	0	0	0	1	4
1999	1	88706510	88710048	0	0	0	0	0	0	0	0	0.462962962962963	2	4
[truncated: 71,574 more rows]
