# Supplementary material for: Comprehensive Analysis of Genome Rearrangements in Eight Human Malignant Tumor Tissues
Source: PLoS One. 2016 Jul 8;11(7):e0158995. doi: 10.1371/journal.pone.0158995 (PMC4938598; doi:10.1371/journal.pone.0158995)
Supplement: S5 Table — Averaged log2 ratios copy number alterations were evaluated for brain cancer tissues. Additional information presented in the table includes chromosome number, types of alterations (deletion—loss, amplification -gain), start and end positions. (TXT) [file pone.0158995.s005.txt]

chromosome.number	cnv.type	start.position	end.position
12	Deletion	33302438	33303866
14	Deletion	41606899	41653977
16	Deletion	85091864	85092748
17	Deletion	6689	18917915
17	Amplification	25472565	25541278
17	Amplification	25822664	26328664
17	Amplification	31809439	31809573
17	Amplification	31984502	32707772
17	Amplification	43541656	43659975
17	Amplification	43817459	54158456
21	Deletion	23655900	23664658
2	Amplification	16056139	16143633
4	Deletion	70951184	70951806
6	Deletion	77439868	77452804
6	Deletion	78979398	79026686
8	Deletion	5601352	5604495
8	Deletion	39288762	39397732
8	Amplification	128729187	128769210
