# Supplementary material for: Comprehensive Analysis of Genome Rearrangements in Eight Human Malignant Tumor Tissues
Source: PLoS One. 2016 Jul 8;11(7):e0158995. doi: 10.1371/journal.pone.0158995 (PMC4938598; doi:10.1371/journal.pone.0158995)
Supplement: S6 Table — Altered averaged log2 ratios from chromosomal average in breast cancer tissues were given, together with chromosome number, types of alterations (deletion—loss, amplification -gain), start and end positions. (TXT) [file pone.0158995.s006.txt]

chromosome.number	cnv.type	start.position	end.position
10	Deletion	100018630	100023957
11	Amplification	65997898	71523318
11	Amplification	76275703	76347690
11	Amplification	76364073	76393943
11	Amplification	76471616	76537114
11	Amplification	76568590	76582626
11	Amplification	76684046	78353084
11	Deletion	107684371	107714752
11	Deletion	107821944	108353018
11	Deletion	108367197	108483018
11	Deletion	127178763	127184036
12	Deletion	33302438	33303866
12	Deletion	102341901	102342119
16	Amplification	86671	35205717
16	Deletion	49774755	49856787
16	Deletion	49927513	70757555
16	Amplification	70854381	71065311
16	Deletion	71207879	90163275
17	Deletion	6888	18367378
17	Deletion	18562720	18578202
17	Deletion	18602476	18767923
17	Deletion	18798846	18853178
17	Deletion	32825261	32829372
17	Amplification	37704217	38178793
17	Amplification	56934865	57013803
17	Amplification	57159990	57255810
17	Amplification	57565932	57698736
17	Amplification	57740075	59940244
17	Amplification	60086508	64576674
17	Amplification	64646156	64652112
17	Amplification	64745690	65069655
17	Amplification	65793166	66364804
17	Amplification	66440514	66464683
17	Amplification	66505019	66512241
17	Amplification	71587724	71661873
17	Amplification	73669521	74151456
17	Amplification	74234658	74640113
17	Amplification	74688946	74712310
17	Amplification	75381988	75381988
17	Amplification	75445921	75483528
17	Amplification	76037208	76386274
17	Amplification	76450151	76495050
17	Amplification	76864175	77237483
17	Amplification	77252527	80943685
1	Deletion	564621	38587464
1	Deletion	38624503	39010848
1	Deletion	39051320	39247489
1	Deletion	39274125	40027464
1	Deletion	40144818	41237427
1	Deletion	41368578	41818676
1	Deletion	41903038	41969327
1	Deletion	41983912	42370147
1	Deletion	42399966	116372710
1	Deletion	116413376	116928820
1	Deletion	116988030	117025609
1	Deletion	117738815	117818348
1	Deletion	118013322	118068934
1	Amplification	145118378	148916177
1	Amplification	149274987	169564745
1	Amplification	169572179	249198692
2	Deletion	172339964	172345151
4	Deletion	9996852	9997801
6	Deletion	67008262	67049599
6	Deletion	77439868	77452804
6	Deletion	78979398	79039234
8	Deletion	161222	35376538
8	Deletion	35548421	35565358
8	Deletion	39288762	39397732
8	Amplification	46924211	47175405
8	Amplification	52273615	52331311
8	Amplification	52357128	52458370
8	Amplification	52620150	52739150
8	Amplification	52803329	52822650
8	Amplification	53315800	53334349
8	Amplification	53408414	53436131
8	Amplification	53553177	53880777
8	Amplification	54143548	54193095
8	Amplification	54223546	54521135
8	Amplification	54574854	56506851
8	Amplification	56779665	56867873
8	Amplification	56998480	57022057
8	Amplification	57043782	57196239
8	Amplification	57278717	57413439
8	Amplification	57429516	57667226
8	Amplification	57813890	57917944
8	Amplification	58034477	58378246
8	Amplification	58487396	59611753
8	Amplification	59909450	63756505
8	Amplification	63767430	146293414
