# Supplementary material for: Comprehensive Analysis of Genome Rearrangements in Eight Human Malignant Tumor Tissues
Source: PLoS One. 2016 Jul 8;11(7):e0158995. doi: 10.1371/journal.pone.0158995 (PMC4938598; doi:10.1371/journal.pone.0158995)
Supplement: S7 Table — Averaged log2 ratios from chromosomal average in colorectal cancer tissues are presented, together with additional information including chromosome number, types of alterations (deletion—loss, amplification -gain), start and end positions. (TXT) [file pone.0158995.s007.txt]

chromosome.number	cnv.type	start.position	end.position
11	Deletion	86410905	86412698
12	Deletion	1483296	1486754
12	Deletion	33302438	33303866
14	Deletion	41633385	41653977
16	Deletion	6345924	7066369
16	Deletion	85092483	85092748
17	Deletion	6689	18917513
17	Deletion	20923147	20924620
17	Amplification	44165803	44572303
18	Amplification	4979612	4989683
18	Deletion	67208392	67217271
1	Deletion	27522862	27556457
1	Deletion	30738432	30739796
20	Deletion	61795	15611316
20	Amplification	29846303	30834985
20	Amplification	34467215	34517135
20	Amplification	36203280	36264127
20	Amplification	42463243	43357899
20	Amplification	43624593	44342339
20	Amplification	45490560	45569153
20	Amplification	45588237	45760529
20	Amplification	45844576	46435904
20	Amplification	48361568	50183505
20	Amplification	50942403	51840634
20	Amplification	52186784	52632495
20	Amplification	52666885	53738245
20	Amplification	54008686	54221725
20	Amplification	54237085	54250605
20	Amplification	56628316	56713976
20	Amplification	57163879	57216781
20	Amplification	57408876	57566637
20	Amplification	58010082	58745850
21	Deletion	20347871	20353826
2	Deletion	154808610	154811351
2	Deletion	172339964	172345151
3	Deletion	60264382	60593142
5	Deletion	97050100	97093098
6	Deletion	67008811	67048629
6	Deletion	77439868	77452270
6	Deletion	78979398	79026686
8	Deletion	161222	37011347
8	Deletion	39288762	39397732
8	Amplification	61360266	61854841
8	Amplification	61870447	61966699
8	Amplification	63177066	63906216
8	Amplification	67486915	69066467
8	Amplification	69078805	72527240
8	Amplification	72533577	87107927
8	Amplification	87216600	132848293
8	Amplification	132868221	134914705
8	Amplification	134925735	137677896
8	Amplification	137855026	138111042
8	Amplification	138133139	143956808
8	Amplification	143995743	144728018
8	Amplification	144736661	146293414
