# Supplementary material for: Comprehensive Analysis of Genome Rearrangements in Eight Human Malignant Tumor Tissues
Source: PLoS One. 2016 Jul 8;11(7):e0158995. doi: 10.1371/journal.pone.0158995 (PMC4938598; doi:10.1371/journal.pone.0158995)
Supplement: S8 Table — Averaged log2 ratios from chromosomal average in gastric cancer tissues were calculated. Additional results obtained include chromosome number, types of alterations (deletion—loss, amplification -gain), start and end positions. (TXT) [file pone.0158995.s008.txt]

chromosome.number	cnv.type	start.position	end.position
11	Deletion	4276004	4307209
11	Deletion	127180531	127188758
12	Deletion	83856540	83857774
12	Deletion	97272023	97274480
16	Deletion	85092483	85092748
18	Amplification	4979612	4980157
18	Amplification	19435195	19936604
18	Deletion	73744784	73747160
19	Amplification	30096708	30806165
1	Deletion	193684654	193701329
20	Deletion	14758473	15118761
21	Deletion	23655900	23664658
3	Deletion	60278294	60625658
4	Deletion	3027897	3029623
4	Deletion	9997060	9997801
5	Deletion	4431993	4443854
5	Deletion	111396226	111397028
5	Deletion	133947011	134038185
6	Deletion	29871636	29896659
6	Deletion	77439868	77452270
6	Deletion	78979398	79024633
8	Deletion	39288762	39397732
8	Amplification	128161944	128928468
9	Deletion	9338146	9339871
