# Supplementary material for: Comprehensive Analysis of Genome Rearrangements in Eight Human Malignant Tumor Tissues
Source: PLoS One. 2016 Jul 8;11(7):e0158995. doi: 10.1371/journal.pone.0158995 (PMC4938598; doi:10.1371/journal.pone.0158995)
Supplement: S9 Table — Averaged log2 ratios from chromosomal average in lung cancer tissues are given together with information including chromosome number, types of alterations (deletion—loss, amplification -gain), start and end positions. (TXT) [file pone.0158995.s009.txt]

chromosome.number	cnv.type	start.position	end.position
11	Deletion	50474278	51227583
12	Deletion	33302438	33303866
12	Deletion	83856540	83857774
14	Deletion	22611312	22612245
16	Deletion	85092483	85092748
17	Deletion	2450624	2463002
17	Deletion	3342002	3349685
17	Deletion	13156053	13156113
17	Deletion	14037308	14038082
18	Deletion	66746270	66751609
1	Deletion	63049819	63069711
1	Deletion	83117369	83119332
1	Deletion	98601247	98605732
1	Deletion	102257463	102283539
1	Deletion	102418586	102423144
1	Deletion	112311751	112315450
1	Deletion	113383662	113614761
1	Deletion	118047909	118068934
21	Deletion	23655900	23664658
3	Deletion	31503032	31503720
5	Amplification	36344	8791745
5	Amplification	8814112	12633456
5	Amplification	12675698	15714022
5	Amplification	15723346	16149926
5	Amplification	16162272	16606795
5	Amplification	17437494	18327313
5	Amplification	18337467	18619760
5	Amplification	31122961	31377076
5	Amplification	33093129	33467929
5	Amplification	33969628	34221619
5	Amplification	34379705	35580886
5	Amplification	35608763	36171933
5	Amplification	36257134	36941767
5	Amplification	36982648	37233437
5	Amplification	37506332	39275001
5	Amplification	39310183	39395429
5	Deletion	103705506	103705870
6	Deletion	77439868	77452270
6	Deletion	78979398	79026686
8	Deletion	161222	212995
8	Deletion	217587	221922
8	Deletion	1748941	1756062
8	Deletion	2101595	2316868
8	Deletion	2583198	34463709
8	Deletion	34489289	34760576
8	Deletion	34957138	34971091
8	Deletion	39288762	39397732
8	Amplification	128624424	128707406
8	Amplification	128754563	128779931
8	Amplification	128853816	129364785
8	Amplification	129435018	129493657
8	Amplification	131670819	131833036
8	Amplification	133452186	133777119
8	Amplification	133876930	135061281
8	Amplification	135077076	135828209
8	Amplification	135840879	136949019
8	Amplification	140001513	140127842
8	Amplification	140185632	141030338
8	Amplification	142054224	145223191
