# Supplementary material for: Comprehensive Analysis of Genome Rearrangements in Eight Human Malignant Tumor Tissues
Source: PLoS One. 2016 Jul 8;11(7):e0158995. doi: 10.1371/journal.pone.0158995 (PMC4938598; doi:10.1371/journal.pone.0158995)
Supplement: S10 Table — Averaged log2 ratios from chromosomal average in ovarian cancer tissue are presented together with additioinal information including chromosome number, types of alterations (deletion—loss, amplification -gain), start and end positions. (TXT) [file pone.0158995.s010.txt]

chromosome.number	cnv.type	start.position	end.position
10	Deletion	132618113	132618763
11	Deletion	577454	11399283
11	Deletion	11427577	11649377
11	Deletion	11845305	11918698
11	Deletion	12036905	12241626
11	Deletion	14141666	14146773
11	Deletion	16195888	16576634
11	Amplification	69554886	71051815
11	Amplification	71095391	71128135
11	Amplification	71288172	71353341
11	Amplification	76732784	76758592
11	Amplification	77641465	78190808
12	Amplification	161382	1483235
12	Amplification	1489929	1589463
12	Amplification	1590899	2233929
12	Amplification	2260754	5377797
12	Amplification	5402649	6303249
12	Amplification	6914332	7033592
12	Amplification	7256077	7275581
12	Amplification	8070815	8134669
12	Amplification	8248367	10810318
12	Amplification	31356049	31394424
12	Deletion	97272023	97274480
12	Deletion	102341901	102342119
13	Deletion	48911264	48935423
14	Amplification	20211644	20422583
16	Amplification	26528582	27375787
16	Amplification	29580611	33940200
16	Amplification	34383087	34545042
16	Deletion	85092483	85092748
16	Deletion	85932132	85933038
16	Deletion	88081884	88116130
17	Deletion	113034	141035
17	Deletion	463843	491724
17	Deletion	734347	811142
17	Deletion	2748042	2753106
17	Deletion	2881343	4011602
17	Deletion	4918458	6599365
17	Deletion	6844414	6882109
17	Deletion	7455536	21519100
17	Deletion	21717445	21831307
17	Deletion	29492423	29785208
17	Deletion	29842470	29843255
17	Amplification	61414900	61550238
17	Amplification	64031719	81049726
18	Deletion	63907596	63911361
18	Deletion	64949924	64970550
18	Deletion	66739134	66752454
18	Deletion	67021470	67021818
18	Deletion	72070572	72073952
19	Deletion	260912	7732955
19	Deletion	8330607	8389520
19	Amplification	28080422	34436889
1	Deletion	16137774	16142960
1	Deletion	17286210	17474394
1	Deletion	18278257	18363307
1	Deletion	18381437	18416642
1	Deletion	18527213	31822636
1	Deletion	32085637	33562416
1	Amplification	145597116	145676266
1	Amplification	146476526	148916177
1	Amplification	149274987	150800655
1	Amplification	151371305	151472915
1	Amplification	151480374	152534954
1	Amplification	152875853	153032131
1	Amplification	153165631	153322574
1	Amplification	234968658	235268017
21	Deletion	23655764	23664658
22	Deletion	49358965	49363849
2	Deletion	172339964	172345151
3	Deletion	31502960	31503720
3	Deletion	35264515	35299746
3	Deletion	35778908	35781762
3	Deletion	37982108	37984448
3	Deletion	39958304	40028822
3	Deletion	40265649	43201561
3	Deletion	43278884	44408397
3	Deletion	45125780	49406095
3	Deletion	49649989	49656789
3	Deletion	50039474	50187790
3	Deletion	50330987	52923115
3	Deletion	53604955	57938822
3	Deletion	58788312	59324579
3	Deletion	60038000	60408404
3	Amplification	153197614	153223622
3	Amplification	153758490	157800356
3	Amplification	157819584	162187442
3	Amplification	162236534	188408322
3	Amplification	188413119	188415807
3	Amplification	188465580	188479922
3	Amplification	189175669	189372997
3	Amplification	189498809	190321456
4	Amplification	939404	2647131
4	Amplification	3046053	3972308
4	Amplification	5221538	5705133
5	Amplification	36344	22656527
5	Amplification	22678952	23047557
5	Amplification	23060301	46174864
5	Deletion	55030944	101549278
5	Deletion	103013672	103022981
5	Deletion	107594700	107676255
5	Deletion	107954472	108512633
5	Deletion	109558927	109564103
5	Deletion	110732881	110742438
5	Deletion	111396226	111397028
6	Amplification	203249	29850274
6	Amplification	29899677	31210532
6	Amplification	31230667	31337850
6	Amplification	31343604	32678999
6	Amplification	32682862	32856208
6	Amplification	32866992	33195154
6	Amplification	33250476	45545074
6	Amplification	45625610	45643875
6	Deletion	77439868	77452270
6	Deletion	118347874	118367011
6	Deletion	129465815	130636724
6	Deletion	130721730	170918031
7	Deletion	862805	1189178
7	Deletion	1817997	9723035
7	Deletion	9827325	12199688
7	Deletion	12234631	12729269
7	Deletion	12813460	12851502
7	Deletion	15229982	15230731
7	Deletion	35397567	35398442
7	Deletion	41505256	41506114
8	Deletion	161222	39397732
8	Amplification	62679096	63146555
8	Amplification	69755610	69908211
8	Amplification	71910774	71964679
8	Amplification	72093841	73106916
8	Amplification	73116931	75413708
8	Amplification	75655195	75767414
8	Amplification	75802132	75967299
8	Amplification	76256486	76483856
8	Amplification	76566151	76642180
8	Amplification	76662941	77046073
8	Amplification	77389676	78710262
8	Amplification	78866481	78926800
8	Amplification	78972362	79827172
8	Amplification	79844871	79979370
8	Amplification	80619113	80669279
8	Amplification	80883914	81049380
8	Amplification	81086919	82407985
8	Amplification	82423177	83929540
8	Amplification	85667864	85901857
8	Amplification	86515849	146293414
9	Deletion	113737232	113741920
