# Supplementary material for: Comprehensive Analysis of Genome Rearrangements in Eight Human Malignant Tumor Tissues
Source: PLoS One. 2016 Jul 8;11(7):e0158995. doi: 10.1371/journal.pone.0158995 (PMC4938598; doi:10.1371/journal.pone.0158995)
Supplement: S11 Table — Averaged log2 ratios from chromosomal average in prostate cancer tissues are given, together with additioinal information including chromosome number, types of alterations (deletion—loss, amplification -gain), start and end positions. (TXT) [file pone.0158995.s011.txt]

chromosome.number	cnv.type	start.position	end.position
10	Deletion	89565700	90534565
11	Deletion	16023324	16459560
13	Amplification	103663945	103669938
14	Deletion	22611312	22612288
15	Amplification	25416714	25495102
16	Deletion	82704082	82713103
21	Deletion	23655764	23664658
5	Deletion	98035618	99446176
5	Deletion	99555492	100509241
5	Deletion	100577695	100847201
5	Deletion	102706709	102715514
5	Deletion	103154708	103187459
6	Amplification	31465030	31481113
6	Deletion	87167376	88130223
7	Amplification	16438182	16439910
7	Deletion	35397567	35398442
8	Deletion	161222	4077190
8	Deletion	4084879	10778853
8	Deletion	10891395	37974494
8	Deletion	38028195	39751570
8	Deletion	43455243	43657037
8	Amplification	46924211	47175405
8	Amplification	81447148	81710837
8	Amplification	98436376	98972725
8	Amplification	115912249	115951314
8	Amplification	120509084	120618006
8	Amplification	120859820	121106264
8	Amplification	122599626	122663354
8	Amplification	123249217	129487893
8	Amplification	130449321	132089841
8	Amplification	133031047	133599414
8	Amplification	133868674	135036616
8	Amplification	135431723	136396126
8	Amplification	137662006	137677896
8	Amplification	137863880	138057367
8	Amplification	139070352	140079893
8	Amplification	140138350	146293414
