# Supplementary material for: Comprehensive Analysis of Genome Rearrangements in Eight Human Malignant Tumor Tissues
Source: PLoS One. 2016 Jul 8;11(7):e0158995. doi: 10.1371/journal.pone.0158995 (PMC4938598; doi:10.1371/journal.pone.0158995)
Supplement: S12 Table — Averaged log2 ratios from chromosomal average in renal cancer tissues are shown together with additional information including chromosome number, types of alterations (deletion—loss, amplification -gain), start and end positions. (TXT) [file pone.0158995.s012.txt]

chromosome.number	cnv.type	start.position	end.position
11	Deletion	9250359	9615083
11	Deletion	46806553	48118993
11	Deletion	50267619	51267672
11	Deletion	107659024	108483018
11	Deletion	110203002	110222049
12	Deletion	1483235	1486754
12	Deletion	31747671	32156306
12	Deletion	37940821	38424982
12	Deletion	117988249	117988521
12	Deletion	119268663	119269119
12	Deletion	120333654	124319864
13	Deletion	25093650	25108315
13	Deletion	50044585	50381102
13	Deletion	95894315	96063662
14	Deletion	34965288	35070371
15	Deletion	22588019	22588019
15	Deletion	22766685	22766821
16	Deletion	85091864	85092748
17	Amplification	44165803	44353885
18	Amplification	4979612	4989683
18	Deletion	57572762	57573101
1	Deletion	1218086	2074104
1	Deletion	6581877	6843928
1	Deletion	7549488	11503129
1	Deletion	11627269	14055068
1	Deletion	14338328	14340280
1	Deletion	14708129	14787410
1	Deletion	15153369	16379416
1	Deletion	16599490	16814994
1	Deletion	17501720	17518902
1	Deletion	17763312	17837605
1	Deletion	19831939	19899537
1	Deletion	20865355	20979818
1	Deletion	21200688	22415941
1	Deletion	22958318	25281043
1	Deletion	25358211	29632600
1	Deletion	31334415	31842659
1	Deletion	32256086	33687320
1	Deletion	35438480	36818501
1	Deletion	41022076	41022076
20	Deletion	46068099	46108458
21	Deletion	19332797	19336339
21	Deletion	32964103	32999516
2	Deletion	55843294	55845351
2	Deletion	65717950	65718174
2	Deletion	128567755	128947505
2	Deletion	172339964	172345151
2	Deletion	219052546	219651819
2	Deletion	242725752	243048760
3	Deletion	2654691	2655482
3	Deletion	3970428	3971603
3	Deletion	4345766	4443548
3	Deletion	4864877	5319518
3	Deletion	5400168	5446187
3	Deletion	6420269	6488740
3	Deletion	9242176	60775460
3	Deletion	60787735	61750276
3	Deletion	62212162	62369535
3	Deletion	63585372	63673795
3	Deletion	63820493	64209893
3	Deletion	65188453	65197486
3	Deletion	67661012	67731857
3	Deletion	75439781	75531200
3	Amplification	104535936	106271855
3	Amplification	106769904	107050997
3	Amplification	130144198	130181587
3	Amplification	135136307	135643655
3	Amplification	136760598	137890750
3	Amplification	138661115	141180511
3	Amplification	142391847	152658248
3	Amplification	152869362	169514585
3	Amplification	170187563	172160401
3	Amplification	172418891	176543419
3	Amplification	176566550	176689357
3	Amplification	177175269	178735212
3	Amplification	179498965	181361312
3	Amplification	181619312	182410002
3	Amplification	186915096	190770423
3	Amplification	190786442	194095382
4	Deletion	4551541	4551859
4	Deletion	39191627	40871987
4	Deletion	57569547	57884435
4	Deletion	70951184	70951518
4	Deletion	83660912	83661361
4	Deletion	188973194	189120984
5	Deletion	16914516	17085843
5	Deletion	55250727	55481167
5	Deletion	56092585	56093307
5	Deletion	61572989	61817142
5	Deletion	67438650	67447022
5	Deletion	68244978	70976503
5	Deletion	86341933	86350878
5	Deletion	125875209	126152745
5	Deletion	152955611	152955821
5	Deletion	176470431	176645525
5	Deletion	177390075	177401382
6	Deletion	14944857	15215150
6	Deletion	31351035	31351442
6	Deletion	32787036	32787337
6	Deletion	73989163	74403248
6	Deletion	77439868	77452804
6	Deletion	78979398	79026686
6	Deletion	107310131	107584792
6	Deletion	108342016	108407662
6	Deletion	111044784	111343394
6	Deletion	150061959	150132092
6	Deletion	151141620	151774339
7	Deletion	4416972	4418719
7	Deletion	4499838	6623553
7	Deletion	44837298	44840864
7	Deletion	57363983	57366896
7	Deletion	62078132	62453696
7	Deletion	71851601	75992234
7	Deletion	97637176	102375279
7	Deletion	104918313	105208492
8	Deletion	6104273	6104977
8	Deletion	6826290	6827165
8	Deletion	21672304	21746706
8	Deletion	22109070	22395309
8	Deletion	39225941	39397732
8	Deletion	39830700	39831647
9	Deletion	6610998	6820579
9	Deletion	15584228	15714658
9	Deletion	19058821	19431635
9	Deletion	33819555	34307542
9	Deletion	84349531	84444692
9	Deletion	93754720	93754829
