# Supplementary material for: Comprehensive Analysis of Genome Rearrangements in Eight Human Malignant Tumor Tissues
Source: PLoS One. 2016 Jul 8;11(7):e0158995. doi: 10.1371/journal.pone.0158995 (PMC4938598; doi:10.1371/journal.pone.0158995)
Supplement: S13 Table — Data presented here are log2 ratios from chromosomal average in healthy tissues, chromosome number, types of alterations (deletion—loss, amplification—gain), start and end position. (TXT) [file pone.0158995.s013.txt]

chromosome.number	cnv.type	start.position	end.position
10	Deletion	132618113	132618763
11	Deletion	50474278	51221602
16	Deletion	85092483	85092748
18	Amplification	4979612	4989683
18	Deletion	67021470	67021712
1	Deletion	193684654	193701329
21	Deletion	23655900	23664658
6	Deletion	77439868	77452270
7	Deletion	35397567	35398442
8	Deletion	39288762	39397732
