# Supplementary material for: Comprehensive Analysis of Genome Rearrangements in Eight Human Malignant Tumor Tissues
Source: PLoS One. 2016 Jul 8;11(7):e0158995. doi: 10.1371/journal.pone.0158995 (PMC4938598; doi:10.1371/journal.pone.0158995)
Supplement: S14 Table — For the potentially affected genes, Ensembl IDs are given together with additional information, including gene names (if known), the related chromosome, the start and end positions of the genes, whether a gene is affected at least 1 time in the respective tissue (1—0 if not) and the total number of potentially affected tissues. (CSV) [file pone.0158995.s014.csv]

EnsemblID	GeneName	Chromosome	Start	End	breast	colorectal	gastric	lung	medullo	normal	ovarian	prostata	renal	SUMME
ENSG00000135709	KIAA0513	[Source:HGNC	Symbol;Acc:29058]	16	85061375	85127836	1	1	1	1	1	1	1	0	1	8
ENSG00000170004	chromodomain	helicase	DNA	binding	protein	3	[Source:HGNC	Symbol;Acc:1918]	17	7788124	7816078	1	1	0	0	1	0	1	0	0	4
ENSG00000004660	calcium/calmodulin-dependent	protein	kinase	kinase	1		alpha	[Source:HGNC	Symbol;Acc:1469]	17	3763609	3798185	1	1	0	0	1	0	1	0	0	4
ENSG00000270606		17	8463789	8464280	1	1	0	0	1	0	1	0	0	4
ENSG00000244604		17	8464548	8464894	1	1	0	0	1	0	1	0	0	4
ENSG00000174083	phosphoinositide-3-kinase		regulatory	subunit	6	[Source:HGNC	Symbol;Acc:27101]	17	8706041	8770994	1	1	0	0	1	0	1	0	0	4
ENSG00000273452		17	12626199	12661542	1	1	0	0	1	0	1	0	0	4
ENSG00000266389		17	8869213	8870387	1	1	0	0	1	0	1	0	0	4
ENSG00000265975		17	8870840	8880312	1	1	0	0	1	0	1	0	0	4
ENSG00000262966		17	9074385	9082435	1	1	0	0	1	0	1	0	0	4
ENSG00000263708		17	9186491	9208968	1	1	0	0	1	0	1	0	0	4
ENSG00000225751		17	9355514	9373331	1	1	0	0	1	0	1	0	0	4
ENSG00000262815		17	9368059	9370739	1	1	0	0	1	0	1	0	0	4
ENSG00000263051		17	9450615	9451858	1	1	0	0	1	0	1	0	0	4
ENSG00000271851		17	9456640	9459013	1	1	0	0	1	0	1	0	0	4
ENSG00000241654	ribosomal	protein	L19	pseudogene	18	[Source:HGNC	Symbol;Acc:36121]	17	9493219	9493799	1	1	0	0	1	0	1	0	0	4
ENSG00000265349		17	9542085	9548642	1	1	0	0	1	0	1	0	0	4
ENSG00000262296		17	9550337	9550977	1	1	0	0	1	0	1	0	0	4
ENSG00000265593	nucleophosmin	1	(nucleolar	phosphoprotein	B23		numatrin)	pseudogene	45	[Source:HGNC	Symbol;Acc:45224]	17	9756065	9756623	1	1	0	0	1	0	1	0	0	4
ENSG00000221486		17	9974207	9974321	1	1	0	0	1	0	1	0	0	4
ENSG00000177427	mitochondrial	elongation	factor	2	[Source:HGNC	Symbol;Acc:17920]	17	18163848	18169866	1	1	0	0	1	0	1	0	0	4
ENSG00000108405	purinergic	receptor	P2X		ligand-gated	ion	channel		1	[Source:HGNC	Symbol;Acc:8533]	17	3799886	3819794	1	1	0	0	1	0	1	0	0	4
ENSG00000242692	ribosomal	protein	S27a	pseudogene	1	[Source:HGNC	Symbol;Acc:17121]	17	10162079	10162549	1	1	0	0	1	0	1	0	0	4
ENSG00000273388		17	10195137	10221243	1	1	0	0	1	0	1	0	0	4
ENSG00000264067		17	10223709	10244775	1	1	0	0	1	0	1	0	0	4
ENSG00000272736		17	10286449	10441179	1	1	0	0	1	0	1	0	0	4
ENSG00000272975		17	10286461	10527203	1	1	0	0	1	0	1	0	0	4
ENSG00000214970		17	10482357	10526353	1	1	0	0	1	0	1	0	0	4
ENSG00000261433		17	10561859	10562399	1	1	0	0	1	0	1	0	0	4
ENSG00000273290		17	10575791	10579323	1	1	0	0	1	0	1	0	0	4
ENSG00000263388		17	10584051	10587305	1	1	0	0	1	0	1	0	0	4
ENSG00000264176	mago-nashi	homolog	2	(pseudogene)	[Source:HGNC	Symbol;Acc:30148]	17	10619319	10619828	1	1	0	0	1	0	1	0	0	4
ENSG00000263400		17	10633094	10718481	1	1	0	0	1	0	1	0	0	4
ENSG00000074370	ATPase		Ca++	transporting		ubiquitous	[Source:HGNC	Symbol;Acc:813]	17	3827169	3867736	1	1	0	0	1	0	1	0	0	4
ENSG00000177302	topoisomerase	(DNA)	III	alpha	[Source:HGNC	Symbol;Acc:11992]	17	18174742	18218321	1	1	0	0	1	0	1	0	0	4
ENSG00000264016		17	10644584	10672333	1	1	0	0	1	0	1	0	0	4
ENSG00000240813		17	10648870	10649860	1	1	0	0	1	0	1	0	0	4
ENSG00000266114		17	10695376	10698302	1	1	0	0	1	0	1	0	0	4
ENSG00000263429	long	intergenic	non-protein	coding	RNA	675	[Source:HGNC	Symbol;Acc:44356]	17	10698230	10707416	1	1	0	0	1	0	1	0	0	4
ENSG00000263508		17	10752858	10784212	1	1	0	0	1	0	1	0	0	4
ENSG00000207242	RNA		U6	small	nuclear	1065		pseudogene	[Source:HGNC	Symbol;Acc:48028]	17	10761216	10761321	1	1	0	0	1	0	1	0	0	4
ENSG00000244753	ribosomal	protein	L15	pseudogene	21	[Source:HGNC	Symbol;Acc:36190]	17	10763852	10764779	1	1	0	0	1	0	1	0	0	4
ENSG00000221701		17	10957105	10957252	1	1	0	0	1	0	1	0	0	4
ENSG00000243346	RNA		7SL		cytoplasmic	601		pseudogene	[Source:HGNC	Symbol;Acc:46617]	17	11060772	11061062	1	1	0	0	1	0	1	0	0	4
ENSG00000253002		17	11170622	11170696	1	1	0	0	1	0	1	0	0	4
ENSG00000264727		17	11191522	11194128	1	1	0	0	1	0	1	0	0	4
ENSG00000263623		17	11644693	11644781	1	1	0	0	1	0	1	0	0	4
ENSG00000263684		17	11778249	11779145	1	1	0	0	1	0	1	0	0	4
ENSG00000266368		17	11857206	11880911	1	1	0	0	1	0	1	0	0	4
ENSG00000241185	ribosomal	protein	L21	pseudogene	122	[Source:HGNC	Symbol;Acc:36990]	17	11901670	11924825	1	1	0	0	1	0	1	0	0	4
ENSG00000252707	RNA		U11	small	nuclear	2		pseudogene	[Source:HGNC	Symbol;Acc:46942]	17	11939813	11939954	1	1	0	0	1	0	1	0	0	4
ENSG00000266297	microRNA	744	[Source:HGNC	Symbol;Acc:33658]	17	11985216	11985313	1	1	0	0	1	0	1	0	0	4
ENSG00000263648		17	12018864	12019202	1	1	0	0	1	0	1	0	0	4
ENSG00000265400		17	12104917	12118584	1	1	0	0	1	0	1	0	0	4
ENSG00000179136	long	intergenic	non-protein	coding	RNA	670	[Source:HGNC	Symbol;Acc:44338]	17	12453099	12546171	1	1	0	0	1	0	1	0	0	4
ENSG00000227274		17	12575179	12609452	1	1	0	0	1	0	1	0	0	4
ENSG00000170049	potassium	voltage-gated	channel		shaker-related	subfamily		beta	member	3	[Source:HGNC	Symbol;Acc:6230]	17	7825177	7833121	1	1	0	0	1	0	1	0	0	4
ENSG00000262730		17	7829249	7833940	1	1	0	0	1	0	1	0	0	4
ENSG00000170043	trafficking	protein	particle	complex	1	[Source:HGNC	Symbol;Acc:19894]	17	7833663	7835441	1	1	0	0	1	0	1	0	0	4
ENSG00000265489		17	12663457	12693559	1	1	0	0	1	0	1	0	0	4
ENSG00000265503	microRNA	1269b	[Source:HGNC	Symbol;Acc:41787]	17	12820585	12820659	1	1	0	0	1	0	1	0	0	4
ENSG00000266152	RNA		7SL		cytoplasmic	550		pseudogene	[Source:HGNC	Symbol;Acc:46566]	17	12875869	12876142	1	1	0	0	1	0	1	0	0	4
ENSG00000263707		17	12893466	12893927	1	1	0	0	1	0	1	0	0	4
ENSG00000273098		17	12999225	13004245	1	1	0	0	1	0	1	0	0	4
ENSG00000234634		17	13202501	13210077	1	1	0	0	1	0	1	0	0	4
ENSG00000266115		17	13403571	13403645	1	1	0	0	1	0	1	0	0	4
ENSG00000221698	microRNA	548h-3	[Source:HGNC	Symbol;Acc:35344]	17	13446846	13446963	1	1	0	0	1	0	1	0	0	4
ENSG00000236088	COX10	antisense	RNA	1	[Source:HGNC	Symbol;Acc:38873]	17	13659795	13972812	1	1	0	0	1	0	1	0	0	4
ENSG00000170037	centrobin		centrosomal	BRCA2	interacting	protein	[Source:HGNC	Symbol;Acc:29616]	17	7835419	7853236	1	1	0	0	1	0	1	0	0	4
ENSG00000265494		17	13812548	13814529	1	1	0	0	1	0	1	0	0	4
ENSG00000233852		17	13836037	13843911	1	1	0	0	1	0	1	0	0	4
ENSG00000266744		17	13861065	13870269	1	1	0	0	1	0	1	0	0	4
ENSG00000141028	CMT1A	duplicated	region	transcript	15	pseudogene	1	[Source:HGNC	Symbol;Acc:33168]	17	13927831	13928805	1	1	0	0	1	0	1	0	0	4
ENSG00000252305	Small	nucleolar	RNA	SNORA74	[Source:RFAM;Acc:RF00090]	17	14080448	14080627	1	1	0	0	1	0	1	0	0	4
ENSG00000231595		17	14113805	14121239	1	1	0	0	1	0	1	0	0	4
ENSG00000262786		17	14198829	14200917	1	1	0	0	1	0	1	0	0	4
ENSG00000266709		17	14207171	14208822	1	1	0	0	1	0	1	0	0	4
ENSG00000266378		17	14230652	14232791	1	1	0	0	1	0	1	0	0	4
ENSG00000230647		17	14277456	14324343	1	1	0	0	1	0	1	0	0	4
ENSG00000230897	ribosomal	protein	S18	pseudogene	12	[Source:HGNC	Symbol;Acc:35967]	17	14608393	14608851	1	1	0	0	1	0	1	0	0	4
ENSG00000226130		17	14629046	14633003	1	1	0	0	1	0	1	0	0	4
ENSG00000205325		17	14670900	14683520	1	1	0	0	1	0	1	0	0	4
ENSG00000238212		17	14737955	14803871	1	1	0	0	1	0	1	0	0	4
ENSG00000226156	ribosomal	protein	L23a	pseudogene	76	[Source:HGNC	Symbol;Acc:36555]	17	14851058	14851515	1	1	0	0	1	0	1	0	0	4
ENSG00000232058		17	14918122	14955593	1	1	0	0	1	0	1	0	0	4
ENSG00000259944	CMT1A	duplicated	region	transcript	7	(non-protein	coding)	[Source:HGNC	Symbol;Acc:14386]	17	14934292	14935274	1	1	0	0	1	0	1	0	0	4
ENSG00000265163	CMT1A	duplicated	region	transcript	8	[Source:HGNC	Symbol;Acc:14387]	17	15008554	15009504	1	1	0	0	1	0	1	0	0	4
ENSG00000238806	Small	nucleolar	RNA	U13	[Source:RFAM;Acc:RF01210]	17	15141102	15141200	1	1	0	0	1	0	1	0	0	4
ENSG00000265110	microRNA	4731	[Source:HGNC	Symbol;Acc:41597]	17	15154944	15155013	1	1	0	0	1	0	1	0	0	4
ENSG00000265445		17	15164332	15169024	1	1	0	0	1	0	1	0	0	4
ENSG00000230971		17	15170778	15175607	1	1	0	0	1	0	1	0	0	4
ENSG00000237377		17	15179879	15182794	1	1	0	0	1	0	1	0	0	4
ENSG00000200437	RNA		U6	small	nuclear	799		pseudogene	[Source:HGNC	Symbol;Acc:47762]	17	15214662	15214768	1	1	0	0	1	0	1	0	0	4
ENSG00000266667		17	15283181	15321195	1	1	0	0	1	0	1	0	0	4
ENSG00000239888	RNA		7SL		cytoplasmic	792		pseudogene	[Source:HGNC	Symbol;Acc:46808]	17	15311701	15312003	1	1	0	0	1	0	1	0	0	4
ENSG00000234324	ribosomal	protein	L9	pseudogene	2	[Source:HGNC	Symbol;Acc:17049]	17	15346953	15347505	1	1	0	0	1	0	1	0	0	4
ENSG00000223878		17	15410180	15410668	1	1	0	0	1	0	1	0	0	4
ENSG00000266538		17	15434087	15434403	1	1	0	0	1	0	1	0	0	4
ENSG00000252129	Small	nucleolar	RNA	SNORA74	[Source:RFAM;Acc:RF00090]	17	15477333	15477512	1	1	0	0	1	0	1	0	0	4
ENSG00000223544		17	15492166	15492398	1	1	0	0	1	0	1	0	0	4
ENSG00000266261		17	15554904	15557803	1	1	0	0	1	0	1	0	0	4
ENSG00000108452	zinc	finger	protein	29		pseudogene	[Source:HGNC	Symbol;Acc:13080]	17	15578790	15578957	1	1	0	0	1	0	1	0	0	4
ENSG00000233966	ubiquitin-conjugating	enzyme	E2S	pseudogene	1	[Source:HGNC	Symbol;Acc:30864]	17	15607546	15608214	1	1	0	0	1	0	1	0	0	4
ENSG00000233002		17	15638337	15652506	1	1	0	0	1	0	1	0	0	4
ENSG00000267227		17	15652017	15652629	1	1	0	0	1	0	1	0	0	4
ENSG00000233193		17	15664928	15667083	1	1	0	0	1	0	1	0	0	4
ENSG00000227255	CMT1A	duplicated	region	transcript	15	pseudogene	2	[Source:HGNC	Symbol;Acc:34074]	17	15668017	15668978	1	1	0	0	1	0	1	0	0	4
ENSG00000235430	zinc	finger		SWIM-type	containing	5	pseudogene	1	[Source:HGNC	Symbol;Acc:43768]	17	15672031	15674740	1	1	0	0	1	0	1	0	0	4
ENSG00000251829	RNA		5S	ribosomal	pseudogene	436	[Source:HGNC	Symbol;Acc:43336]	17	15685655	15685769	1	1	0	0	1	0	1	0	0	4
ENSG00000227018	interleukin	6	signal	transducer	(gp130		oncostatin	M	receptor)	pseudogene	1	[Source:HGNC	Symbol;Acc:6022]	17	15686602	15687621	1	1	0	0	1	0	1	0	0	4
ENSG00000179277	Meis	homeobox	3	pseudogene	1	[Source:HGNC	Symbol;Acc:7002]	17	15689932	15690889	1	1	0	0	1	0	1	0	0	4
ENSG00000265519		17	15691101	15691519	1	1	0	0	1	0	1	0	0	4
ENSG00000233090		17	15696176	15696359	1	1	0	0	1	0	1	0	0	4
ENSG00000237057		17	15709555	15721056	1	1	0	0	1	0	1	0	0	4
ENSG00000227790		17	15732683	15767467	1	1	0	0	1	0	1	0	0	4
ENSG00000243686	ribosomal	protein		large		P1	pseudogene	11	[Source:HGNC	Symbol;Acc:36196]	17	15947935	15948275	1	1	0	0	1	0	1	0	0	4
ENSG00000233979		17	15987356	15987695	1	1	0	0	1	0	1	0	0	4
ENSG00000252383	RNA		U6	small	nuclear	314		pseudogene	[Source:HGNC	Symbol;Acc:47277]	17	16002018	16002121	1	1	0	0	1	0	1	0	0	4
ENSG00000199674	RNA		U6	small	nuclear	862		pseudogene	[Source:HGNC	Symbol;Acc:47825]	17	16041082	16041186	1	1	0	0	1	0	1	0	0	4
ENSG00000239221	RNA		7SL		cytoplasmic	442		pseudogene	[Source:HGNC	Symbol;Acc:46458]	17	16095146	16095466	1	1	0	0	1	0	1	0	0	4
ENSG00000221355	microRNA	1288	[Source:HGNC	Symbol;Acc:35363]	17	16185328	16185402	1	1	0	0	1	0	1	0	0	4
ENSG00000265401		17	16285466	16285983	1	1	0	0	1	0	1	0	0	4
ENSG00000265095	ferritin		light	polypeptide	pseudogene	12	[Source:HGNC	Symbol;Acc:37961]	17	16294748	16295196	1	1	0	0	1	0	1	0	0	4
ENSG00000264739		17	16317838	16320003	1	1	0	0	1	0	1	0	0	4
ENSG00000239203		17	16330788	16332033	1	1	0	0	1	0	1	0	0	4
ENSG00000074755	zinc	finger		ZZ-type	with	EF-hand	domain	1	[Source:HGNC	Symbol;Acc:29027]	17	3907739	4046314	1	1	0	0	1	0	1	0	0	4
ENSG00000175061	FAM211A	antisense	RNA	1	[Source:HGNC	Symbol;Acc:28619]	17	16342136	16381992	1	1	0	0	1	0	1	0	0	4
ENSG00000176994	Smith-Magenis	syndrome	chromosome	region		candidate	8	[Source:HGNC	Symbol;Acc:17921]	17	18218624	18226517	1	1	0	0	1	0	1	0	0	4
ENSG00000132518	guanylate	cyclase	2D		membrane	(retina-specific)	[Source:HGNC	Symbol;Acc:4689]	17	7905912	7923657	1	1	0	0	1	0	1	0	0	4
ENSG00000176974	serine	hydroxymethyltransferase	1	(soluble)	[Source:HGNC	Symbol;Acc:10850]	17	18231187	18266856	1	1	0	0	1	0	1	0	0	4
ENSG00000179593	arachidonate	15-lipoxygenase		type	B	[Source:HGNC	Symbol;Acc:434]	17	7942335	7952452	1	1	0	0	1	0	1	0	0	4
ENSG00000214860	envoplakin-like	[Source:HGNC	Symbol;Acc:35236]	17	18280976	18292961	1	1	0	0	1	0	1	0	0	4
ENSG00000167740	cytochrome	b5	domain	containing	2	[Source:HGNC	Symbol;Acc:28471]	17	4046462	4090605	1	1	0	0	1	0	0	0	0	3
ENSG00000179477	arachidonate	12-lipoxygenase		12R	type	[Source:HGNC	Symbol;Acc:430]	17	7975954	7991021	1	1	0	0	1	0	1	0	0	4
ENSG00000171916	lectin		galactoside-binding		soluble		9C	[Source:HGNC	Symbol;Acc:33874]	17	18380051	18398259	0	1	0	0	1	0	1	0	0	3
ENSG00000266651		17	16343793	16344266	1	1	0	0	1	0	1	0	0	4
ENSG00000266803		17	16461299	16462583	1	1	0	0	1	0	1	0	0	4
ENSG00000235554		17	16520162	16521195	1	1	0	0	1	0	1	0	0	4
ENSG00000264765		17	16557218	16558101	1	1	0	0	1	0	1	0	0	4
ENSG00000264359	NIMA-related	kinase	4	pseudogene	2	[Source:HGNC	Symbol;Acc:39650]	17	16569421	16570432	1	1	0	0	1	0	1	0	0	4
ENSG00000214999		17	7982800	7984883	1	1	0	0	1	0	1	0	0	4
ENSG00000231458	ribonuclease	H1	pseudogene	2	[Source:HGNC	Symbol;Acc:18715]	17	16586752	16587541	1	1	0	0	1	0	1	0	0	4
ENSG00000252446	RNA		U6	small	nuclear	405		pseudogene	[Source:HGNC	Symbol;Acc:47368]	17	16595112	16595221	1	1	0	0	1	0	1	0	0	4
ENSG00000265680	RNA		7SL		cytoplasmic	620		pseudogene	[Source:HGNC	Symbol;Acc:46636]	17	16613373	16613673	1	1	0	0	1	0	1	0	0	4
ENSG00000179148	arachidonate	lipoxygenase	3	[Source:HGNC	Symbol;Acc:13743]	17	7999218	8022365	1	1	0	0	1	0	1	0	0	4
ENSG00000226478	UPF3A	pseudogene	1	[Source:HGNC	Symbol;Acc:30568]	17	16648945	16650075	1	1	0	0	1	0	1	0	0	4
ENSG00000188933	ubiquitin	specific	peptidase	32	pseudogene	1	[Source:HGNC	Symbol;Acc:43570]	17	16689803	16707769	1	1	0	0	1	0	1	0	0	4
ENSG00000266129	signal	recognition	particle	68kDa	pseudogene	1	[Source:HGNC	Symbol;Acc:30427]	17	16690549	16691455	1	1	0	0	1	0	1	0	0	4
ENSG00000272815		17	16691371	16719854	1	1	0	0	1	0	1	0	0	4
ENSG00000264673		17	16691562	16692548	1	1	0	0	1	0	1	0	0	4
ENSG00000266486	family	with	sequence	similarity	106		member	C		pseudogene	[Source:HGNC	Symbol;Acc:38396]	17	16692215	16692721	1	1	0	0	1	0	1	0	0	4
ENSG00000185722	ankyrin	repeat	and	FYVE	domain	containing	1	[Source:HGNC	Symbol;Acc:20763]	17	4067201	4167274	1	1	0	0	1	0	0	0	0	3
ENSG00000213077	family	with	sequence	similarity	106		member	A	[Source:HGNC	Symbol;Acc:25682]	17	18427880	18430160	0	1	0	0	1	0	1	0	0	3
ENSG00000189375	TBC1	domain	family		member	28	[Source:HGNC	Symbol;Acc:26858]	17	18538319	18565263	1	1	0	0	1	0	1	0	0	4
ENSG00000249459	zinc	finger	protein	286B	[Source:HGNC	Symbol;Acc:33241]	17	18561742	18585575	1	1	0	0	1	0	1	0	0	4
ENSG00000264729		17	16707941	16709021	1	1	0	0	1	0	1	0	0	4
ENSG00000264892		17	16715761	16715965	1	1	0	0	1	0	1	0	0	4
ENSG00000226145		17	16721297	16725893	1	1	0	0	1	0	1	0	0	4
ENSG00000108448	tripartite	motif	containing	16-like	[Source:HGNC	Symbol;Acc:32670]	17	18601311	18639431	1	1	0	0	1	0	1	0	0	4
ENSG00000179111	hes	family	bHLH	transcription	factor	7	[Source:HGNC	Symbol;Acc:15977]	17	8023908	8027410	1	1	0	0	1	0	1	0	0	4
ENSG00000227300	keratin	16	pseudogene	2	[Source:HGNC	Symbol;Acc:37807]	17	16733313	16736147	1	1	0	0	1	0	1	0	0	4
ENSG00000131885	keratin	17	pseudogene	1	[Source:HGNC	Symbol;Acc:6428]	17	16744057	16749197	1	1	0	0	1	0	1	0	0	4
ENSG00000205312		17	16750949	16756091	1	1	0	0	1	0	1	0	0	4
ENSG00000179094	period	circadian	clock	1	[Source:HGNC	Symbol;Acc:8845]	17	8043790	8059824	1	1	0	0	1	0	1	0	0	4
ENSG00000229749	coactosin-like	1	(Dictyostelium)	pseudogene	1	[Source:HGNC	Symbol;Acc:2086]	17	16757249	16757623	1	1	0	0	1	0	1	0	0	4
ENSG00000132388	ubiquitin-conjugating	enzyme	E2G	1	[Source:HGNC	Symbol;Acc:12482]	17	4172554	4269923	1	1	0	0	1	0	0	0	0	3
ENSG00000265853		17	16796512	16796743	1	1	0	0	1	0	1	0	0	4
ENSG00000128438	TBC1	domain	family		member	27	[Source:HGNC	Symbol;Acc:28104]	17	16826229	16838153	1	1	0	0	1	0	1	0	0	4
ENSG00000230709		17	16879313	16884667	1	1	0	0	1	0	1	0	0	4
ENSG00000171931	F-box	and	WD	repeat	domain	containing	10	[Source:HGNC	Symbol;Acc:1211]	17	18647326	18682662	1	1	0	0	1	0	1	0	0	4
ENSG00000230969		17	16891643	16893491	1	1	0	0	1	0	1	0	0	4
ENSG00000260328		17	16915228	16918304	1	1	0	0	1	0	1	0	0	4
ENSG00000225442	MPRIP	antisense	RNA	1	[Source:HGNC	Symbol;Acc:41263]	17	16979352	16981066	1	1	0	0	1	0	1	0	0	4
ENSG00000263624		17	17071260	17088868	1	1	0	0	1	0	1	0	0	4
ENSG00000206859	RNA		U6	small	nuclear	767		pseudogene	[Source:HGNC	Symbol;Acc:47730]	17	17073397	17073503	1	1	0	0	1	0	1	0	0	4
ENSG00000243370	RNA		7SL		cytoplasmic	775		pseudogene	[Source:HGNC	Symbol;Acc:46791]	17	17081729	17082020	1	1	0	0	1	0	1	0	0	4
ENSG00000266498		17	17138747	17139432	1	1	0	0	1	0	1	0	0	4
ENSG00000226359		17	17145324	17146200	1	1	0	0	1	0	1	0	0	4
ENSG00000265109		17	17145878	17145961	1	1	0	0	1	0	1	0	0	4
ENSG00000215030	ribosomal	protein	L13	pseudogene	12	[Source:HGNC	Symbol;Acc:35701]	17	17286691	17287326	1	1	0	0	1	0	1	0	0	4
ENSG00000227158		17	17325995	17327018	1	1	0	0	1	0	1	0	0	4
ENSG00000230865	TSEN15	tRNA	splicing	endonuclease	subunit	pseudogene	1	[Source:HGNC	Symbol;Acc:43962]	17	17359741	17360573	1	1	0	0	1	0	1	0	0	4
ENSG00000201741	Y	RNA	[Source:RFAM;Acc:RF00019]	17	17363758	17363836	1	1	0	0	1	0	1	0	0	4
ENSG00000265511		17	17410665	17411622	1	1	0	0	1	0	1	0	0	4
ENSG00000206730	RNA		U6	small	nuclear	468		pseudogene	[Source:HGNC	Symbol;Acc:47431]	17	17481945	17482053	1	1	0	0	1	0	1	0	0	4
ENSG00000264666		17	17494742	17513799	1	1	0	0	1	0	1	0	0	4
ENSG00000223979	Smith-Magenis	syndrome	chromosome	region		candidate	2	(non-protein	coding)	[Source:HGNC	Symbol;Acc:17914]	17	17577340	17581002	1	1	0	0	1	0	1	0	0	4
ENSG00000237328	RAI1	antisense	RNA	1	[Source:HGNC	Symbol;Acc:40496]	17	17662468	17674135	1	1	0	0	1	0	1	0	0	4
ENSG00000226746	Smith-Magenis	syndrome	chromosome	region		candidate	5	(non-protein	coding)	[Source:HGNC	Symbol;Acc:17918]	17	17680000	17682843	1	1	0	0	1	0	1	0	0	4
ENSG00000264167		17	17681095	17682408	1	1	0	0	1	0	1	0	0	4
ENSG00000207839	microRNA	33b	[Source:HGNC	Symbol;Acc:32791]	17	17717150	17717245	1	1	0	0	1	0	1	0	0	4
ENSG00000197815		17	17761583	17762295	1	1	0	0	1	0	1	0	0	4
ENSG00000230273		17	17884506	17884886	1	1	0	0	1	0	1	0	0	4
ENSG00000201378	Y	RNA	[Source:RFAM;Acc:RF00019]	17	17904415	17904509	1	1	0	0	1	0	1	0	0	4
ENSG00000232344		17	17913957	17915136	1	1	0	0	1	0	1	0	0	4
ENSG00000238691	Small	nucleolar	RNA	U13	[Source:RFAM;Acc:RF01210]	17	18049866	18049969	1	1	0	0	1	0	1	0	0	4
ENSG00000266677		17	18075939	18088067	1	1	0	0	1	0	1	0	0	4
ENSG00000171928	trans-golgi	network	vesicle	protein	23	homolog	B	(S.	cerevisiae)	[Source:HGNC	Symbol;Acc:20399]	17	18684308	18710027	1	1	0	0	1	0	1	0	0	4
ENSG00000260647		17	18171394	18172142	1	1	0	0	1	0	1	0	0	4
ENSG00000228000	ribosomal	protein	L7a	pseudogene	65	[Source:HGNC	Symbol;Acc:37031]	17	18215218	18215965	1	1	0	0	1	0	1	0	0	4
ENSG00000237382	ribosomal	protein	L21	pseudogene	121	[Source:HGNC	Symbol;Acc:36429]	17	18216074	18216847	1	1	0	0	1	0	1	0	0	4
ENSG00000267350		17	18227536	18229211	1	1	0	0	1	0	1	0	0	4
ENSG00000264177		17	18283169	18292298	1	1	0	0	1	0	1	0	0	4
ENSG00000267441		17	18292185	18292773	1	1	0	0	1	0	1	0	0	4
ENSG00000204471	TBC1	domain	family		member	3	pseudogene	4	[Source:HGNC	Symbol;Acc:32409]	17	18296794	18304275	1	1	0	0	1	0	1	0	0	4
ENSG00000182557	spinster	homolog	3	(Drosophila)	[Source:HGNC	Symbol;Acc:28433]	17	4336983	4391503	1	1	0	0	1	0	0	0	0	3
ENSG00000263620	Uncharacterized	protein		[Source:UniProtKB/TrEMBL;Acc:L7N2F9]	17	8054134	8066293	1	1	0	0	1	0	1	0	0	4
ENSG00000220205	vesicle-associated	membrane	protein	2	(synaptobrevin	2)	[Source:HGNC	Symbol;Acc:12643]	17	8062467	8066864	1	1	0	0	1	0	1	0	0	4
ENSG00000179029	transmembrane	protein	107	[Source:HGNC	Symbol;Acc:28128]	17	8076555	8079717	1	1	0	0	1	0	1	0	0	4
ENSG00000220161		17	18314473	18317694	1	1	0	0	1	0	1	0	0	4
ENSG00000205266		17	18319042	18328411	1	1	0	0	1	0	1	0	0	4
ENSG00000266162	tyrosine	3-monooxygenase/tryptophan	5-monooxygenase	activation	protein		epsilon	pseudogene	2	[Source:HGNC	Symbol;Acc:49429]	17	18321509	18321620	1	1	0	0	1	0	1	0	0	4
ENSG00000240279		17	18324133	18328200	1	1	0	0	1	0	1	0	0	4
ENSG00000186831	keratin	17	pseudogene	2	[Source:HGNC	Symbol;Acc:6429]	17	18330175	18335162	1	1	0	0	1	0	1	0	0	4
ENSG00000214856	keratin	16	pseudogene	1	[Source:HGNC	Symbol;Acc:6420]	17	18335365	18346209	1	1	0	0	1	0	1	0	0	4
ENSG00000229526	keratin	16	pseudogene	4	[Source:HGNC	Symbol;Acc:37809]	17	18353558	18379234	1	1	0	0	1	0	1	0	0	4
ENSG00000141127	phosphoribosyl	pyrophosphate	synthetase-associated	protein	2	[Source:HGNC	Symbol;Acc:9467]	17	18743398	18834581	1	1	0	0	1	0	1	0	0	4
ENSG00000227919		17	18356269	18356376	1	1	0	0	1	0	1	0	0	4
ENSG00000267492		17	18356888	18357053	1	1	0	0	1	0	1	0	0	4
ENSG00000196544	chromosome	17	open	reading	frame	59	[Source:HGNC	Symbol;Acc:25939]	17	8091652	8093564	1	1	0	0	1	0	1	0	0	4
ENSG00000230662	transportin	1	pseudogene	2	[Source:HGNC	Symbol;Acc:45121]	17	18363705	18366369	1	1	0	0	1	0	1	0	0	4
ENSG00000167494	nitric	oxide	synthase	2	pseudogene	2	[Source:HGNC	Symbol;Acc:7874]	17	18400886	18404348	0	1	0	0	1	0	1	0	0	3
ENSG00000273018		17	18414535	18455019	0	1	0	0	1	0	1	0	0	3
ENSG00000178999	aurora	kinase	B	[Source:HGNC	Symbol;Acc:11390]	17	8108056	8113918	1	1	0	0	1	0	1	0	0	4
ENSG00000233327	ubiquitin	specific	peptidase	32	pseudogene	2	[Source:HGNC	Symbol;Acc:30751]	17	18414576	18429244	0	1	0	0	1	0	1	0	0	3
ENSG00000183018	spinster	homolog	2	(Drosophila)	[Source:HGNC	Symbol;Acc:26992]	17	4402133	4442330	1	1	0	0	1	0	0	0	0	3
ENSG00000227689	signal	recognition	particle	68kDa	pseudogene	2	[Source:HGNC	Symbol;Acc:30426]	17	18430871	18431775	0	1	0	0	1	0	1	0	0	3
ENSG00000154874	coiled-coil	domain	containing	144B	(pseudogene)	[Source:HGNC	Symbol;Acc:26704]	17	18441117	18528930	0	1	0	0	1	0	1	0	0	3
ENSG00000132382	MYB	binding	protein	(P160)	1a	[Source:HGNC	Symbol;Acc:7546]	17	4442192	4458926	1	1	0	0	1	0	0	0	0	3
ENSG00000178971	CTS	telomere	maintenance	complex	component	1	[Source:HGNC	Symbol;Acc:26169]	17	8130191	8151362	1	1	0	0	1	0	1	0	0	4
ENSG00000154025	solute	carrier	family	5	(sodium/sugar	cotransporter)		member	10	[Source:HGNC	Symbol;Acc:23155]	17	18853658	18925908	0	1	0	0	1	0	1	0	0	3
ENSG00000227077		17	18476045	18476415	0	1	0	0	1	0	1	0	0	3
ENSG00000264948	RNA		7SL		cytoplasmic	639		pseudogene	[Source:HGNC	Symbol;Acc:46655]	17	18508369	18508669	0	1	0	0	1	0	1	0	0	3
ENSG00000262262		17	18541332	18541683	0	1	0	0	1	0	1	0	0	3
ENSG00000174977		17	18553508	18554855	0	1	0	0	1	0	1	0	0	3
ENSG00000264885		17	18570942	18572774	1	1	0	0	1	0	1	0	0	4
ENSG00000240445	forkhead	box	O3B	pseudogene	[Source:HGNC	Symbol;Acc:3822]	17	18574259	18576186	1	1	0	0	1	0	1	0	0	4
ENSG00000224126	ubiquitin-conjugating	enzyme	E2S	pseudogene	2	[Source:HGNC	Symbol;Acc:32196]	17	18580574	18581070	0	1	0	0	1	0	1	0	0	3
ENSG00000265693		17	18607953	18608082	1	1	0	0	1	0	1	0	0	4
ENSG00000265478		17	18713269	18714253	1	1	0	0	1	0	1	0	0	4
ENSG00000250111		17	18739020	18745677	1	1	0	0	1	0	1	0	0	4
ENSG00000264485	RNA		7SL		cytoplasmic	627		pseudogene	[Source:HGNC	Symbol;Acc:46643]	17	18743931	18744231	1	1	0	0	1	0	1	0	0	4
ENSG00000264273		17	18762667	18764779	1	1	0	0	1	0	1	0	0	4
ENSG00000167741	gamma-glutamyltransferase	6	[Source:HGNC	Symbol;Acc:26891]	17	4460222	4464113	1	1	0	0	1	0	0	0	0	3
ENSG00000188176	smoothelin-like	2	[Source:HGNC	Symbol;Acc:24764]	17	4487294	4511614	1	1	0	0	1	0	0	0	0	3
ENSG00000178921	phosphoribosylformylglycinamidine	synthase	[Source:HGNC	Symbol;Acc:8863]	17	8150936	8173809	1	1	0	0	1	0	1	0	0	4
ENSG00000235672		17	18811592	18812178	1	1	0	0	1	0	1	0	0	4
ENSG00000212618	Small	nucleolar	RNA	MBII-202	[Source:RFAM;Acc:RF00324]	17	18847312	18847386	1	1	0	0	1	0	1	0	0	4
ENSG00000196893		17	18854938	18857462	0	1	0	0	1	0	1	0	0	3
ENSG00000263045		17	18889461	18889647	0	1	0	0	1	0	1	0	0	3
ENSG00000161905	arachidonate	15-lipoxygenase	[Source:HGNC	Symbol;Acc:433]	17	4534197	4545589	1	1	0	0	1	0	0	0	0	3
ENSG00000188522	family	with	sequence	similarity	83		member	G	[Source:HGNC	Symbol;Acc:32554]	17	18872102	18908117	0	1	0	0	1	0	1	0	0	3
ENSG00000141456	proline		glutamate	and	leucine	rich	protein	1	[Source:HGNC	Symbol;Acc:30134]	17	4574679	4607632	1	1	0	0	1	0	0	0	0	3
ENSG00000125434	solute	carrier	family	25		member	35	[Source:HGNC	Symbol;Acc:31921]	17	8191081	8198661	1	1	0	0	1	0	1	0	0	4
ENSG00000108961	RAN	guanine	nucleotide	release	factor	[Source:HGNC	Symbol;Acc:17679]	17	8191815	8193410	1	1	0	0	1	0	1	0	0	4
ENSG00000141480	arrestin		beta	2	[Source:HGNC	Symbol;Acc:712]	17	4613784	4624794	1	1	0	0	1	0	0	0	0	3
ENSG00000198844	Rho	guanine	nucleotide	exchange	factor	(GEF)	15	[Source:HGNC	Symbol;Acc:15590]	17	8213559	8225829	1	1	0	0	1	0	1	0	0	4
ENSG00000184650	outer	dense	fiber	of	sperm	tails	4	[Source:HGNC	Symbol;Acc:19056]	17	8243182	8249364	1	1	0	0	1	0	1	0	0	4
ENSG00000198150	HCG1985372;	Uncharacterized	protein;	cDNA	FLJ37541	fis		clone	BRCAN2026340		[Source:UniProtKB/TrEMBL;Acc:Q8N1U9]	17	8261731	8263538	1	1	0	0	1	0	1	0	0	4
ENSG00000184619	KRAB-A	domain	containing	2	[Source:HGNC	Symbol;Acc:26989]	17	8271955	8280029	1	1	0	0	1	0	1	0	0	4
ENSG00000263809	KRAB-A	domain-containing	protein	2		[Source:UniProtKB/TrEMBL;Acc:J3QQQ9]	17	8271956	8286505	1	1	0	0	1	0	1	0	0	4
ENSG00000161970	ribosomal	protein	L26	[Source:HGNC	Symbol;Acc:10327]	17	8280838	8286531	1	1	0	0	1	0	1	0	0	4
ENSG00000189051	ring	finger	protein	222	[Source:HGNC	Symbol;Acc:34517]	17	8294022	8301144	1	1	0	0	1	0	1	0	0	4
ENSG00000166579	nudE	neurodevelopment	protein	1-like	1	[Source:HGNC	Symbol;Acc:17620]	17	8316449	8393729	1	1	0	0	1	0	1	0	0	4
ENSG00000161920	mediator	complex	subunit	11	[Source:HGNC	Symbol;Acc:32687]	17	4634723	4636905	1	1	0	0	1	0	0	0	0	3
ENSG00000161921	chemokine	(C-X-C	motif)	ligand	16	[Source:HGNC	Symbol;Acc:16642]	17	4636821	4643217	1	1	0	0	1	0	0	0	0	3
ENSG00000133026	myosin		heavy	chain	10		non-muscle	[Source:HGNC	Symbol;Acc:7568]	17	8377523	8534079	1	1	0	0	1	0	1	0	0	4
ENSG00000141497	zinc	finger		MYND-type	containing	15	[Source:HGNC	Symbol;Acc:20997]	17	4643319	4649411	1	1	0	0	1	0	0	0	0	3
ENSG00000142484	transmembrane	4	L	six	family	member	5	[Source:HGNC	Symbol;Acc:11857]	17	4675179	4686506	1	1	0	0	1	0	0	0	0	3
ENSG00000182853	vitelline	membrane	outer	layer	1	homolog	(chicken)	[Source:HGNC	Symbol;Acc:30387]	17	4688580	4689728	1	1	0	0	1	0	0	0	0	3
ENSG00000182327	glycolipid	transfer	protein	domain	containing	2	[Source:HGNC	Symbol;Acc:33756]	17	4692254	4693685	1	1	0	0	1	0	0	0	0	3
ENSG00000142507	proteasome	(prosome		macropain)	subunit		beta	type		6	[Source:HGNC	Symbol;Acc:9543]	17	4699439	4701790	1	1	0	0	1	0	0	0	0	3
ENSG00000161973	coiled-coil	domain	containing	42	[Source:HGNC	Symbol;Acc:26528]	17	8633252	8648537	1	1	0	0	1	0	1	0	0	4
ENSG00000129219	phospholipase	D2	[Source:HGNC	Symbol;Acc:9068]	17	4710391	4726729	1	1	0	0	1	0	0	0	0	3
ENSG00000183318	speedy/RINGO	cell	cycle	regulator	family	member	E4	[Source:HGNC	Symbol;Acc:35463]	17	8656424	8661877	1	1	0	0	1	0	1	0	0	4
ENSG00000185156	major	facilitator	superfamily	domain	containing	6-like	[Source:HGNC	Symbol;Acc:26656]	17	8700436	8702667	1	1	0	0	1	0	1	0	0	4
ENSG00000141506	phosphoinositide-3-kinase		regulatory	subunit	5	[Source:HGNC	Symbol;Acc:30035]	17	8782233	8869029	1	1	0	0	1	0	1	0	0	4
ENSG00000065320	netrin	1	[Source:HGNC	Symbol;Acc:8029]	17	8924859	9147317	1	1	0	0	1	0	1	0	0	4
ENSG00000170310	syntaxin	8	[Source:HGNC	Symbol;Acc:11443]	17	9153788	9479908	1	1	0	0	1	0	1	0	0	4
ENSG00000141503	misshapen-like	kinase	1	[Source:HGNC	Symbol;Acc:17565]	17	4736683	4801356	1	1	0	0	1	0	0	0	0	3
ENSG00000166596	WD	repeat	domain	16	[Source:HGNC	Symbol;Acc:16053]	17	9479944	9546776	1	1	0	0	1	0	1	0	0	4
ENSG00000154914	ubiquitin	specific	peptidase	43	[Source:HGNC	Symbol;Acc:20072]	17	9548015	9633008	1	1	0	0	1	0	1	0	0	4
ENSG00000108556	cholinergic	receptor		nicotinic		epsilon	(muscle)	[Source:HGNC	Symbol;Acc:1966]	17	4801069	4806369	1	1	0	0	1	0	0	0	0	3
ENSG00000205710	chromosome	17	open	reading	frame	107	[Source:HGNC	Symbol;Acc:37238]	17	4802713	4806227	1	1	0	0	1	0	0	0	0	3
ENSG00000185245	glycoprotein	Ib	(platelet)		alpha	polypeptide	[Source:HGNC	Symbol;Acc:4439]	17	4835592	4838325	1	1	0	0	1	0	0	0	0	3
ENSG00000108528	solute	carrier	family	25	(mitochondrial	carrier;	oxoglutarate	carrier)		member	11	[Source:HGNC	Symbol;Acc:10981]	17	4840425	4843546	1	1	0	0	1	0	0	0	0	3
ENSG00000184544	dehydrogenase/reductase	(SDR	family)	member	7C	[Source:HGNC	Symbol;Acc:32423]	17	9674751	9694614	1	1	0	0	1	0	1	0	0	4
ENSG00000214978	Putative	germ	cell-specific	gene	1-like	protein	2		[Source:UniProtKB/Swiss-Prot;Acc:A8MUP6]	17	9694544	9725388	1	1	0	0	1	0	1	0	0	4
ENSG00000065325	glucagon-like	peptide	2	receptor	[Source:HGNC	Symbol;Acc:4325]	17	9725523	9795419	1	1	0	0	1	0	1	0	0	4
ENSG00000108523	ring	finger	protein	167	[Source:HGNC	Symbol;Acc:24544]	17	4843303	4848517	1	1	0	0	1	0	0	0	0	3
ENSG00000108518	profilin	1	[Source:HGNC	Symbol;Acc:8881]	17	4848947	4852356	1	1	0	0	1	0	0	0	0	3
ENSG00000109047	recoverin	[Source:HGNC	Symbol;Acc:9937]	17	9799637	9808938	1	1	0	0	1	0	1	0	0	4
ENSG00000108515	enolase	3	(beta		muscle)	[Source:HGNC	Symbol;Acc:3354]	17	4851387	4860426	1	1	0	0	1	0	0	0	0	3
ENSG00000007237	growth	arrest-specific	7	[Source:HGNC	Symbol;Acc:4169]	17	9813926	10101868	1	1	0	0	1	0	1	0	0	4
ENSG00000091640	sperm	associated	antigen	7	[Source:HGNC	Symbol;Acc:11216]	17	4862521	4871167	1	1	0	0	1	0	0	0	0	3
ENSG00000264194	CDNA	FLJ25865	fis		clone	CBR01927		[Source:UniProtKB/TrEMBL;Acc:Q8N7A4]	17	10048831	10050277	1	1	0	0	1	0	1	0	0	4
ENSG00000006788	myosin		heavy	chain	13		skeletal	muscle	[Source:HGNC	Symbol;Acc:7571]	17	10201401	10276447	1	1	0	0	1	0	1	0	0	4
ENSG00000108509	calmodulin	binding	transcription	activator	2	[Source:HGNC	Symbol;Acc:18807]	17	4871287	4890960	1	1	0	0	1	0	0	0	0	3
ENSG00000133020	myosin		heavy	chain	8		skeletal	muscle		perinatal	[Source:HGNC	Symbol;Acc:7578]	17	10293639	10325267	1	1	0	0	1	0	1	0	0	4
ENSG00000264424	myosin		heavy	chain	4		skeletal	muscle	[Source:HGNC	Symbol;Acc:7574]	17	10346607	10372876	1	1	0	0	1	0	1	0	0	4
ENSG00000109061	myosin		heavy	chain	1		skeletal	muscle		adult	[Source:HGNC	Symbol;Acc:7567]	17	10395624	10421860	1	1	0	0	1	0	1	0	0	4
ENSG00000196388	inhibitor	of	CDK		cyclin	A1	interacting	protein	1	[Source:HGNC	Symbol;Acc:32224]	17	4891425	4900905	1	1	0	0	1	0	0	0	0	3
ENSG00000125414	myosin		heavy	chain	2		skeletal	muscle		adult	[Source:HGNC	Symbol;Acc:7572]	17	10424465	10453274	1	1	0	0	1	0	1	0	0	4
ENSG00000129250	kinesin	family	member	1C	[Source:HGNC	Symbol;Acc:6317]	17	4901243	4931696	1	1	0	0	1	0	1	0	0	4
ENSG00000132517	solute	carrier	family	52	(riboflavin	transporter)		member	1	[Source:HGNC	Symbol;Acc:30225]	17	4935895	4955304	1	1	0	0	1	0	1	0	0	4
ENSG00000180787	ZFP3	zinc	finger	protein	[Source:HGNC	Symbol;Acc:12861]	17	4981543	4999669	1	1	0	0	1	0	1	0	0	4
ENSG00000167840	zinc	finger	protein	232	[Source:HGNC	Symbol;Acc:13026]	17	5008836	5026411	1	1	0	0	1	0	1	0	0	4
ENSG00000109063	myosin		heavy	chain	3		skeletal	muscle		embryonic	[Source:HGNC	Symbol;Acc:7573]	17	10531843	10560626	1	1	0	0	1	0	1	0	0	4
ENSG00000129204	ubiquitin	specific	peptidase	6	(Tre-2	oncogene)	[Source:HGNC	Symbol;Acc:12629]	17	5019733	5078329	1	1	0	0	1	0	1	0	0	4
ENSG00000133028	SCO1	cytochrome	c	oxidase	assembly	protein	[Source:HGNC	Symbol;Acc:10603]	17	10583654	10601692	1	1	0	0	1	0	1	0	0	4
ENSG00000170222	ADP-ribose/CDP-alcohol	diphosphatase		manganese-dependent	[Source:HGNC	Symbol;Acc:30925]	17	10600911	10614550	1	1	0	0	1	0	1	0	0	4
ENSG00000187824	transmembrane	protein	220	[Source:HGNC	Symbol;Acc:33757]	17	10602332	10633633	1	1	0	0	1	0	1	0	0	4
ENSG00000233670	phosphoinositide-interacting	regulator	of	transient	receptor	potential	channels	[Source:HGNC	Symbol;Acc:37239]	17	10725792	10741762	1	1	0	0	1	0	1	0	0	4
ENSG00000188803	shisa	family	member	6	[Source:HGNC	Symbol;Acc:34491]	17	11144580	11467380	1	1	0	0	1	0	1	0	0	4
ENSG00000007174	dynein		axonemal		heavy	chain	9	[Source:HGNC	Symbol;Acc:2953]	17	11501748	11873065	1	1	0	0	1	0	1	0	0	4
ENSG00000180626	zinc	finger	protein	594	[Source:HGNC	Symbol;Acc:29392]	17	5082831	5095178	1	1	0	0	1	0	1	0	0	4
ENSG00000161929	SLP	adaptor	and	CSK	interacting	membrane	protein	[Source:HGNC	Symbol;Acc:33504]	17	5112256	5138155	1	1	0	0	1	0	1	0	0	4
ENSG00000029725	rabaptin		RAB	GTPase	binding	effector	protein	1	[Source:HGNC	Symbol;Acc:17677]	17	5185558	5289129	1	1	0	0	1	0	1	0	0	4
ENSG00000108559	nucleoporin	88kDa	[Source:HGNC	Symbol;Acc:8067]	17	5264258	5323480	1	1	0	0	1	0	1	0	0	4
ENSG00000129197	RPA	interacting	protein	[Source:HGNC	Symbol;Acc:28641]	17	5322961	5336196	1	1	0	0	1	0	1	0	0	4
ENSG00000154957	zinc	finger	protein	18	[Source:HGNC	Symbol;Acc:12969]	17	11880756	11900827	1	1	0	0	1	0	1	0	0	4
ENSG00000108561	complement	component	1		q	subcomponent	binding	protein	[Source:HGNC	Symbol;Acc:1243]	17	5336097	5352150	1	1	0	0	1	0	1	0	0	4
ENSG00000065559	mitogen-activated	protein	kinase	kinase	4	[Source:HGNC	Symbol;Acc:6844]	17	11924141	12047147	1	1	0	0	1	0	1	0	0	4
ENSG00000005100	DEAH	(Asp-Glu-Ala-His)	box	polypeptide	33	[Source:HGNC	Symbol;Acc:16718]	17	5344232	5372380	1	1	0	0	1	0	1	0	0	4
ENSG00000141052	myocardin	[Source:HGNC	Symbol;Acc:16067]	17	12569207	12672266	1	1	0	0	1	0	1	0	0	4
ENSG00000072849	derlin	2	[Source:HGNC	Symbol;Acc:17943]	17	5374571	5390131	1	1	0	0	1	0	1	0	0	4
ENSG00000006740	Rho	GTPase	activating	protein	44	[Source:HGNC	Symbol;Acc:29096]	17	12692856	12894960	1	1	0	0	1	0	1	0	0	4
ENSG00000167842	MIS12	kinetochore	complex	component	[Source:HGNC	Symbol;Acc:24967]	17	5389605	5394134	1	1	0	0	1	0	1	0	0	4
ENSG00000091592	NLR	family		pyrin	domain	containing	1	[Source:HGNC	Symbol;Acc:14374]	17	5402747	5522744	1	1	0	0	1	0	1	0	0	4
ENSG00000006744	elaC	ribonuclease	Z	2	[Source:HGNC	Symbol;Acc:14198]	17	12895708	12921504	1	1	0	0	1	0	1	0	0	4
ENSG00000179314	WSC	domain	containing	1	[Source:HGNC	Symbol;Acc:29060]	17	5675554	6027747	1	1	0	0	1	0	1	0	0	4
ENSG00000129221	aryl	hydrocarbon	receptor	interacting	protein-like	1	[Source:HGNC	Symbol;Acc:359]	17	6297013	6338519	1	1	0	0	1	0	1	0	0	4
ENSG00000129195	family	with	sequence	similarity	64		member	A	[Source:HGNC	Symbol;Acc:25483]	17	6347735	6354789	1	1	0	0	1	0	1	0	0	4
ENSG00000153976	heparan	sulfate	(glucosamine)	3-O-sulfotransferase	3A1	[Source:HGNC	Symbol;Acc:5196]	17	13399006	13505244	1	1	0	0	1	0	1	0	0	4
ENSG00000006695	cytochrome	c	oxidase	assembly	homolog	10	(yeast)	[Source:HGNC	Symbol;Acc:2260]	17	13972813	14111994	1	1	0	1	1	0	1	0	0	5
ENSG00000091622	PITPNM	family	member	3	[Source:HGNC	Symbol;Acc:21043]	17	6354584	6459814	1	1	0	0	1	0	1	0	0	4
ENSG00000223510	CMT1A	duplicated	region	transcript	15	[Source:HGNC	Symbol;Acc:14395]	17	14138990	14140179	1	1	0	0	1	0	1	0	0	4
ENSG00000125430	heparan	sulfate	(glucosamine)	3-O-sulfotransferase	3B1	[Source:HGNC	Symbol;Acc:5198]	17	14204400	14252721	1	1	0	0	1	0	1	0	0	4
ENSG00000109099	peripheral	myelin	protein	22	[Source:HGNC	Symbol;Acc:9118]	17	15133095	15168643	1	1	0	0	1	0	1	0	0	4
ENSG00000198920	KIAA0753	[Source:HGNC	Symbol;Acc:29110]	17	6481468	6544247	1	1	0	0	1	0	1	0	0	4
ENSG00000125409	tektin	3	[Source:HGNC	Symbol;Acc:14293]	17	15207128	15244958	1	1	0	0	1	0	1	0	0	4
ENSG00000272636	double	C2-like	domains		beta	[Source:HGNC	Symbol;Acc:2986]	17	5810	31427	1	1	0	0	1	0	0	0	0	3
ENSG00000239704	CMT1A	duplicated	region	transcript	4	[Source:HGNC	Symbol;Acc:14383]	17	15339332	15406922	1	1	0	0	1	0	1	0	0	4
ENSG00000259024	TVP23C-CDRT4	readthrough	[Source:HGNC	Symbol;Acc:42961]	17	15339338	15466875	1	1	0	0	1	0	1	0	0	4
ENSG00000181031	rabphilin	3A-like	(without	C2	domains)	[Source:HGNC	Symbol;Acc:10296]	17	62293	236045	1	1	0	0	1	0	1	0	0	4
ENSG00000175106	trans-golgi	network	vesicle	protein	23	homolog	C	(S.	cerevisiae)	[Source:HGNC	Symbol;Acc:30453]	17	15341205	15466909	1	1	0	0	1	0	1	0	0	4
ENSG00000181464	CMT	duplicated	region	transcript	1;	Uncharacterized	protein		[Source:UniProtKB/TrEMBL;Acc:Q9BXD7]	17	15468797	15469590	1	1	0	0	1	0	1	0	0	4
ENSG00000129235	thioredoxin	domain	containing	17	[Source:HGNC	Symbol;Acc:28218]	17	6544078	6547861	1	1	0	0	1	0	1	0	0	4
ENSG00000241322	CMT1A	duplicated	region	transcript	1	[Source:HGNC	Symbol;Acc:14379]	17	15468798	15522826	1	1	0	0	1	0	1	0	0	4
ENSG00000251537	Uncharacterized	protein		[Source:UniProtKB/TrEMBL;Acc:H0Y626]	17	15474805	15554967	1	1	0	0	1	0	1	0	0	4
ENSG00000221926	tripartite	motif	containing	16	[Source:HGNC	Symbol;Acc:17241]	17	15531274	15587625	1	1	0	0	1	0	1	0	0	4
ENSG00000108590	mediator	complex	subunit	31	[Source:HGNC	Symbol;Acc:24260]	17	6546635	6554954	1	1	0	0	1	0	1	0	0	4
ENSG00000187624	chromosome	17	open	reading	frame	97	[Source:HGNC	Symbol;Acc:33800]	17	260118	273510	1	1	0	0	1	0	0	0	0	3
ENSG00000212734	chromosome	17	open	reading	frame	100	[Source:HGNC	Symbol;Acc:34494]	17	6554971	6556791	1	1	0	0	1	0	1	0	0	4
ENSG00000183688	family	with	sequence	similarity	101		member	B	[Source:HGNC	Symbol;Acc:28705]	17	289769	295730	1	1	0	0	1	0	0	0	0	3
ENSG00000141485	solute	carrier	family	13	(sodium-dependent	citrate	transporter)		member	5	[Source:HGNC	Symbol;Acc:23089]	17	6588032	6616886	1	1	0	0	1	0	1	0	0	4
ENSG00000141252	vacuolar	protein	sorting	53	homolog	(S.	cerevisiae)	[Source:HGNC	Symbol;Acc:25608]	17	411908	624957	1	1	0	0	1	0	1	0	0	4
ENSG00000187607	Homo	sapiens	zinc	finger	protein	286A	(ZNF286A)		transcript	variant	6		mRNA.	[Source:RefSeq	mRNA;Acc:NM_001288645]	17	15602891	15640874	1	1	0	0	1	0	1	0	0	4
ENSG00000132530	XIAP	associated	factor	1	[Source:HGNC	Symbol;Acc:30932]	17	6658766	6678966	1	1	0	0	1	0	0	0	0	3
ENSG00000177294	F-box	protein	39	[Source:HGNC	Symbol;Acc:28565]	17	6679542	6700420	1	1	0	0	1	0	0	0	0	3
ENSG00000167858	tektin	1	[Source:HGNC	Symbol;Acc:15534]	17	6692452	6735080	1	1	0	0	1	0	0	0	0	3
ENSG00000255104	zinc	finger	protein	286A	[Source:HGNC	Symbol;Acc:13501]	17	15603006	15648092	1	1	0	0	1	0	1	0	0	4
ENSG00000215067	Uncharacterized	protein		[Source:UniProtKB/TrEMBL;Acc:A8MUH5]	17	6779954	6915668	1	1	0	0	1	0	1	0	0	4
ENSG00000108839	arachidonate	12-lipoxygenase	[Source:HGNC	Symbol;Acc:429]	17	6899384	6914055	1	1	0	0	1	0	0	0	0	3
ENSG00000219200	ribonuclease		RNase	K	[Source:HGNC	Symbol;Acc:33911]	17	6915736	6917851	1	1	0	0	1	0	0	0	0	3
ENSG00000167695	family	with	sequence	similarity	57		member	A	[Source:HGNC	Symbol;Acc:29646]	17	635652	646206	1	1	0	0	1	0	0	0	0	3
ENSG00000269871	Uncharacterized	protein		[Source:UniProtKB/TrEMBL;Acc:M0QX62]	17	6915928	6917755	1	1	0	0	1	0	0	0	0	3
ENSG00000161939	RNASEK-C17orf49	readthrough	[Source:HGNC	Symbol;Acc:44419]	17	6915954	6920839	1	1	0	0	1	0	0	0	0	3
ENSG00000214946	TBC1	domain	family		member	26	[Source:HGNC	Symbol;Acc:28745]	17	15635561	15649476	1	1	0	0	1	0	1	0	0	4
ENSG00000179409	gem	(nuclear	organelle)	associated	protein	4	[Source:HGNC	Symbol;Acc:15717]	17	647654	657239	1	1	0	0	1	0	0	0	0	3
ENSG00000170425	adenosine	A2b	receptor	[Source:HGNC	Symbol;Acc:264]	17	15848231	15879060	1	1	0	0	1	0	1	0	0	4
ENSG00000214941	zinc	finger		SWIM-type	containing	7	[Source:HGNC	Symbol;Acc:26993]	17	15879874	15903031	1	1	0	0	1	0	1	0	0	4
ENSG00000167699	glyoxalase	domain	containing	4	[Source:HGNC	Symbol;Acc:14111]	17	660337	685581	1	1	0	0	1	0	0	0	0	3
ENSG00000258315	chromosome	17	open	reading	frame	49	[Source:HGNC	Symbol;Acc:28737]	17	6917814	6920844	1	1	0	0	1	0	0	0	0	3
ENSG00000011295	tetratricopeptide	repeat	domain	19	[Source:HGNC	Symbol;Acc:26006]	17	15902694	15948329	1	1	0	0	1	0	1	0	0	4
ENSG00000161940	B-cell	CLL/lymphoma	6		member	B	[Source:HGNC	Symbol;Acc:1002]	17	6926339	6933609	1	1	0	0	1	0	0	0	0	3
ENSG00000174327	solute	carrier	family	16		member	13	[Source:HGNC	Symbol;Acc:31037]	17	6939394	6943440	1	1	0	0	1	0	0	0	0	3
ENSG00000174326	solute	carrier	family	16		member	11	[Source:HGNC	Symbol;Acc:23093]	17	6944949	6947242	1	1	0	0	1	0	0	0	0	3
ENSG00000171861	RNA	methyltransferase	like	1	[Source:HGNC	Symbol;Acc:18485]	17	685513	695749	1	1	0	0	1	0	0	0	0	3
ENSG00000132514	C-type	lectin	domain	family	10		member	A	[Source:HGNC	Symbol;Acc:16916]	17	6977856	6983626	1	1	0	0	1	0	0	0	0	3
ENSG00000167693	nucleoredoxin	[Source:HGNC	Symbol;Acc:18008]	17	702553	883010	1	1	0	0	1	0	1	0	0	4
ENSG00000141027	nuclear	receptor	corepressor	1	[Source:HGNC	Symbol;Acc:7672]	17	15932471	16121499	1	1	0	0	1	0	1	0	0	4
ENSG00000161944	asialoglycoprotein	receptor	2	[Source:HGNC	Symbol;Acc:743]	17	7004641	7019019	1	1	0	0	1	0	0	0	0	3
ENSG00000141505	asialoglycoprotein	receptor	1	[Source:HGNC	Symbol;Acc:742]	17	7076750	7082883	1	1	0	0	1	0	0	0	0	3
ENSG00000262003	Uncharacterized	protein		[Source:UniProtKB/TrEMBL;Acc:I3L4N2]	17	812872	814452	1	1	0	0	1	0	0	0	0	3
ENSG00000177370	translocase	of	inner	mitochondrial	membrane	22	homolog	(yeast)	[Source:HGNC	Symbol;Acc:17317]	17	900357	906911	1	1	0	0	1	0	0	0	0	3
ENSG00000132535	discs		large	homolog	4	(Drosophila)	[Source:HGNC	Symbol;Acc:2903]	17	7093209	7123021	1	1	0	0	1	0	0	0	0	3
ENSG00000159842	active	BCR-related	[Source:HGNC	Symbol;Acc:81]	17	906758	1132315	1	1	0	0	1	0	0	0	0	3
ENSG00000227782	Uncharacterized	protein		[Source:UniProtKB/TrEMBL;Acc:H7C0V1]	17	15943505	15943994	1	1	0	0	1	0	1	0	0	4
ENSG00000072778	acyl-CoA	dehydrogenase		very	long	chain	[Source:HGNC	Symbol;Acc:92]	17	7120444	7128592	1	1	0	0	1	0	0	0	0	3
ENSG00000108474	phosphatidylinositol	glycan	anchor	biosynthesis		class	L	[Source:HGNC	Symbol;Acc:8966]	17	16120505	16252115	1	1	0	0	1	0	1	0	0	4
ENSG00000166582	centromere	protein	V	[Source:HGNC	Symbol;Acc:29920]	17	16245848	16256970	1	1	0	0	1	0	1	0	0	4
ENSG00000170315	ubiquitin	B	[Source:HGNC	Symbol;Acc:12463]	17	16284112	16286059	1	1	0	0	1	0	1	0	0	4
ENSG00000205899	basic	helix-loop-helix	family		member	a9	[Source:HGNC	Symbol;Acc:35126]	17	1173853	1174754	1	1	0	0	1	0	0	0	0	3
ENSG00000187688	transient	receptor	potential	cation	channel		subfamily	V		member	2	[Source:HGNC	Symbol;Acc:18082]	17	16318856	16340317	1	1	0	0	1	0	1	0	0	4
ENSG00000184811	tumor	suppressor	candidate	5	[Source:HGNC	Symbol;Acc:29592]	17	1182957	1204281	1	1	0	0	1	0	0	0	0	3
ENSG00000108953	tyrosine	3-monooxygenase/tryptophan	5-monooxygenase	activation	protein		epsilon	[Source:HGNC	Symbol;Acc:12851]	17	1247566	1303672	1	1	0	0	1	0	0	0	0	3
ENSG00000167193	v-crk	avian	sarcoma	virus	CT10	oncogene	homolog	[Source:HGNC	Symbol;Acc:2362]	17	1323983	1366456	1	1	0	0	1	0	0	0	0	3
ENSG00000181350	family	with	sequence	similarity	211		member	A	[Source:HGNC	Symbol;Acc:32403]	17	16344891	16395467	1	1	0	0	1	0	1	0	0	4
ENSG00000197879	myosin	IC	[Source:HGNC	Symbol;Acc:7597]	17	1367392	1396106	1	1	0	0	1	0	0	0	0	3
ENSG00000141040	zinc	finger	protein	287	[Source:HGNC	Symbol;Acc:13502]	17	16454701	16472520	1	1	0	0	1	0	1	0	0	4
ENSG00000197566	zinc	finger	protein	624	[Source:HGNC	Symbol;Acc:29254]	17	16524051	16557170	1	1	0	0	1	0	1	0	0	4
ENSG00000170160	coiled-coil	domain	containing	144A	[Source:HGNC	Symbol;Acc:29072]	17	16592851	16707767	1	1	0	0	1	0	1	0	0	4
ENSG00000132376	inositol	polyphosphate-5-phosphatase	K	[Source:HGNC	Symbol;Acc:33882]	17	1397865	1420182	1	1	0	0	1	0	0	0	0	3
ENSG00000266302	Coiled-coil	domain-containing	protein	144A		[Source:UniProtKB/TrEMBL;Acc:C9JT67]	17	16593575	16707767	1	1	0	0	1	0	1	0	0	4
ENSG00000240505	tumor	necrosis	factor	receptor	superfamily		member	13B	[Source:HGNC	Symbol;Acc:18153]	17	16832849	16875432	1	1	0	0	1	0	1	0	0	4
ENSG00000273172		17	33615	41378	1	1	0	0	1	0	0	0	0	3
ENSG00000262920		17	171183	172244	1	1	0	0	1	0	0	0	0	3
ENSG00000262061		17	180996	183279	1	1	0	0	1	0	0	0	0	3
ENSG00000262294		17	202429	207372	1	1	0	0	1	0	0	0	0	3
ENSG00000262558		17	204528	206673	1	1	0	0	1	0	0	0	0	3
ENSG00000241525		17	254326	263814	1	1	0	0	1	0	0	0	0	3
ENSG00000263015		17	406411	414587	1	1	0	0	1	0	0	0	0	3
ENSG00000263300		17	426380	443816	1	1	0	0	1	0	0	0	0	3
ENSG00000262905		17	455806	456657	1	1	0	0	1	0	0	0	0	3
ENSG00000133030	myosin	phosphatase	Rho	interacting	protein	[Source:HGNC	Symbol;Acc:30321]	17	16945859	17120993	1	1	0	0	1	0	1	0	0	4
ENSG00000262708		17	519242	519835	1	1	0	0	1	0	0	0	0	3
ENSG00000244097	ribosomal	protein	S4X	pseudogene	17	[Source:HGNC	Symbol;Acc:36789]	17	560034	560787	1	1	0	0	1	0	0	0	0	3
ENSG00000231784	diazepam	binding	inhibitor-like	5		pseudogene	[Source:HGNC	Symbol;Acc:38519]	17	655900	658576	1	1	0	0	1	0	0	0	0	3
ENSG00000196737		17	666805	668559	1	1	0	0	1	0	0	0	0	3
ENSG00000262228		17	666805	668559	1	1	0	0	1	0	0	0	0	3
ENSG00000262434		17	692984	693765	1	1	0	0	1	0	0	0	0	3
ENSG00000262133		17	781142	783333	1	1	0	0	1	0	1	0	0	4
ENSG00000263017		17	862274	862606	1	1	0	0	1	0	0	0	0	3
ENSG00000265403		17	885276	885361	1	1	0	0	1	0	0	0	0	3
ENSG00000264429	microRNA	3183	[Source:HGNC	Symbol;Acc:38237]	17	925716	925799	1	1	0	0	1	0	0	0	0	3
ENSG00000235361		17	1085187	1088380	1	1	0	0	1	0	0	0	0	3
ENSG00000262213		17	1145233	1157294	1	1	0	0	1	0	0	0	0	3
ENSG00000262777		17	1327767	1329778	1	1	0	0	1	0	0	0	0	3
ENSG00000236618	PITPNA	antisense	RNA	1	[Source:HGNC	Symbol;Acc:44116]	17	1420225	1421390	1	1	0	0	1	0	0	0	0	3
ENSG00000243704	RNA		7SL		cytoplasmic	105		pseudogene	[Source:HGNC	Symbol;Acc:46121]	17	1507670	1507966	1	1	0	0	1	0	0	0	0	3
ENSG00000238946	Small	nucleolar	RNA	U13	[Source:RFAM;Acc:RF01210]	17	1519486	1519589	1	1	0	0	1	0	0	0	0	3
ENSG00000186594	MIR22	host	gene	(non-protein	coding)	[Source:HGNC	Symbol;Acc:28219]	17	1614805	1620468	1	1	0	0	1	0	0	0	0	3
ENSG00000262791		17	1629042	1641879	1	1	0	0	1	0	0	0	0	3
ENSG00000265504		17	1733135	1733217	1	1	0	0	1	0	0	0	0	3
ENSG00000108958		17	1761333	1761740	1	1	0	0	1	0	0	0	0	3
ENSG00000262445		17	1898908	1906965	1	1	0	0	1	0	0	0	0	3
ENSG00000228133		17	1921010	1924000	1	1	0	0	1	0	0	0	0	3
ENSG00000262869		17	1923246	1926958	1	1	0	0	1	0	0	0	0	3
ENSG00000262533		17	1946194	1946719	1	1	0	0	1	0	0	0	0	3
ENSG00000263050		17	1946769	1948262	1	1	0	0	1	0	0	0	0	3
ENSG00000174238	phosphatidylinositol	transfer	protein		alpha	[Source:HGNC	Symbol;Acc:9001]	17	1421012	1466110	1	1	0	0	1	0	0	0	0	3
ENSG00000179598	phospholipase	D	family		member	6	[Source:HGNC	Symbol;Acc:30447]	17	17104309	17109629	1	1	0	0	1	0	1	0	0	4
ENSG00000264187	Uncharacterized	protein		[Source:UniProtKB/TrEMBL;Acc:J3QW42]	17	17105963	17140499	1	1	0	0	1	0	1	0	0	4
ENSG00000154803	folliculin	[Source:HGNC	Symbol;Acc:27310]	17	17115526	17140502	1	1	0	0	1	0	1	0	0	4
ENSG00000004975	dishevelled	segment	polarity	protein	2	[Source:HGNC	Symbol;Acc:3086]	17	7128660	7137864	1	1	0	0	1	0	0	0	0	3
ENSG00000167703	solute	carrier	family	43	(amino	acid	system	L	transporter)		member	2	[Source:HGNC	Symbol;Acc:23087]	17	1472561	1532180	1	1	0	0	1	0	0	0	0	3
ENSG00000267200	microRNA	132	[Source:HGNC	Symbol;Acc:31516]	17	1953202	1953302	1	1	0	0	1	0	0	0	0	3
ENSG00000267195	microRNA	212	[Source:HGNC	Symbol;Acc:31589]	17	1953565	1953674	1	1	0	0	1	0	0	0	0	3
ENSG00000262810		17	1992975	2004854	1	1	0	0	1	0	0	0	0	3
ENSG00000262402		17	2030724	2031198	1	1	0	0	1	0	0	0	0	3
ENSG00000265777	RNA		7SL		cytoplasmic	624		pseudogene	[Source:HGNC	Symbol;Acc:46640]	17	2103056	2103331	1	1	0	0	1	0	0	0	0	3
ENSG00000236838		17	2116991	2117708	1	1	0	0	1	0	0	0	0	3
ENSG00000236457		17	2118776	2119309	1	1	0	0	1	0	0	0	0	3
ENSG00000225084		17	2135974	2136904	1	1	0	0	1	0	0	0	0	3
ENSG00000262333	heterogeneous	nuclear	ribonucleoprotein	A1	pseudogene	16	[Source:HGNC	Symbol;Acc:39134]	17	2210055	2211009	1	1	0	0	1	0	0	0	0	3
ENSG00000212552	small	nucleolar	RNA		C/D	box	91B	[Source:HGNC	Symbol;Acc:32753]	17	2232413	2232507	1	1	0	0	1	0	0	0	0	3
ENSG00000212163	small	nucleolar	RNA		C/D	box	91A	[Source:HGNC	Symbol;Acc:32752]	17	2233570	2233664	1	1	0	0	1	0	0	0	0	3
ENSG00000263345		17	2278355	2282600	1	1	0	0	1	0	0	0	0	3
ENSG00000262456		17	2288141	2289958	1	1	0	0	1	0	0	0	0	3
ENSG00000243049	RNA		7SL		cytoplasmic	33		pseudogene	[Source:HGNC	Symbol;Acc:46049]	17	2461096	2461388	1	1	0	1	1	0	0	0	0	4
ENSG00000262953	eukaryotic	translation	initiation	factor	4A1	pseudogene	9	[Source:HGNC	Symbol;Acc:37928]	17	2489624	2491160	1	1	0	0	1	0	0	0	0	3
ENSG00000262480	sterile	alpha	motif	domain	containing	11	pseudogene	1	[Source:HGNC	Symbol;Acc:44473]	17	2516578	2517238	1	1	0	0	1	0	0	0	0	3
ENSG00000239024	Small	nucleolar	RNA	U13	[Source:RFAM;Acc:RF01210]	17	2558973	2559076	1	1	0	0	1	0	0	0	0	3
ENSG00000239884	RNA		7SL		cytoplasmic	608		pseudogene	[Source:HGNC	Symbol;Acc:46624]	17	2584242	2584528	1	1	0	0	1	0	0	0	0	3
ENSG00000141030	COP9	signalosome	subunit	3	[Source:HGNC	Symbol;Acc:2239]	17	17150141	17184607	1	1	0	0	1	0	1	0	0	4
ENSG00000040633	PHD	finger	protein	23	[Source:HGNC	Symbol;Acc:28428]	17	7138347	7143041	1	1	0	0	1	0	0	0	0	3
ENSG00000074660	scavenger	receptor	class	F		member	1	[Source:HGNC	Symbol;Acc:16820]	17	1537152	1549041	1	1	0	0	1	0	0	0	0	3
ENSG00000272770		17	2586599	2588382	1	1	0	0	1	0	0	0	0	3
ENSG00000272911		17	2591767	2592254	1	1	0	0	1	0	0	0	0	3
ENSG00000262050		17	2615603	2616127	1	1	0	0	1	0	0	0	0	3
ENSG00000261963		17	2627714	2652714	1	1	0	0	1	0	0	0	0	3
ENSG00000272920	hsa-mir-1253	[Source:miRBase;Acc:MI0006387]	17	2651372	2651476	1	1	0	0	1	0	0	0	0	3
ENSG00000221200	microRNA	1253	[Source:HGNC	Symbol;Acc:35318]	17	2651372	2651476	1	1	0	0	1	0	0	0	0	3
ENSG00000265566	RNA		7SL		cytoplasmic	605		pseudogene	[Source:HGNC	Symbol;Acc:46621]	17	2657126	2657430	1	1	0	0	1	0	0	0	0	3
ENSG00000262884		17	2865542	2869189	1	1	0	0	1	0	0	0	0	3
ENSG00000142163	olfactory	receptor		family	1		subfamily	E		member	3	(gene/pseudogene)	[Source:HGNC	Symbol;Acc:8191]	17	3019717	3020660	1	1	0	0	1	0	1	0	0	4
ENSG00000261848		17	3038263	3080325	1	1	0	0	1	0	1	0	0	4
ENSG00000167705	Rab	interacting	lysosomal	protein	[Source:HGNC	Symbol;Acc:30266]	17	1549444	1553371	1	1	0	0	1	0	0	0	0	3
ENSG00000262085	olfactory	receptor		family	1		subfamily	P		member	1	(gene/pseudogene)	[Source:HGNC	Symbol;Acc:8222]	17	3057183	3058176	1	1	0	0	1	0	1	0	0	4
ENSG00000255095	olfactory	receptor		family	1		subfamily	D		member	4	(gene/pseudogene)	[Source:HGNC	Symbol;Acc:8185]	17	3143970	3144908	1	1	0	0	1	0	1	0	0	4
ENSG00000262106	olfactory	receptor		family	1		subfamily	D		member	3	pseudogene	[Source:HGNC	Symbol;Acc:8184]	17	3168905	3169835	1	1	0	0	1	0	1	0	0	4
ENSG00000170296	GABA(A)	receptor-associated	protein	[Source:HGNC	Symbol;Acc:4067]	17	7143333	7146089	1	1	0	0	1	0	0	0	0	3
ENSG00000174231	pre-mRNA	processing	factor	8	[Source:HGNC	Symbol;Acc:17340]	17	1553923	1588176	1	1	0	0	1	0	0	0	0	3
ENSG00000262670		17	3182069	3289633	1	1	0	0	1	0	1	0	0	4
ENSG00000180068	olfactory	receptor		family	3		subfamily	A		member	4	pseudogene	[Source:HGNC	Symbol;Acc:15510]	17	3213539	3214740	1	1	0	0	1	0	1	0	0	4
ENSG00000272546	olfactory	receptor		family	3		subfamily	A		member	5	pseudogene	[Source:HGNC	Symbol;Acc:8286]	17	3214487	3215186	1	1	0	0	1	0	1	0	0	4
ENSG00000267129	olfactory	receptor		family	1		subfamily	AC		member	1	pseudogene	[Source:HGNC	Symbol;Acc:31243]	17	3280821	3280896	1	1	0	0	1	0	1	0	0	4
ENSG00000180042	olfactory	receptor		family	1		subfamily	R		member	1	pseudogene	[Source:HGNC	Symbol;Acc:8226]	17	3289224	3290132	1	1	0	0	1	0	1	0	0	4
ENSG00000262526		17	7143746	7147954	1	1	0	0	1	0	0	0	0	3
ENSG00000263338		17	3481249	3482147	1	1	0	0	1	0	1	0	0	4
ENSG00000261916		17	3505055	3505566	1	1	0	0	1	0	1	0	0	4
ENSG00000262248		17	3522550	3523207	1	1	0	0	1	0	1	0	0	4
ENSG00000262903		17	3558915	3561386	1	1	0	0	1	0	1	0	0	4
ENSG00000205309	5'	3'-nucleotidase		mitochondrial	[Source:HGNC	Symbol;Acc:15769]	17	17206649	17250977	1	1	0	0	1	0	1	0	0	4
ENSG00000240898		17	3568514	3568996	1	1	0	0	1	0	1	0	0	4
ENSG00000262692		17	3624922	3625782	1	1	0	0	1	0	1	0	0	4
ENSG00000262358		17	3632655	3633787	1	1	0	0	1	0	1	0	0	4
ENSG00000175826	CTD	nuclear	envelope	phosphatase	1	[Source:HGNC	Symbol;Acc:19085]	17	7146910	7155810	1	1	0	0	1	0	0	0	0	3
ENSG00000262194		17	3705459	3706676	1	1	0	0	1	0	1	0	0	4
ENSG00000262758		17	3710042	3712148	1	1	0	0	1	0	1	0	0	4
ENSG00000263312		17	3880397	3885193	1	1	0	0	1	0	1	0	0	4
ENSG00000252456	RNA		5S	ribosomal	pseudogene	434	[Source:HGNC	Symbol;Acc:43334]	17	3960050	3960170	1	1	0	0	1	0	1	0	0	4
ENSG00000238807	Small	nucleolar	RNA	U13	[Source:RFAM;Acc:RF01210]	17	4017902	4018004	1	1	0	0	1	0	0	0	0	3
ENSG00000263165		17	4067204	4068007	1	1	0	0	1	0	0	0	0	3
ENSG00000251812	Y	RNA	[Source:RFAM;Acc:RF00019]	17	4089621	4089719	1	1	0	0	1	0	0	0	0	3
ENSG00000207390	Y	RNA	[Source:RFAM;Acc:RF00019]	17	4096063	4096160	1	1	0	0	1	0	0	0	0	3
ENSG00000263219	receptor-like	tyrosine	kinase	pseudogene	1	[Source:HGNC	Symbol;Acc:10482]	17	4125386	4127123	1	1	0	0	1	0	0	0	0	3
ENSG00000261868		17	4204667	4205993	1	1	0	0	1	0	0	0	0	3
ENSG00000263882	RNA		7SL		cytoplasmic	774		pseudogene	[Source:HGNC	Symbol;Acc:46790]	17	4267463	4267748	1	1	0	0	1	0	0	0	0	3
ENSG00000262823		17	4385261	4389648	1	1	0	0	1	0	0	0	0	3
ENSG00000141026	mediator	complex	subunit	9	[Source:HGNC	Symbol;Acc:25487]	17	17380300	17396540	1	1	0	0	1	0	1	0	0	4
ENSG00000229782		17	4400689	4402969	1	1	0	0	1	0	0	0	0	3
ENSG00000262921		17	4469047	4475055	1	1	0	0	1	0	0	0	0	3
ENSG00000262519	thioredoxin	pseudogene	4	[Source:HGNC	Symbol;Acc:49484]	17	4475501	4475810	1	1	0	0	1	0	0	0	0	3
ENSG00000261863		17	4513744	4520945	1	1	0	0	1	0	0	0	0	3
ENSG00000222429	RNA		U6	small	nuclear	955		pseudogene	[Source:HGNC	Symbol;Acc:47918]	17	4523044	4523147	1	1	0	0	1	0	0	0	0	3
ENSG00000235085		17	4578674	4600126	1	1	0	0	1	0	0	0	0	3
ENSG00000244184		17	4607525	4608824	1	1	0	0	1	0	0	0	0	3
ENSG00000213939		17	4608111	4608512	1	1	0	0	1	0	0	0	0	3
ENSG00000261898		17	4635051	4635666	1	1	0	0	1	0	0	0	0	3
ENSG00000262165		17	4704454	4710308	1	1	0	0	1	0	0	0	0	3
ENSG00000230201	ATPase		H+	transporting		lysosomal	16kDa		V0	subunit	c	pseudogene	1	[Source:HGNC	Symbol;Acc:31323]	17	4760052	4760669	1	1	0	0	1	0	0	0	0	3
ENSG00000263599	RNA		7SL		cytoplasmic	171		pseudogene	[Source:HGNC	Symbol;Acc:46187]	17	4778921	4779205	1	1	0	0	1	0	0	0	0	3
ENSG00000264113	RNA		7SL		cytoplasmic	784		pseudogene	[Source:HGNC	Symbol;Acc:46800]	17	4786270	4786591	1	1	0	0	1	0	0	0	0	3
ENSG00000262429		17	4871290	4872117	1	1	0	0	1	0	0	0	0	3
ENSG00000234203		17	4876146	4877976	1	1	0	0	1	0	0	0	0	3
ENSG00000262678		17	4889761	4890619	1	1	0	0	1	0	0	0	0	3
ENSG00000203562		17	4890302	4890972	1	1	0	0	1	0	0	0	0	3
ENSG00000262227		17	4891001	4891741	1	1	0	0	1	0	0	0	0	3
ENSG00000227495		17	4922509	4923388	1	1	0	0	1	0	1	0	0	4
ENSG00000108551	RAS		dexamethasone-induced	1	[Source:HGNC	Symbol;Acc:15828]	17	17397751	17399709	1	1	0	0	1	0	1	0	0	4
ENSG00000262495		17	4963651	4965418	1	1	0	0	1	0	1	0	0	4
ENSG00000262693		17	4978973	4981408	1	1	0	0	1	0	1	0	0	4
ENSG00000234327		17	5014763	5017674	1	1	0	0	1	0	1	0	0	4
ENSG00000262302	Claudin		[Source:UniProtKB/TrEMBL;Acc:I3L3M4]	17	7150148	7165408	1	1	0	0	1	0	0	0	0	3
ENSG00000133027	phosphatidylethanolamine	N-methyltransferase	[Source:HGNC	Symbol;Acc:8830]	17	17408877	17495022	1	1	0	0	1	0	1	0	0	4
ENSG00000262855		17	5030035	5030305	1	1	0	0	1	0	1	0	0	4
ENSG00000261879		17	5095379	5151364	1	1	0	0	1	0	1	0	0	4
ENSG00000263164		17	5143803	5144838	1	1	0	0	1	0	1	0	0	4
ENSG00000263220		17	5267610	5274921	1	1	0	0	1	0	1	0	0	4
ENSG00000263272		17	5328459	5336196	1	1	0	0	1	0	1	0	0	4
ENSG00000170291	elongator	acetyltransferase	complex	subunit	5	[Source:HGNC	Symbol;Acc:30617]	17	7154735	7163259	1	1	0	0	1	0	0	0	0	3
ENSG00000108557	retinoic	acid	induced	1	[Source:HGNC	Symbol;Acc:9834]	17	17584787	17714767	1	1	0	0	1	0	1	0	0	4
ENSG00000185561	TLC	domain	containing	2	[Source:HGNC	Symbol;Acc:33522]	17	1611064	1613732	1	1	0	0	1	0	0	0	0	3
ENSG00000262099		17	5372412	5373680	1	1	0	0	1	0	1	0	0	4
ENSG00000253071	RNA		U7	small	nuclear	31	pseudogene	[Source:HGNC	Symbol;Acc:34127]	17	5417529	5417590	1	1	0	0	1	0	1	0	0	4
ENSG00000262961		17	5633609	5634405	1	1	0	0	1	0	1	0	0	4
ENSG00000262231		17	6092681	6093861	1	1	0	0	1	0	1	0	0	4
ENSG00000206618	RNA		U6	small	nuclear	1264		pseudogene	[Source:HGNC	Symbol;Acc:48227]	17	6110483	6110589	1	1	0	0	1	0	1	0	0	4
ENSG00000262609	basic	transcription	factor	3	pseudogene	14	[Source:HGNC	Symbol;Acc:38571]	17	6225733	6226548	1	1	0	0	1	0	1	0	0	4
ENSG00000262818		17	6321005	6321584	1	1	0	0	1	0	1	0	0	4
ENSG00000200914	RNA		5S	ribosomal	pseudogene	435	[Source:HGNC	Symbol;Acc:43335]	17	6504264	6504371	1	1	0	0	1	0	1	0	0	4
ENSG00000256806		17	6555059	6556617	1	1	0	0	1	0	1	0	0	4
ENSG00000181885	claudin	7	[Source:HGNC	Symbol;Acc:2049]	17	7163222	7167302	1	1	0	0	1	0	0	0	0	3
ENSG00000261996		17	6556783	6558328	1	1	0	0	1	0	1	0	0	4
ENSG00000264468	microRNA	4520a	[Source:HGNC	Symbol;Acc:41775]	17	6558759	6558828	1	1	0	0	1	0	1	0	0	4
ENSG00000262990		17	6653004	6653297	1	1	0	0	1	0	0	0	0	3
ENSG00000244283	ribosomal	protein	L23a	pseudogene	73	[Source:HGNC	Symbol;Acc:36443]	17	6653037	6653507	1	1	0	0	1	0	0	0	0	3
ENSG00000262943	arachidonate	12-lipoxygenase	pseudogene	2	[Source:HGNC	Symbol;Acc:432]	17	6757180	6857426	1	1	0	0	1	0	1	0	0	4
ENSG00000072310	sterol	regulatory	element	binding	transcription	factor	1	[Source:HGNC	Symbol;Acc:11289]	17	17713713	17740325	1	1	0	0	1	0	1	0	0	4
ENSG00000262503		17	6830791	6831510	1	1	0	0	1	0	0	0	0	3
ENSG00000263316		17	6857417	6882279	1	1	0	0	1	0	1	0	0	4
ENSG00000267047		17	6888813	6922733	1	1	0	0	1	0	0	0	0	3
ENSG00000262089		17	6897961	6898508	1	1	0	0	1	0	0	0	0	3
ENSG00000267532	mir-497-195	cluster	host	gene	(non-protein	coding)	[Source:HGNC	Symbol;Acc:39523]	17	6919137	6922978	1	1	0	0	1	0	0	0	0	3
ENSG00000262067		17	6962253	6962523	1	1	0	0	1	0	0	0	0	3
ENSG00000213876	ribosomal	protein	L7a	pseudogene	64	[Source:HGNC	Symbol;Acc:35821]	17	7044249	7044911	1	1	0	0	1	0	0	0	0	3
ENSG00000199053	microRNA	324	[Source:HGNC	Symbol;Acc:31767]	17	7126616	7126698	1	1	0	0	1	0	0	0	0	3
ENSG00000202251	Y	RNA	[Source:RFAM;Acc:RF00019]	17	7169374	7169485	1	1	0	0	1	0	0	0	0	3
ENSG00000263342		17	7186266	7187390	1	1	0	0	1	0	0	0	0	3
ENSG00000224647		17	7233771	7238732	1	1	0	0	1	0	0	0	0	3
ENSG00000167716	WD	repeat	domain	81	[Source:HGNC	Symbol;Acc:26600]	17	1619817	1641893	1	1	0	0	1	0	0	0	0	3
ENSG00000181856	solute	carrier	family	2	(facilitated	glucose	transporter)		member	4	[Source:HGNC	Symbol;Acc:11009]	17	7184986	7191576	1	1	0	0	1	0	0	0	0	3
ENSG00000263171		17	7256006	7258263	1	1	0	0	1	0	0	0	0	3
ENSG00000262880		17	7323422	7347400	1	1	0	0	1	0	0	0	0	3
ENSG00000262624		17	7339876	7340842	1	1	0	0	1	0	0	0	0	3
ENSG00000263301		17	7342478	7346646	1	1	0	0	1	0	0	0	0	3
ENSG00000272884		17	7342825	7349285	1	1	0	0	1	0	0	0	0	3
ENSG00000201489	Y	RNA	[Source:RFAM;Acc:RF00019]	17	7440413	7440513	1	1	0	0	1	0	0	0	0	3
ENSG00000265500	SENP3-EIF4A1	readthrough	(NMD	candidate)	[Source:HGNC	Symbol;Acc:49182]	17	7466604	7482033	1	1	0	0	1	0	1	0	0	4
ENSG00000264772	small	nucleolar	RNA		H/ACA	box	67	[Source:HGNC	Symbol;Acc:10224]	17	7476144	7485342	1	1	0	0	1	0	1	0	0	4
ENSG00000209582	small	nucleolar	RNA		H/ACA	box	48	[Source:HGNC	Symbol;Acc:32641]	17	7478031	7478165	1	1	0	0	1	0	1	0	0	4
ENSG00000238917	small	nucleolar	RNA		C/D	box	10	[Source:HGNC	Symbol;Acc:32706]	17	7480129	7480270	1	1	0	0	1	0	1	0	0	4
ENSG00000233223		17	7485282	7487390	1	1	0	0	1	0	1	0	0	4
ENSG00000251860	Small	nucleolar	RNA	U13	[Source:RFAM;Acc:RF01210]	17	7514499	7514591	1	1	0	0	1	0	1	0	0	4
ENSG00000262251		17	7588578	7589689	1	1	0	0	1	0	1	0	0	4
ENSG00000240480	ribosomal	protein	L29	pseudogene	2	[Source:HGNC	Symbol;Acc:17334]	17	7657638	7658294	1	1	0	0	1	0	1	0	0	4
ENSG00000006047	Y	box	binding	protein	2	[Source:HGNC	Symbol;Acc:17948]	17	7191571	7197934	1	1	0	0	1	0	0	0	0	3
ENSG00000252835	small	Cajal	body-specific	RNA	21	[Source:HGNC	Symbol;Acc:32579]	17	7809440	7809578	1	1	0	0	1	0	1	0	0	4
ENSG00000179859		17	7816642	7819271	1	1	0	0	1	0	1	0	0	4
ENSG00000262492		17	7858186	7858940	1	1	0	0	1	0	1	0	0	4
ENSG00000238676	Small	nucleolar	RNA	U13	[Source:RFAM;Acc:RF01210]	17	7937805	7937902	1	1	0	0	1	0	1	0	0	4
ENSG00000263427		17	7959543	7960939	1	1	0	0	1	0	1	0	0	4
ENSG00000264005	microRNA	4314	[Source:HGNC	Symbol;Acc:38191]	17	7991374	7991465	1	1	0	0	1	0	1	0	0	4
ENSG00000200463	small	nucleolar	RNA		C/D	box	118	[Source:HGNC	Symbol;Acc:32952]	17	8076772	8076905	1	1	0	0	1	0	1	0	0	4
ENSG00000266824		17	8080130	8086130	1	1	0	0	1	0	1	0	0	4
ENSG00000266638		17	8090493	8090577	1	1	0	0	1	0	1	0	0	4
ENSG00000271002		17	8102441	8102755	1	1	0	0	1	0	1	0	0	4
ENSG00000178977	long	intergenic	non-protein	coding	RNA	324	[Source:HGNC	Symbol;Acc:26628]	17	8123960	8127361	1	1	0	0	1	0	1	0	0	4
ENSG00000269928		17	8128139	8128798	1	1	0	0	1	0	1	0	0	4
ENSG00000269947		17	8181081	8181754	1	1	0	0	1	0	1	0	0	4
ENSG00000271029		17	8199823	8200534	1	1	0	0	1	0	1	0	0	4
ENSG00000226871		17	8221406	8222030	1	1	0	0	1	0	1	0	0	4
ENSG00000167711	serpin	peptidase	inhibitor		clade	F	(alpha-2	antiplasmin		pigment	epithelium	derived	factor)		member	2	[Source:HGNC	Symbol;Acc:9075]	17	1646130	1658562	1	1	0	0	1	0	0	0	0	3
ENSG00000212206	Small	nucleolar	RNA	SNORA69	[Source:RFAM;Acc:RF00265]	17	8232901	8233037	1	1	0	0	1	0	1	0	0	4
ENSG00000266279		17	8241015	8242076	1	1	0	0	1	0	1	0	0	4
ENSG00000265749		17	8268881	8284646	1	1	0	0	1	0	1	0	0	4
ENSG00000252363	RNA		U7	small	nuclear	43	pseudogene	[Source:HGNC	Symbol;Acc:34139]	17	8414443	8414506	1	1	0	0	1	0	1	0	0	4
ENSG00000241708	RNA		7SL		cytoplasmic	129		pseudogene	[Source:HGNC	Symbol;Acc:46145]	17	8450235	8450526	1	1	0	0	1	0	1	0	0	4
ENSG00000132507	eukaryotic	translation	initiation	factor	5A	[Source:HGNC	Symbol;Acc:3300]	17	7210318	7215774	1	1	0	0	1	0	0	0	0	3
ENSG00000132386	serpin	peptidase	inhibitor		clade	F	(alpha-2	antiplasmin		pigment	epithelium	derived	factor)		member	1	[Source:HGNC	Symbol;Acc:8824]	17	1665253	1680868	1	1	0	0	1	0	0	0	0	3
ENSG00000132522	G	protein	pathway	suppressor	2	[Source:HGNC	Symbol;Acc:4550]	17	7214643	7218883	1	1	0	0	1	0	0	0	0	3
ENSG00000186532	SET	and	MYND	domain	containing	4	[Source:HGNC	Symbol;Acc:21067]	17	1682779	1733928	1	1	0	0	1	0	0	0	0	3
ENSG00000261915		17	7215980	7222493	1	1	0	0	1	0	0	0	0	3
ENSG00000132383	replication	protein	A1		70kDa	[Source:HGNC	Symbol;Acc:10289]	17	1732996	1803376	1	1	0	0	1	0	0	0	0	3
ENSG00000175662	target	of	myb1-like	2	(chicken)	[Source:HGNC	Symbol;Acc:11984]	17	17746828	17875736	1	1	0	0	1	0	1	0	0	4
ENSG00000185924	reticulon	4	receptor-like	1	[Source:HGNC	Symbol;Acc:21329]	17	1837971	1928639	1	1	0	0	1	0	0	0	0	3
ENSG00000215041	neuralized	E3	ubiquitin	protein	ligase	4	[Source:HGNC	Symbol;Acc:34410]	17	7218947	7232712	1	1	0	0	1	0	0	0	0	3
ENSG00000108963	diphthamide	biosynthesis	1	[Source:HGNC	Symbol;Acc:3003]	17	1933404	1946724	1	1	0	0	1	0	0	0	0	3
ENSG00000171962	leucine	rich	repeat	containing	48	[Source:HGNC	Symbol;Acc:25384]	17	17876127	17920203	1	1	0	0	1	0	1	0	0	4
ENSG00000262664	ovarian	tumor	suppressor	candidate	2	[Source:HGNC	Symbol;Acc:24203]	17	1945327	1946724	1	1	0	0	1	0	0	0	0	3
ENSG00000177374	hypermethylated	in	cancer	1	[Source:HGNC	Symbol;Acc:4909]	17	1957448	1962981	1	1	0	0	1	0	0	0	0	3
ENSG00000070366	SMG6	nonsense	mediated	mRNA	decay	factor	[Source:HGNC	Symbol;Acc:17809]	17	1963133	2207065	1	1	0	0	1	0	0	0	0	3
ENSG00000171953	ATP	synthase	mitochondrial	F1	complex	assembly	factor	2	[Source:HGNC	Symbol;Acc:18802]	17	17880723	17942523	1	1	0	0	1	0	1	0	0	4
ENSG00000072818	ArfGAP	with	coiled-coil		ankyrin	repeat	and	PH	domains	1	[Source:HGNC	Symbol;Acc:16467]	17	7239848	7254797	1	1	0	0	1	0	0	0	0	3
ENSG00000213859	potassium	channel	tetramerization	domain	containing	11	[Source:HGNC	Symbol;Acc:21302]	17	7255208	7258258	1	1	0	0	1	0	0	0	0	3
ENSG00000182896	transmembrane	protein	95	[Source:HGNC	Symbol;Acc:27898]	17	7258442	7260538	1	1	0	0	1	0	0	0	0	3
ENSG00000141034	GID	complex	subunit	4	[Source:HGNC	Symbol;Acc:28453]	17	17942606	17971718	1	1	0	0	1	0	1	0	0	4
ENSG00000174292	tyrosine	kinase		non-receptor		1	[Source:HGNC	Symbol;Acc:11940]	17	7283853	7293093	1	1	0	0	1	0	0	0	0	3
ENSG00000108591	developmentally	regulated	GTP	binding	protein	2	[Source:HGNC	Symbol;Acc:3030]	17	17991200	18011285	1	1	0	0	1	0	1	0	0	4
ENSG00000167720	serine	racemase	[Source:HGNC	Symbol;Acc:14398]	17	2206677	2228554	1	1	0	0	1	0	0	0	0	3
ENSG00000187838	TMEM256-PLSCR3	readthrough	(NMD	candidate)	[Source:HGNC	Symbol;Acc:49186]	17	7293046	7307416	1	1	0	0	1	0	0	0	0	3
ENSG00000167721	TSR1		20S	rRNA	accumulation		homolog	(S.	cerevisiae)	[Source:HGNC	Symbol;Acc:25542]	17	2225797	2240801	1	1	0	0	1	0	0	0	0	3
ENSG00000141258	small	G	protein	signaling	modulator	2	[Source:HGNC	Symbol;Acc:29026]	17	2240792	2284352	1	1	0	0	1	0	0	0	0	3
ENSG00000262481	Uncharacterized	protein		[Source:UniProtKB/TrEMBL;Acc:K7ENI6]	17	7293053	7307416	1	1	0	0	1	0	0	0	0	3
ENSG00000205544	transmembrane	protein	256	[Source:HGNC	Symbol;Acc:28618]	17	7306294	7307456	1	1	0	0	1	0	0	0	0	3
ENSG00000169992	neuroligin	2	[Source:HGNC	Symbol;Acc:14290]	17	7308193	7323179	1	1	0	0	1	0	0	0	0	3
ENSG00000181323	spermatid	maturation	1	[Source:HGNC	Symbol;Acc:32429]	17	7323679	7324951	1	1	0	0	1	0	0	0	0	3
ENSG00000184560	chromosome	17	open	reading	frame	74	[Source:HGNC	Symbol;Acc:27315]	17	7328934	7330887	1	1	0	0	1	0	0	0	0	3
ENSG00000091536	myosin	XVA	[Source:HGNC	Symbol;Acc:7594]	17	18012020	18083116	1	1	0	0	1	0	1	0	0	4
ENSG00000181284	transmembrane	protein	102	[Source:HGNC	Symbol;Acc:26722]	17	7338762	7340998	1	1	0	0	1	0	0	0	0	3
ENSG00000161958	fibroblast	growth	factor	11	[Source:HGNC	Symbol;Acc:3667]	17	7341592	7348256	1	1	0	0	1	0	0	0	0	3
ENSG00000170175	cholinergic	receptor		nicotinic		beta	1	(muscle)	[Source:HGNC	Symbol;Acc:1961]	17	7348380	7361026	1	1	0	0	1	0	0	0	0	3
ENSG00000174282	zinc	finger	and	BTB	domain	containing	4	[Source:HGNC	Symbol;Acc:23847]	17	7362685	7387582	1	1	0	0	1	0	0	0	0	3
ENSG00000259224	solute	carrier	family	35		member	G6	[Source:HGNC	Symbol;Acc:31351]	17	7384721	7386383	1	1	0	0	1	0	0	0	0	3
ENSG00000181222	polymerase	(RNA)	II	(DNA	directed)	polypeptide	A		220kDa	[Source:HGNC	Symbol;Acc:9187]	17	7387685	7417933	1	1	0	0	1	0	0	0	0	3
ENSG00000091542	alkB		alkylation	repair	homolog	5	(E.	coli)	[Source:HGNC	Symbol;Acc:25996]	17	18086392	18113268	1	1	0	0	1	0	1	0	0	4
ENSG00000131899	lethal	giant	larvae	homolog	1	(Drosophila)	[Source:HGNC	Symbol;Acc:6628]	17	18128901	18148189	1	1	0	0	1	0	1	0	0	4
ENSG00000070444	MAX	network	transcriptional	repressor	[Source:HGNC	Symbol;Acc:7188]	17	2287354	2304412	1	1	0	0	1	0	0	0	0	3
ENSG00000127804	methyltransferase	like	16	[Source:HGNC	Symbol;Acc:28484]	17	2308856	2415185	1	1	0	0	1	0	0	0	0	3
ENSG00000239697	tumor	necrosis	factor	(ligand)	superfamily		member	12	[Source:HGNC	Symbol;Acc:11927]	17	7452208	7464925	1	1	0	0	1	0	1	0	0	4
ENSG00000177731	flightless	I	homolog	(Drosophila)	[Source:HGNC	Symbol;Acc:3750]	17	18148150	18162230	1	1	0	0	1	0	1	0	0	4
ENSG00000205821	Uncharacterized	protein		[Source:UniProtKB/TrEMBL;Acc:Q4G0H6]	17	2310279	2318731	1	1	0	0	1	0	0	0	0	3
ENSG00000007168	platelet-activating	factor	acetylhydrolase	1b		regulatory	subunit	1	(45kDa)	[Source:HGNC	Symbol;Acc:8574]	17	2496504	2588909	1	1	0	0	1	0	0	0	0	3
ENSG00000248871	TNFSF12-TNFSF13	readthrough	[Source:HGNC	Symbol;Acc:33537]	17	7452416	7464918	1	1	0	0	1	0	1	0	0	4
ENSG00000161955	tumor	necrosis	factor	(ligand)	superfamily		member	13	[Source:HGNC	Symbol;Acc:11928]	17	7461609	7464925	1	1	0	0	1	0	1	0	0	4
ENSG00000132361	clustered	mitochondria	(cluA/CLU1)	homolog	[Source:HGNC	Symbol;Acc:29094]	17	2592680	2615957	1	1	0	0	1	0	0	0	0	3
ENSG00000161956	SUMO1/sentrin/SMT3	specific	peptidase	3	[Source:HGNC	Symbol;Acc:17862]	17	7465192	7475287	1	1	0	0	1	0	1	0	0	4
ENSG00000161960	eukaryotic	translation	initiation	factor	4A1	[Source:HGNC	Symbol;Acc:3282]	17	7476024	7482323	1	1	0	0	1	0	1	0	0	4
ENSG00000132359	RAP1	GTPase	activating	protein	2	[Source:HGNC	Symbol;Acc:29176]	17	2680350	2941033	1	1	0	0	1	0	1	0	0	4
ENSG00000262628	olfactory	receptor		family	1		subfamily	D		member	5	[Source:HGNC	Symbol;Acc:8186]	17	2965963	2966901	1	1	0	0	1	0	1	0	0	4
ENSG00000184166	olfactory	receptor		family	1		subfamily	D		member	2	[Source:HGNC	Symbol;Acc:8183]	17	2995352	2996290	1	1	0	0	1	0	1	0	0	4
ENSG00000183024	olfactory	receptor		family	1		subfamily	G		member	1	[Source:HGNC	Symbol;Acc:8204]	17	3029878	3030875	1	1	0	0	1	0	1	0	0	4
ENSG00000172150	olfactory	receptor		family	1		subfamily	A		member	2	[Source:HGNC	Symbol;Acc:8180]	17	3100813	3101742	1	1	0	0	1	0	1	0	0	4
ENSG00000172146	olfactory	receptor		family	1		subfamily	A		member	1	[Source:HGNC	Symbol;Acc:8179]	17	3118915	3119844	1	1	0	0	1	0	1	0	0	4
ENSG00000221882	olfactory	receptor		family	3		subfamily	A		member	2	[Source:HGNC	Symbol;Acc:8283]	17	3181193	3182268	1	1	0	0	1	0	1	0	0	4
ENSG00000180090	olfactory	receptor		family	3		subfamily	A		member	1	[Source:HGNC	Symbol;Acc:8282]	17	3194929	3195876	1	1	0	0	1	0	1	0	0	4
ENSG00000180016	olfactory	receptor		family	1		subfamily	E		member	1	[Source:HGNC	Symbol;Acc:8189]	17	3300398	3301704	1	1	0	0	1	0	1	0	0	4
ENSG00000159961	olfactory	receptor		family	3		subfamily	A		member	3	[Source:HGNC	Symbol;Acc:8284]	17	3323862	3324827	1	1	0	0	1	0	1	0	0	4
ENSG00000127780	olfactory	receptor		family	1		subfamily	E		member	2	[Source:HGNC	Symbol;Acc:8190]	17	3336164	3337135	1	1	0	0	1	0	1	0	0	4
ENSG00000141255	spermatogenesis	associated	22	[Source:HGNC	Symbol;Acc:30705]	17	3343313	3417146	1	1	0	1	1	0	1	0	0	5
ENSG00000108381	aspartoacylase	[Source:HGNC	Symbol;Acc:756]	17	3375668	3406713	1	1	0	0	1	0	1	0	0	4
ENSG00000167723	transient	receptor	potential	cation	channel		subfamily	V		member	3	[Source:HGNC	Symbol;Acc:18084]	17	3413796	3461289	1	1	0	0	1	0	1	0	0	4
ENSG00000129226	CD68	molecule	[Source:HGNC	Symbol;Acc:1693]	17	7482785	7485429	1	1	0	0	1	0	1	0	0	4
ENSG00000129255	mannose-P-dolichol	utilization	defect	1	[Source:HGNC	Symbol;Acc:7207]	17	7486847	7496107	1	1	0	0	1	0	1	0	0	4
ENSG00000262304	transient	receptor	potential	cation	channel	subfamily	V	member	1		[Source:RefSeq	peptide;Acc:NP_542435]	17	3468738	3539543	1	1	0	0	1	0	1	0	0	4
ENSG00000196689	transient	receptor	potential	cation	channel		subfamily	V		member	1	[Source:HGNC	Symbol;Acc:12716]	17	3468738	3500392	1	1	0	0	1	0	1	0	0	4
ENSG00000129194	SRY	(sex	determining	region	Y)-box	15	[Source:HGNC	Symbol;Acc:11196]	17	7491496	7493488	1	1	0	0	1	0	1	0	0	4
ENSG00000129245	fragile	X	mental	retardation		autosomal	homolog	2	[Source:HGNC	Symbol;Acc:4024]	17	7494548	7518189	1	1	0	0	1	0	1	0	0	4
ENSG00000197417	sedoheptulokinase	[Source:HGNC	Symbol;Acc:1492]	17	3511556	3539616	1	1	0	0	1	0	1	0	0	4
ENSG00000040531	cystinosin		lysosomal	cystine	transporter	[Source:HGNC	Symbol;Acc:2518]	17	3539762	3564836	1	1	0	0	1	0	1	0	0	4
ENSG00000268503		17	7517264	7517427	1	1	0	0	1	0	1	0	0	4
ENSG00000129214	sex	hormone-binding	globulin	[Source:HGNC	Symbol;Acc:10839]	17	7517382	7536700	1	1	0	0	1	0	1	0	0	4
ENSG00000213977	Tax1	(human	T-cell	leukemia	virus	type	I)	binding	protein	3	[Source:HGNC	Symbol;Acc:30684]	17	3566196	3571976	1	1	0	0	1	0	1	0	0	4
ENSG00000257950	P2RX5-TAX1BP3	readthrough	(NMD	candidate)	[Source:HGNC	Symbol;Acc:49191]	17	3566357	3599488	1	1	0	0	1	0	1	0	0	4
ENSG00000127774	ER	membrane	protein	complex	subunit	6	[Source:HGNC	Symbol;Acc:28430]	17	3572109	3572962	1	1	0	0	1	0	1	0	0	4
ENSG00000083454	purinergic	receptor	P2X		ligand-gated	ion	channel		5	[Source:HGNC	Symbol;Acc:8536]	17	3575493	3599698	1	1	0	0	1	0	1	0	0	4
ENSG00000141504	spermidine/spermine	N1-acetyltransferase	family	member	2	[Source:HGNC	Symbol;Acc:23160]	17	7529552	7531194	1	1	0	0	1	0	1	0	0	4
ENSG00000129244	ATPase		Na+/K+	transporting		beta	2	polypeptide	[Source:HGNC	Symbol;Acc:805]	17	7549945	7561086	1	1	0	0	1	0	1	0	0	4
ENSG00000141510	tumor	protein	p53	[Source:HGNC	Symbol;Acc:11998]	17	7565097	7590856	1	1	0	0	1	0	1	0	0	4
ENSG00000083457	integrin		alpha	E	(antigen	CD103		human	mucosal	lymphocyte	antigen	1;	alpha	polypeptide)	[Source:HGNC	Symbol;Acc:6147]	17	3617922	3704537	1	1	0	0	1	0	1	0	0	4
ENSG00000177602	germ	cell	associated	2	(haspin)	[Source:HGNC	Symbol;Acc:19682]	17	3627211	3630067	1	1	0	0	1	0	1	0	0	4
ENSG00000074356	chromosome	17	open	reading	frame	85	[Source:HGNC	Symbol;Acc:24612]	17	3714460	3749545	1	1	0	0	1	0	1	0	0	4
ENSG00000141499	WD	repeat	containing		antisense	to	TP53	[Source:HGNC	Symbol;Acc:25522]	17	7589389	7606820	1	1	0	0	1	0	1	0	0	4
ENSG00000108947	ephrin-B3	[Source:HGNC	Symbol;Acc:3228]	17	7608520	7614696	1	1	0	0	1	0	1	0	0	4
ENSG00000183914	dynein		axonemal		heavy	chain	2	[Source:HGNC	Symbol;Acc:2948]	17	7620672	7737062	1	1	0	0	1	0	1	0	0	4
ENSG00000132510	lysine	(K)-specific	demethylase	6B	[Source:HGNC	Symbol;Acc:29012]	17	7743222	7758114	1	1	0	0	1	0	1	0	0	4
ENSG00000167874	transmembrane	protein	88	[Source:HGNC	Symbol;Acc:32371]	17	7758383	7759417	1	1	0	0	1	0	1	0	0	4
ENSG00000183011	LSM	domain	containing	1	[Source:HGNC	Symbol;Acc:28212]	17	7760003	7788556	1	1	0	0	1	0	1	0	0	4
ENSG00000182224	cytochrome	b5	domain	containing	1	[Source:HGNC	Symbol;Acc:26516]	17	7761064	7765600	1	1	0	0	1	0	1	0	0	4
ENSG00000266202	Uncharacterized	protein		[Source:UniProtKB/TrEMBL;Acc:J3KTA2]	17	26125832	26220391	0	0	0	0	1	0	0	0	0	1
ENSG00000232859	LYR	motif	containing	9	[Source:HGNC	Symbol;Acc:27314]	17	26205340	26221778	0	0	0	0	1	0	0	0	0	1
ENSG00000141068	kinase	suppressor	of	ras	1	[Source:HGNC	Symbol;Acc:6465]	17	25783670	25953461	0	0	0	0	1	0	0	0	0	1
ENSG00000266728	Uncharacterized	protein		[Source:UniProtKB/TrEMBL;Acc:J3QLI3]	17	25950390	25967803	0	0	0	0	1	0	0	0	0	1
ENSG00000168961	lectin		galactoside-binding		soluble		9	[Source:HGNC	Symbol;Acc:6570]	17	25956824	25976586	0	0	0	0	1	0	0	0	0	1
ENSG00000007171	nitric	oxide	synthase	2		inducible	[Source:HGNC	Symbol;Acc:7873]	17	26083792	26127525	0	0	0	0	1	0	0	0	0	1
ENSG00000263368		17	25853412	25854249	0	0	0	0	1	0	0	0	0	1
ENSG00000266853	integral	membrane	protein	2B	pseudogene	1	[Source:HGNC	Symbol;Acc:20919]	17	25939614	25940277	0	0	0	0	1	0	0	0	0	1
ENSG00000266872		17	25952510	25953464	0	0	0	0	1	0	0	0	0	1
ENSG00000264216	nitric	oxide	synthase	2	pseudogene	1	[Source:HGNC	Symbol;Acc:7875]	17	25978360	25992738	0	0	0	0	1	0	0	0	0	1
ENSG00000265788		17	25988575	25990684	0	0	0	0	1	0	0	0	0	1
ENSG00000265041		17	25993775	25999829	0	0	0	0	1	0	0	0	0	1
ENSG00000266771		17	26002920	26003023	0	0	0	0	1	0	0	0	0	1
ENSG00000264240		17	26004831	26005113	0	0	0	0	1	0	0	0	0	1
ENSG00000264689		17	26009502	26009763	0	0	0	0	1	0	0	0	0	1
ENSG00000263604		17	26010972	26011170	0	0	0	0	1	0	0	0	0	1
ENSG00000263472	RNA		7SL		cytoplasmic	576		pseudogene	[Source:HGNC	Symbol;Acc:46592]	17	26029938	26030241	0	0	0	0	1	0	0	0	0	1
ENSG00000265833		17	26034204	26034276	0	0	0	0	1	0	0	0	0	1
ENSG00000266416		17	26035137	26035164	0	0	0	0	1	0	0	0	0	1
ENSG00000266786		17	26073158	26081980	0	0	0	0	1	0	0	0	0	1
ENSG00000266527		17	26201671	26208263	0	0	0	0	1	0	0	0	0	1
ENSG00000260019		17	26256574	26301249	0	0	0	0	1	0	0	0	0	1
ENSG00000108684	acid-sensing	(proton-gated)	ion	channel	2	[Source:HGNC	Symbol;Acc:99]	17	31340105	32501983	0	0	0	0	1	0	0	0	0	1
ENSG00000108700	chemokine	(C-C	motif)	ligand	8	[Source:HGNC	Symbol;Acc:10635]	17	32646055	32648421	0	0	0	0	1	0	0	0	0	1
ENSG00000181374	chemokine	(C-C	motif)	ligand	13	[Source:HGNC	Symbol;Acc:10611]	17	32683471	32685629	0	0	0	0	1	0	0	0	0	1
ENSG00000108702	chemokine	(C-C	motif)	ligand	1	[Source:HGNC	Symbol;Acc:10609]	17	32687347	32690250	0	0	0	0	1	0	0	0	0	1
ENSG00000264643		17	32007596	32007902	0	0	0	0	1	0	0	0	0	1
ENSG00000265689		17	32015822	32016193	0	0	0	0	1	0	0	0	0	1
ENSG00000221699		17	32201337	32201477	0	0	0	0	1	0	0	0	0	1
ENSG00000265356		17	32258151	32263225	0	0	0	0	1	0	0	0	0	1
ENSG00000263435		17	32303550	32307870	0	0	0	0	1	0	0	0	0	1
ENSG00000226049	tousled-like	kinase	2	pseudogene	1	[Source:HGNC	Symbol;Acc:18048]	17	32363700	32366891	0	0	0	0	1	0	0	0	0	1
ENSG00000263485		17	32407901	32409243	0	0	0	0	1	0	0	0	0	1
ENSG00000265775		17	32445366	32445901	0	0	0	0	1	0	0	0	0	1
ENSG00000252370	RNA		5S	ribosomal	pseudogene	438	[Source:HGNC	Symbol;Acc:43338]	17	32447075	32447186	0	0	0	0	1	0	0	0	0	1
ENSG00000264791		17	32469966	32474066	0	0	0	0	1	0	0	0	0	1
ENSG00000263571		17	32488756	32491270	0	0	0	0	1	0	0	0	0	1
ENSG00000261156		17	32496391	32522956	0	0	0	0	1	0	0	0	0	1
ENSG00000263383		17	32501264	32501336	0	0	0	0	1	0	0	0	0	1
ENSG00000264990		17	32503557	32505185	0	0	0	0	1	0	0	0	0	1
ENSG00000265501		17	32510103	32510154	0	0	0	0	1	0	0	0	0	1
ENSG00000265614		17	32658881	32659247	0	0	0	0	1	0	0	0	0	1
ENSG00000268024	Uncharacterized	protein		[Source:UniProtKB/TrEMBL;Acc:M0R0Z2]	17	32581900	32582306	0	0	0	0	1	0	0	0	0	1
ENSG00000108691	chemokine	(C-C	motif)	ligand	2	[Source:HGNC	Symbol;Acc:10618]	17	32582304	32584222	0	0	0	0	1	0	0	0	0	1
ENSG00000108688	chemokine	(C-C	motif)	ligand	7	[Source:HGNC	Symbol;Acc:10634]	17	32597240	32599261	0	0	0	0	1	0	0	0	0	1
ENSG00000172156	chemokine	(C-C	motif)	ligand	11	[Source:HGNC	Symbol;Acc:10610]	17	32612687	32615353	0	0	0	0	1	0	0	0	0	1
ENSG00000225190	pleckstrin	homology	domain	containing		family	M	(with	RUN	domain)	member	1	[Source:HGNC	Symbol;Acc:29017]	17	43513266	43568115	0	0	0	0	1	0	0	0	0	1
ENSG00000264225	RNA		7SL		cytoplasmic	730		pseudogene	[Source:HGNC	Symbol;Acc:46746]	17	43547899	43548188	0	0	0	0	1	0	0	0	0	1
ENSG00000214425	leucine	rich	repeat	containing	37		member	A4		pseudogene	[Source:HGNC	Symbol;Acc:25479]	17	43578685	43627701	0	0	0	0	1	0	0	0	0	1
ENSG00000265821	RNA		7SL		cytoplasmic	739		pseudogene	[Source:HGNC	Symbol;Acc:46755]	17	43603820	43604112	0	0	0	0	1	0	0	0	0	1
ENSG00000266918		17	43608943	43611204	0	0	0	0	1	0	0	0	0	1
ENSG00000131484		17	43580626	43612076	0	0	0	0	1	0	0	0	0	1
ENSG00000267198		17	43623170	43640596	0	0	0	0	1	0	0	0	0	1
ENSG00000267246		17	43627147	43636104	0	0	0	0	1	0	0	0	0	1
ENSG00000266504		17	43631076	43636436	0	0	0	0	1	0	0	0	0	1
ENSG00000159199	ATP	synthase		H+	transporting		mitochondrial	Fo	complex		subunit	C1	(subunit	9)	[Source:HGNC	Symbol;Acc:841]	17	46970127	46973233	0	0	0	0	1	0	0	0	0	1
ENSG00000167100	sterile	alpha	motif	domain	containing	14	[Source:HGNC	Symbol;Acc:27312]	17	48187404	48207246	0	0	0	0	1	0	0	0	0	1
ENSG00000250282		17	48178068	48179284	0	0	0	0	1	0	0	0	0	1
ENSG00000108819	protein	phosphatase	1		regulatory	subunit	9B	[Source:HGNC	Symbol;Acc:9298]	17	48211104	48227991	0	0	0	0	1	0	0	0	0	1
ENSG00000236472		17	48212951	48223541	0	0	0	0	1	0	0	0	0	1
ENSG00000253730		17	48235694	48238637	0	0	0	0	1	0	0	0	0	1
ENSG00000261959		17	48240884	48242677	0	0	0	0	1	0	0	0	0	1
ENSG00000188662	histone	linker	H1	domain		spermatid-specific	1		pseudogene	[Source:HGNC	Symbol;Acc:30616]	17	48248789	48258539	0	0	0	0	1	0	0	0	0	1
ENSG00000249406		17	48286333	48291820	0	0	0	0	1	0	0	0	0	1
ENSG00000263176		17	48290294	48292718	0	0	0	0	1	0	0	0	0	1
ENSG00000251085		17	48292055	48292781	0	0	0	0	1	0	0	0	0	1
ENSG00000249838	SUMO2	pseudogene	7	[Source:HGNC	Symbol;Acc:39017]	17	48313206	48313490	0	0	0	0	1	0	0	0	0	1
ENSG00000239135	Small	nucleolar	RNA	U13	[Source:RFAM;Acc:RF01210]	17	48322257	48322365	0	0	0	0	1	0	0	0	0	1
ENSG00000251179		17	48358938	48365216	0	0	0	0	1	0	0	0	0	1
ENSG00000108424	karyopherin	(importin)	beta	1	[Source:HGNC	Symbol;Acc:6400]	17	45726842	45762871	0	0	0	0	1	0	0	0	0	1
ENSG00000206824	Y	RNA	[Source:RFAM;Acc:RF00019]	17	48463506	48463607	0	0	0	0	1	0	0	0	0	1
ENSG00000253102		17	48473799	48475249	0	0	0	0	1	0	0	0	0	1
ENSG00000262759	mitochondrial	ribosomal	protein	S21	pseudogene	9	[Source:HGNC	Symbol;Acc:29756]	17	48527540	48528086	0	0	0	0	1	0	0	0	0	1
ENSG00000249451		17	48580773	48585689	0	0	0	0	1	0	0	0	0	1
ENSG00000250286		17	48614655	48616115	0	0	0	0	1	0	0	0	0	1
ENSG00000250107	CACNA1G	antisense	RNA	1	[Source:HGNC	Symbol;Acc:27377]	17	48633568	48639469	0	0	0	0	1	0	0	0	0	1
ENSG00000250976		17	48640564	48641144	0	0	0	0	1	0	0	0	0	1
ENSG00000159202	ubiquitin-conjugating	enzyme	E2Z	[Source:HGNC	Symbol;Acc:25847]	17	46985731	47006418	0	0	0	0	1	0	0	0	0	1
ENSG00000251239		17	48704393	48709301	0	0	0	0	1	0	0	0	0	1
ENSG00000262967		17	48770809	48772810	0	0	0	0	1	0	0	0	0	1
ENSG00000108823	sarcoglycan		alpha	(50kDa	dystrophin-associated	glycoprotein)	[Source:HGNC	Symbol;Acc:10805]	17	48241575	48253292	0	0	0	0	1	0	0	0	0	1
ENSG00000201340	Y	RNA	[Source:RFAM;Acc:RF00019]	17	48774005	48774121	0	0	0	0	1	0	0	0	0	1
ENSG00000167117	long	intergenic	non-protein	coding	RNA	483	[Source:HGNC	Symbol;Acc:26080]	17	48838390	48844918	0	0	0	0	1	0	0	0	0	1
ENSG00000248702		17	48874727	48875012	0	0	0	0	1	0	0	0	0	1
ENSG00000261976		17	48917418	48918987	0	0	0	0	1	0	0	0	0	1
ENSG00000243521	ribosomal	protein	L5	pseudogene	33	[Source:HGNC	Symbol;Acc:36703]	17	48925311	48926631	0	0	0	0	1	0	0	0	0	1
ENSG00000108821	collagen		type	I		alpha	1	[Source:HGNC	Symbol;Acc:2197]	17	48260650	48278993	0	0	0	0	1	0	0	0	0	1
ENSG00000229980	TOB1	antisense	RNA	1	[Source:HGNC	Symbol;Acc:44340]	17	48944040	48987098	0	0	0	0	1	0	0	0	0	1
ENSG00000159210	SNF8		ESCRT-II	complex	subunit	[Source:HGNC	Symbol;Acc:17028]	17	47006678	47022479	0	0	0	0	1	0	0	0	0	1
ENSG00000262006		17	48986998	48987593	0	0	0	0	1	0	0	0	0	1
ENSG00000247011		17	49012350	49022074	0	0	0	0	1	0	0	0	0	1
ENSG00000251665		17	49021465	49026111	0	0	0	0	1	0	0	0	0	1
ENSG00000249870		17	49119885	49162832	0	0	0	0	1	0	0	0	0	1
ENSG00000238815	Small	nucleolar	RNA	U13	[Source:RFAM;Acc:RF01210]	17	49175535	49175639	0	0	0	0	1	0	0	0	0	1
ENSG00000264895		17	49326940	49329109	0	0	0	0	1	0	0	0	0	1
ENSG00000249383		17	49389970	49412526	0	0	0	0	1	0	0	0	0	1
ENSG00000249982		17	49410040	49411451	0	0	0	0	1	0	0	0	0	1
ENSG00000249658		17	49412622	49413601	0	0	0	0	1	0	0	0	0	1
ENSG00000225860		17	49414076	49419932	0	0	0	0	1	0	0	0	0	1
ENSG00000267452		17	49512788	49523163	0	0	0	0	1	0	0	0	0	1
ENSG00000187504	ribosomal	protein	L7	pseudogene	48	[Source:HGNC	Symbol;Acc:35540]	17	49579849	49580594	0	0	0	0	1	0	0	0	0	1
ENSG00000265171	RNA		7SL		cytoplasmic	699		pseudogene	[Source:HGNC	Symbol;Acc:46715]	17	49672867	49673118	0	0	0	0	1	0	0	0	0	1
ENSG00000252109	Small	nucleolar	RNA	Z178	[Source:RFAM;Acc:RF00306]	17	50303618	50303707	0	0	0	0	1	0	0	0	0	1
ENSG00000263317		17	50467875	50613061	0	0	0	0	1	0	0	0	0	1
ENSG00000262902		17	51183095	51183719	0	0	0	0	1	0	0	0	0	1
ENSG00000263252		17	51430788	51431495	0	0	0	0	1	0	0	0	0	1
ENSG00000262271		17	51511492	51513190	0	0	0	0	1	0	0	0	0	1
ENSG00000262518		17	51515917	51517082	0	0	0	0	1	0	0	0	0	1
ENSG00000221534		17	51614874	51614965	0	0	0	0	1	0	0	0	0	1
ENSG00000262384		17	51758991	51759472	0	0	0	0	1	0	0	0	0	1
ENSG00000233380	ribosomal	protein	S2	pseudogene	48	[Source:HGNC	Symbol;Acc:35985]	17	51834350	51835231	0	0	0	0	1	0	0	0	0	1
ENSG00000263189		17	52030297	52032685	0	0	0	0	1	0	0	0	0	1
ENSG00000108846	ATP-binding	cassette		sub-family	C	(CFTR/MRP)		member	3	[Source:HGNC	Symbol;Acc:54]	17	48712138	48769613	0	0	0	0	1	0	0	0	0	1
ENSG00000261965	iron-sulfur	cluster	assembly	1	pseudogene	3	[Source:HGNC	Symbol;Acc:38024]	17	52555157	52555529	0	0	0	0	1	0	0	0	0	1
ENSG00000198933	TBK1	binding	protein	1	[Source:HGNC	Symbol;Acc:30140]	17	45771447	45789416	0	0	0	0	1	0	0	0	0	1
ENSG00000263199		17	52780297	52780791	0	0	0	0	1	0	0	0	0	1
ENSG00000263125	ADP-ribosylation	factor-like	2	binding	protein	pseudogene	8	[Source:HGNC	Symbol;Acc:39452]	17	52831526	52832010	0	0	0	0	1	0	0	0	0	1
ENSG00000251809	RNA		7SK	small	nuclear	pseudogene	14	[Source:HGNC	Symbol;Acc:45738]	17	52848310	52848638	0	0	0	0	1	0	0	0	0	1
ENSG00000261589		17	53246184	53250993	0	0	0	0	1	0	0	0	0	1
ENSG00000263096		17	53348865	53351014	0	0	0	0	1	0	0	0	0	1
ENSG00000262079		17	53403118	53405152	0	0	0	0	1	0	0	0	0	1
ENSG00000073861	T-box	21	[Source:HGNC	Symbol;Acc:11599]	17	45810610	45823485	0	0	0	0	1	0	0	0	0	1
ENSG00000262395		17	53531407	53535811	0	0	0	0	1	0	0	0	0	1
ENSG00000261873		17	53545427	53588299	0	0	0	0	1	0	0	0	0	1
ENSG00000236319		17	53604325	53638938	0	0	0	0	1	0	0	0	0	1
ENSG00000262135		17	53628292	53629010	0	0	0	0	1	0	0	0	0	1
ENSG00000200107	RNA		U6	small	nuclear	1249		pseudogene	[Source:HGNC	Symbol;Acc:48212]	17	53629171	53629281	0	0	0	0	1	0	0	0	0	1
ENSG00000262052		17	53920038	53950300	0	0	0	0	1	0	0	0	0	1
ENSG00000264277		17	54132148	54132247	0	0	0	0	1	0	0	0	0	1
ENSG00000006025	oxysterol	binding	protein-like	7	[Source:HGNC	Symbol;Acc:16387]	17	45884738	45899200	0	0	0	0	1	0	0	0	0	1
ENSG00000159224	gastric	inhibitory	polypeptide	[Source:HGNC	Symbol;Acc:4270]	17	47035916	47045958	0	0	0	0	1	0	0	0	0	1
ENSG00000167105	transmembrane	protein	92	[Source:HGNC	Symbol;Acc:26579]	17	48348767	48358844	0	0	0	0	1	0	0	0	0	1
ENSG00000159111	mitochondrial	ribosomal	protein	L10	[Source:HGNC	Symbol;Acc:14055]	17	45900638	45908900	0	0	0	0	1	0	0	0	0	1
ENSG00000159217	insulin-like	growth	factor	2	mRNA	binding	protein	1	[Source:HGNC	Symbol;Acc:28866]	17	47074774	47133012	0	0	0	0	1	0	0	0	0	1
ENSG00000015532	xylosyltransferase	II	[Source:HGNC	Symbol;Acc:15517]	17	48423453	48440499	0	0	0	0	1	0	0	0	0	1
ENSG00000141294	leucine	rich	repeat	containing	46	[Source:HGNC	Symbol;Acc:25047]	17	45908993	45915079	0	0	0	0	1	0	0	0	0	1
ENSG00000120088	corticotropin	releasing	hormone	receptor	1	[Source:HGNC	Symbol;Acc:2357]	17	43699267	43913194	0	0	0	0	1	0	0	0	0	1
ENSG00000108826	mitochondrial	ribosomal	protein	L27	[Source:HGNC	Symbol;Acc:14483]	17	48445218	48450575	0	0	0	0	1	0	0	0	0	1
ENSG00000167080	beta-1	4-N-acetyl-galactosaminyl	transferase	2	[Source:HGNC	Symbol;Acc:24136]	17	47209822	47247351	0	0	0	0	1	0	0	0	0	1
ENSG00000154920	essential	meiotic	structure-specific	endonuclease	1	[Source:HGNC	Symbol;Acc:24965]	17	48450581	48458844	0	0	0	0	1	0	0	0	0	1
ENSG00000141295	secernin	2	[Source:HGNC	Symbol;Acc:30381]	17	45915058	45918699	0	0	0	0	1	0	0	0	0	1
ENSG00000167083	guanine	nucleotide	binding	protein	(G	protein)		gamma	transducing	activity	polypeptide	2	[Source:HGNC	Symbol;Acc:4412]	17	47280153	47287936	0	0	0	0	1	0	0	0	0	1
ENSG00000108798	ABI	family		member	3	[Source:HGNC	Symbol;Acc:29859]	17	47287589	47300587	0	0	0	0	1	0	0	0	0	1
ENSG00000108829	leucine	rich	repeat	containing	59	[Source:HGNC	Symbol;Acc:28817]	17	48452420	48474914	0	0	0	0	1	0	0	0	0	1
ENSG00000154945	ankyrin	repeat	domain	40	[Source:HGNC	Symbol;Acc:28233]	17	48770551	48785285	0	0	0	0	1	0	0	0	0	1
ENSG00000108848	LUC7-like	3	(S.	cerevisiae)	[Source:HGNC	Symbol;Acc:24309]	17	48796905	48833574	0	0	0	0	1	0	0	0	0	1
ENSG00000189120	Sp6	transcription	factor	[Source:HGNC	Symbol;Acc:14530]	17	45922279	45933240	0	0	0	0	1	0	0	0	0	1
ENSG00000167182	Sp2	transcription	factor	[Source:HGNC	Symbol;Acc:11207]	17	45973516	46006323	0	0	0	0	1	0	0	0	0	1
ENSG00000173868	phosphatase		orphan	1	[Source:HGNC	Symbol;Acc:16815]	17	47300724	47308128	0	0	0	0	1	0	0	0	0	1
ENSG00000167107	acyl-CoA	synthetase	family	member	2	[Source:HGNC	Symbol;Acc:26101]	17	48503519	48552206	0	0	0	0	1	0	0	0	0	1
ENSG00000108439	pyridoxamine	5'-phosphate	oxidase	[Source:HGNC	Symbol;Acc:30260]	17	46018872	46025654	0	0	0	0	1	0	0	0	0	1
ENSG00000198740	zinc	finger	protein	652	[Source:HGNC	Symbol;Acc:29147]	17	47366568	47439835	0	0	0	0	1	0	0	0	0	1
ENSG00000262039	Uncharacterized	protein		[Source:UniProtKB/TrEMBL;Acc:I3L1D3]	17	47448102	47554350	0	0	0	0	1	0	0	0	0	1
ENSG00000167183	proline	rich	15-like	[Source:HGNC	Symbol;Acc:28149]	17	46029333	46035244	0	0	0	0	1	0	0	0	0	1
ENSG00000173714	WAP		follistatin/kazal		immunoglobulin		kunitz	and	netrin	domain	containing	2	[Source:HGNC	Symbol;Acc:30916]	17	48912011	48919709	0	0	0	0	1	0	0	0	0	1
ENSG00000185294	signal	peptide	peptidase	like	2C	[Source:HGNC	Symbol;Acc:28902]	17	43922256	43924438	0	0	0	0	1	0	0	0	0	1
ENSG00000141232	transducer	of	ERBB2		1	[Source:HGNC	Symbol;Acc:11979]	17	48939584	48945339	0	0	0	0	1	0	0	0	0	1
ENSG00000167085	prohibitin	[Source:HGNC	Symbol;Acc:8912]	17	47481414	47492246	0	0	0	0	1	0	0	0	0	1
ENSG00000186868	microtubule-associated	protein	tau	[Source:HGNC	Symbol;Acc:6893]	17	43971748	44105700	0	0	0	0	1	0	0	0	0	1
ENSG00000108465	CDK5	regulatory	subunit	associated	protein	3	[Source:HGNC	Symbol;Acc:18673]	17	46045176	46059140	0	0	0	0	1	0	0	0	0	1
ENSG00000136457	chondroadherin	[Source:HGNC	Symbol;Acc:1909]	17	48541857	48546327	0	0	0	0	1	0	0	0	0	1
ENSG00000008294	sperm	associated	antigen	9	[Source:HGNC	Symbol;Acc:14524]	17	49039535	49198226	0	0	0	0	1	0	0	0	0	1
ENSG00000136444	radical	S-adenosyl	methionine	domain	containing	1	[Source:HGNC	Symbol;Acc:25634]	17	48556161	48563336	0	0	0	0	1	0	0	0	0	1
ENSG00000256762	saitohin	[Source:HGNC	Symbol;Acc:18839]	17	44076616	44077060	0	0	0	0	1	0	0	0	0	1
ENSG00000120071	KAT8	regulatory	NSL	complex	subunit	1	[Source:HGNC	Symbol;Acc:24565]	17	44107282	44302733	0	1	0	0	1	0	0	0	1	3
ENSG00000136449	MYCBP	associated	protein	[Source:HGNC	Symbol;Acc:19677]	17	48585745	48608862	0	0	0	0	1	0	0	0	0	1
ENSG00000064300	nerve	growth	factor	receptor	[Source:HGNC	Symbol;Acc:7809]	17	47572655	47592379	0	0	0	0	1	0	0	0	0	1
ENSG00000182575	neurexophilin	3	[Source:HGNC	Symbol;Acc:8077]	17	47653220	47661189	0	0	0	0	1	0	0	0	0	1
ENSG00000121067	speckle-type	POZ	protein	[Source:HGNC	Symbol;Acc:11254]	17	47676246	47755596	0	0	0	0	1	0	0	0	0	1
ENSG00000228696	ADP-ribosylation	factor-like	17B	[Source:HGNC	Symbol;Acc:32387]	17	44352150	44439130	0	1	0	0	1	0	0	0	1	3
ENSG00000176681	leucine	rich	repeat	containing	37A	[Source:HGNC	Symbol;Acc:29069]	17	44370099	44415160	0	1	0	0	1	0	0	0	0	2
ENSG00000049283	epsin	3	[Source:HGNC	Symbol;Acc:18235]	17	48609904	48621111	0	0	0	0	1	0	0	0	0	1
ENSG00000005243	coatomer	protein	complex		subunit	zeta	2	[Source:HGNC	Symbol;Acc:19356]	17	46103533	46115392	0	0	0	0	1	0	0	0	0	1
ENSG00000121073	solute	carrier	family	35		member	B1	[Source:HGNC	Symbol;Acc:20798]	17	47778305	47786376	0	0	0	0	1	0	0	0	0	1
ENSG00000238083	leucine	rich	repeat	containing	37		member	A2	[Source:HGNC	Symbol;Acc:32404]	17	44588877	44633016	0	0	0	0	1	0	0	0	0	1
ENSG00000082641	nuclear	factor		erythroid	2-like	1	[Source:HGNC	Symbol;Acc:7781]	17	46125691	46138849	0	0	0	0	1	0	0	0	0	1
ENSG00000239672	NME/NM23	nucleoside	diphosphate	kinase	1	[Source:HGNC	Symbol;Acc:7849]	17	49230897	49239789	0	0	0	0	1	0	0	0	0	1
ENSG00000185829	ADP-ribosylation	factor-like	17A	[Source:HGNC	Symbol;Acc:24096]	17	44594068	44657088	0	0	0	0	1	0	0	0	0	1
ENSG00000006282	spermatogenesis	associated	20	[Source:HGNC	Symbol;Acc:26125]	17	48620419	48633213	0	0	0	0	1	0	0	0	0	1
ENSG00000243678	NME1-NME2	readthrough	[Source:HGNC	Symbol;Acc:33531]	17	49230920	49249108	0	0	0	0	1	0	0	0	0	1
ENSG00000108468	chromobox	homolog	1	[Source:HGNC	Symbol;Acc:1551]	17	46147414	46178883	0	0	0	0	1	0	0	0	0	1
ENSG00000073969	N-ethylmaleimide-sensitive	factor	[Source:HGNC	Symbol;Acc:8016]	17	44668035	44834830	0	0	0	0	1	0	0	0	0	1
ENSG00000011052	NME/NM23	nucleoside	diphosphate	kinase	2	[Source:HGNC	Symbol;Acc:7850]	17	49230951	49249105	0	0	0	0	1	0	0	0	0	1
ENSG00000011258	mbt	domain	containing	1	[Source:HGNC	Symbol;Acc:19866]	17	49254786	49337524	0	0	0	0	1	0	0	0	0	1
ENSG00000002919	sorting	nexin	11	[Source:HGNC	Symbol;Acc:14975]	17	46180719	46200436	0	0	0	0	1	0	0	0	0	1
ENSG00000011260	UTP18	small	subunit	(SSU)	processome	component	homolog	(yeast)	[Source:HGNC	Symbol;Acc:24274]	17	49337889	49375297	0	0	0	0	1	0	0	0	0	1
ENSG00000121104	family	with	sequence	similarity	117		member	A	[Source:HGNC	Symbol;Acc:24179]	17	47787694	47866542	0	0	0	0	1	0	0	0	0	1
ENSG00000154975	carbonic	anhydrase	X	[Source:HGNC	Symbol;Acc:1369]	17	49707674	50237377	0	0	0	0	1	0	0	0	0	1
ENSG00000141293	src	kinase	associated	phosphoprotein	1	[Source:HGNC	Symbol;Acc:15605]	17	46210802	46507637	0	0	0	0	1	0	0	0	0	1
ENSG00000136504	K(lysine)	acetyltransferase	7	[Source:HGNC	Symbol;Acc:17016]	17	47865917	47906458	0	0	0	0	1	0	0	0	0	1
ENSG00000120094	homeobox	B1	[Source:HGNC	Symbol;Acc:5111]	17	46605888	46608359	0	0	0	0	1	0	0	0	0	1
ENSG00000173917	homeobox	B2	[Source:HGNC	Symbol;Acc:5113]	17	46618256	46623441	0	0	0	0	1	0	0	0	0	1
ENSG00000120093	homeobox	B3	[Source:HGNC	Symbol;Acc:5114]	17	46626232	46682274	0	0	0	0	1	0	0	0	0	1
ENSG00000108379	wingless-type	MMTV	integration	site	family		member	3	[Source:HGNC	Symbol;Acc:12782]	17	44839872	44910520	0	0	0	0	1	0	0	0	0	1
ENSG00000158955	wingless-type	MMTV	integration	site	family		member	9B	[Source:HGNC	Symbol;Acc:12779]	17	44910567	44964096	0	0	0	0	1	0	0	0	0	1
ENSG00000108433	golgi	SNAP	receptor	complex	member	2	[Source:HGNC	Symbol;Acc:4431]	17	45000483	45105003	0	0	0	0	1	0	0	0	0	1
ENSG00000226364	Uncharacterized	protein		[Source:UniProtKB/TrEMBL;Acc:I3L2H3]	17	50939481	50976948	0	0	0	0	1	0	0	0	0	1
ENSG00000227011	chromosome	17	open	reading	frame	112	[Source:HGNC	Symbol;Acc:42963]	17	51062880	51065012	0	0	0	0	1	0	0	0	0	1
ENSG00000141200	kinesin	family	member	2B	[Source:HGNC	Symbol;Acc:29443]	17	51900239	51902573	0	0	0	0	1	0	0	0	0	1
ENSG00000141198	target	of	myb1	(chicken)-like	1	[Source:HGNC	Symbol;Acc:11983]	17	52976748	53039310	0	0	0	0	1	0	0	0	0	1
ENSG00000262633	Golgi	SNAP	receptor	complex	member	2		[Source:UniProtKB/TrEMBL;Acc:E7EQ34]	17	45000499	45124520	0	0	0	0	1	0	0	0	0	1
ENSG00000179673	reprimo-like	[Source:HGNC	Symbol;Acc:32422]	17	45055523	45056614	0	0	0	0	1	0	0	0	0	1
ENSG00000004897	cell	division	cycle	27	[Source:HGNC	Symbol;Acc:1728]	17	45195069	45266788	0	0	0	0	1	0	0	0	0	1
ENSG00000182742	homeobox	B4	[Source:HGNC	Symbol;Acc:5115]	17	46652875	46657473	0	0	0	0	1	0	0	0	0	1
ENSG00000120075	homeobox	B5	[Source:HGNC	Symbol;Acc:5116]	17	46668619	46671323	0	0	0	0	1	0	0	0	0	1
ENSG00000108511	homeobox	B6	[Source:HGNC	Symbol;Acc:5117]	17	46671639	46682354	0	0	0	0	1	0	0	0	0	1
ENSG00000260027	homeobox	B7	[Source:HGNC	Symbol;Acc:5118]	17	46684594	46710934	0	0	0	0	1	0	0	0	0	1
ENSG00000120068	homeobox	B8	[Source:HGNC	Symbol;Acc:5119]	17	46688739	46692478	0	0	0	0	1	0	0	0	0	1
ENSG00000170689	homeobox	B9	[Source:HGNC	Symbol;Acc:5120]	17	46698518	46703839	0	0	0	0	1	0	0	0	0	1
ENSG00000159182	prostate	cancer	susceptibility	candidate	1	[Source:HGNC	Symbol;Acc:30591]	17	46799084	46799884	0	0	0	0	1	0	0	0	0	1
ENSG00000159184	homeobox	B13	[Source:HGNC	Symbol;Acc:5112]	17	46802125	46806540	0	0	0	0	1	0	0	0	0	1
ENSG00000166260	cytochrome	c	oxidase	assembly	homolog	11	(yeast)	[Source:HGNC	Symbol;Acc:2261]	17	53029263	53046146	0	0	0	0	1	0	0	0	0	1
ENSG00000170703	tubulin	tyrosine	ligase-like	family		member	6	[Source:HGNC	Symbol;Acc:26664]	17	46839597	46894576	0	0	0	0	1	0	0	0	0	1
ENSG00000198336	myosin		light	chain	4		alkali;	atrial		embryonic	[Source:HGNC	Symbol;Acc:7585]	17	45277812	45301045	0	0	0	0	1	0	0	0	0	1
ENSG00000166263	syntaxin	binding	protein	4	[Source:HGNC	Symbol;Acc:19694]	17	53046088	53241646	0	0	0	0	1	0	0	0	0	1
ENSG00000259207	integrin		beta	3	(platelet	glycoprotein	IIIa		antigen	CD61)	[Source:HGNC	Symbol;Acc:6156]	17	45331212	45421658	0	0	0	0	1	0	0	0	0	1
ENSG00000108924	hepatic	leukemia	factor	[Source:HGNC	Symbol;Acc:4977]	17	53342373	53402426	0	0	0	0	1	0	0	0	0	1
ENSG00000136436	calcium	binding	and	coiled-coil	domain	2	[Source:HGNC	Symbol;Acc:29912]	17	46908350	46943884	0	0	0	0	1	0	0	0	0	1
ENSG00000259753	Integrin	beta		[Source:UniProtKB/TrEMBL;Acc:B4DTY9]	17	45331263	45421658	0	0	0	0	1	0	0	0	0	1
ENSG00000178852	EF-hand	calcium	binding	domain	13	[Source:HGNC	Symbol;Acc:26864]	17	45400656	45518678	0	0	0	0	1	0	0	0	0	1
ENSG00000108960	monocyte	to	macrophage	differentiation-associated	[Source:HGNC	Symbol;Acc:7153]	17	53469974	53499353	0	0	0	0	1	0	0	0	0	1
ENSG00000166292	transmembrane	protein	100	[Source:HGNC	Symbol;Acc:25607]	17	53796988	53809482	0	0	0	0	1	0	0	0	0	1
ENSG00000141179	phosphatidylcholine	transfer	protein	[Source:HGNC	Symbol;Acc:8752]	17	53828340	53920191	0	0	0	0	1	0	0	0	0	1
ENSG00000176358	tachykinin	4	(hemokinin)	[Source:HGNC	Symbol;Acc:16641]	17	47915671	47925379	0	0	0	0	1	0	0	0	0	1
ENSG00000263715		17	43699274	43893909	0	0	0	0	1	0	0	0	0	1
ENSG00000264589	MAPT	antisense	RNA	1	[Source:HGNC	Symbol;Acc:43738]	17	43921017	43972966	0	0	0	0	1	0	0	0	0	1
ENSG00000141279	aminopeptidase	puromycin	sensitive	[Source:HGNC	Symbol;Acc:7900]	17	45600308	45700642	0	0	0	0	1	0	0	0	0	1
ENSG00000108813	distal-less	homeobox	4	[Source:HGNC	Symbol;Acc:2917]	17	48046334	48052321	0	0	0	0	1	0	0	0	0	1
ENSG00000262881		17	43985036	43988145	0	0	0	0	1	0	0	0	0	1
ENSG00000262372		17	44112679	44113136	0	0	0	0	1	0	0	0	0	1
ENSG00000252698	RNA		U7	small	nuclear	101	pseudogene	[Source:HGNC	Symbol;Acc:45635]	17	44204762	44204817	0	1	0	0	1	0	0	0	1	3
ENSG00000214401	KANSL1	antisense	RNA	1	[Source:HGNC	Symbol;Acc:43740]	17	44270942	44274089	0	1	0	0	1	0	0	0	1	3
ENSG00000238723	Y	RNA	[Source:RFAM;Acc:RF00019]	17	44292436	44292537	0	1	0	0	1	0	0	0	1	3
ENSG00000262500		17	44320972	44322410	0	1	0	0	1	0	0	0	1	3
ENSG00000262539		17	44336917	44337972	0	1	0	0	1	0	0	0	1	3
ENSG00000261575		17	44344403	44346060	0	1	0	0	1	0	0	0	1	3
ENSG00000265411	RNA		7SL		cytoplasmic	656		pseudogene	[Source:HGNC	Symbol;Acc:46672]	17	44397045	44397325	0	1	0	0	1	0	0	0	0	2
ENSG00000260075	N-ethylmaleimide-sensitive	factor	pseudogene	1	[Source:HGNC	Symbol;Acc:31405]	17	44450221	44564507	0	1	0	0	1	0	0	0	0	2
ENSG00000266497		17	44581312	44586705	0	0	0	0	1	0	0	0	0	1
ENSG00000265315	RNA		7SL		cytoplasmic	199		pseudogene	[Source:HGNC	Symbol;Acc:46215]	17	44614900	44615180	0	0	0	0	1	0	0	0	0	1
ENSG00000232300	family	with	sequence	similarity	215		member	B	(non-protein	coding)	[Source:HGNC	Symbol;Acc:43639]	17	44636196	44640161	0	0	0	0	1	0	0	0	0	1
ENSG00000213326	ribosomal	protein	S7	pseudogene	11	[Source:HGNC	Symbol;Acc:35841]	17	44798948	44799533	0	0	0	0	1	0	0	0	0	1
ENSG00000262031		17	44987108	44988878	0	0	0	0	1	0	0	0	0	1
ENSG00000064195	distal-less	homeobox	3	[Source:HGNC	Symbol;Acc:2916]	17	48067369	48072588	0	0	0	0	1	0	0	0	0	1
ENSG00000005884	integrin		alpha	3	(antigen	CD49C		alpha	3	subunit	of	VLA-3	receptor)	[Source:HGNC	Symbol;Acc:6139]	17	48133332	48167845	0	0	0	0	1	0	0	0	0	1
ENSG00000261886		17	44994136	45000400	0	0	0	0	1	0	0	0	0	1
ENSG00000210709	RNA		U6atac	small	nuclear	3		pseudogene	[Source:HGNC	Symbol;Acc:34093]	17	44998490	44998615	0	0	0	0	1	0	0	0	0	1
ENSG00000264999	microRNA	5089	[Source:HGNC	Symbol;Acc:43536]	17	45050383	45050466	0	0	0	0	1	0	0	0	0	1
ENSG00000263142	leucine	rich	repeat	containing	37		member	A17		pseudogene	[Source:HGNC	Symbol;Acc:48365]	17	45055847	45131935	0	0	0	0	1	0	0	0	0	1
ENSG00000262879		17	45061411	45177689	0	0	0	0	1	0	0	0	0	1
ENSG00000263650	RNA		7SL		cytoplasmic	270		pseudogene	[Source:HGNC	Symbol;Acc:46286]	17	45119191	45119483	0	0	0	0	1	0	0	0	0	1
ENSG00000221016		17	45195868	45195957	0	0	0	0	1	0	0	0	0	1
ENSG00000239291		17	45236557	45237359	0	0	0	0	1	0	0	0	0	1
ENSG00000262265		17	45238441	45239430	0	0	0	0	1	0	0	0	0	1
ENSG00000261872		17	45247192	45248415	0	0	0	0	1	0	0	0	0	1
ENSG00000252088	Small	nucleolar	RNA	U13	[Source:RFAM;Acc:RF01210]	17	45298008	45298091	0	0	0	0	1	0	0	0	0	1
ENSG00000238419	RNA		U7	small	nuclear	186	pseudogene	[Source:HGNC	Symbol;Acc:45720]	17	45336724	45336786	0	0	0	0	1	0	0	0	0	1
ENSG00000263293		17	45380832	45400979	0	0	0	0	1	0	0	0	0	1
ENSG00000006283	calcium	channel		voltage-dependent		T	type		alpha	1G	subunit	[Source:HGNC	Symbol;Acc:1394]	17	48638429	48704835	0	0	0	0	1	0	0	0	0	1
ENSG00000253347		17	45486688	45500892	0	0	0	0	1	0	0	0	0	1
ENSG00000228782	mitochondrial	ribosomal	protein	L45	pseudogene	2	[Source:HGNC	Symbol;Acc:29716]	17	45527934	45569858	0	0	0	0	1	0	0	0	0	1
ENSG00000206734	Y	RNA	[Source:RFAM;Acc:RF00019]	17	45634779	45634880	0	0	0	0	1	0	0	0	0	1
ENSG00000263766		17	45681226	45726786	0	0	0	0	1	0	0	0	0	1
ENSG00000264558		17	45759783	45760049	0	0	0	0	1	0	0	0	0	1
ENSG00000264243		17	45940708	45942556	0	0	0	0	1	0	0	0	0	1
ENSG00000266821		17	45956838	45959764	0	0	0	0	1	0	0	0	0	1
ENSG00000264920		17	45968621	45973178	0	0	0	0	1	0	0	0	0	1
ENSG00000234494		17	45974696	46018776	0	0	0	0	1	0	0	0	0	1
ENSG00000266601		17	46007048	46010472	0	0	0	0	1	0	0	0	0	1
ENSG00000263798		17	46022790	46051804	0	0	0	0	1	0	0	0	0	1
ENSG00000264019		17	46024168	46025641	0	0	0	0	1	0	0	0	0	1
ENSG00000264701		17	46057764	46073562	0	0	0	0	1	0	0	0	0	1
ENSG00000207947	microRNA	152	[Source:HGNC	Symbol;Acc:31538]	17	46114527	46114613	0	0	0	0	1	0	0	0	0	1
ENSG00000263412		17	46122503	46125435	0	0	0	0	1	0	0	0	0	1
ENSG00000266341		17	46137745	46138031	0	0	0	0	1	0	0	0	0	1
ENSG00000206954	RNA		U6	small	nuclear	1201		pseudogene	[Source:HGNC	Symbol;Acc:48164]	17	46166040	46166146	0	0	0	0	1	0	0	0	0	1
ENSG00000221739	microRNA	1203	[Source:HGNC	Symbol;Acc:35269]	17	46233789	46233873	0	0	0	0	1	0	0	0	0	1
ENSG00000263787		17	46263300	46281891	0	0	0	0	1	0	0	0	0	1
ENSG00000207306	RNA		U6	small	nuclear	1152		pseudogene	[Source:HGNC	Symbol;Acc:48115]	17	46274042	46274148	0	0	0	0	1	0	0	0	0	1
ENSG00000235300		17	46371709	46386124	0	0	0	0	1	0	0	0	0	1
ENSG00000266222		17	46454624	46457732	0	0	0	0	1	0	0	0	0	1
ENSG00000200538	Small	nucleolar	RNA	U3	[Source:RFAM;Acc:RF00012]	17	46459734	46459948	0	0	0	0	1	0	0	0	0	1
ENSG00000264451		17	46537732	46543402	0	0	0	0	1	0	0	0	0	1
ENSG00000206805	Y	RNA	[Source:RFAM;Acc:RF00019]	17	46556459	46556560	0	0	0	0	1	0	0	0	0	1
ENSG00000230148	HOXB	cluster	antisense	RNA	1	[Source:HGNC	Symbol;Acc:43744]	17	46620913	46628610	0	0	0	0	1	0	0	0	0	1
ENSG00000233101	HOXB	cluster	antisense	RNA	3	[Source:HGNC	Symbol;Acc:40283]	17	46626992	46683776	0	0	0	0	1	0	0	0	0	1
ENSG00000005882	pyruvate	dehydrogenase	kinase		isozyme	2	[Source:HGNC	Symbol;Acc:8810]	17	48172101	48189516	0	0	0	0	1	0	0	0	0	1
ENSG00000239552	HOXB	cluster	antisense	RNA	2	[Source:HGNC	Symbol;Acc:40284]	17	46634624	46637695	0	0	0	0	1	0	0	0	0	1
ENSG00000257178	microRNA	10a	[Source:HGNC	Symbol;Acc:31497]	17	46656992	46659621	0	0	0	0	1	0	0	0	0	1
ENSG00000242207	HOXB	cluster	antisense	RNA	4	[Source:HGNC	Symbol;Acc:40285]	17	46706037	46712294	0	0	0	0	1	0	0	0	0	1
ENSG00000210741	microRNA	196a-1	[Source:HGNC	Symbol;Acc:31567]	17	46709852	46709921	0	0	0	0	1	0	0	0	0	1
ENSG00000272763		17	46713285	46724385	0	0	0	0	1	0	0	0	0	1
ENSG00000262745		17	46760729	46781844	0	0	0	0	1	0	0	0	0	1
ENSG00000244559		17	46767843	46767986	0	0	0	0	1	0	0	0	0	1
ENSG00000242067	ribosomal	protein	L9	pseudogene	28	[Source:HGNC	Symbol;Acc:36445]	17	46768478	46769056	0	0	0	0	1	0	0	0	0	1
ENSG00000244649		17	46782360	46784708	0	0	0	0	1	0	0	0	0	1
ENSG00000241788	cytochrome	c	oxidase	subunit	VIb	polypeptide	1	(ubiquitous)	pseudogene	2	[Source:HGNC	Symbol;Acc:2282]	17	46791092	46791321	0	0	0	0	1	0	0	0	0	1
ENSG00000229637	prostate	cancer	susceptibility	candidate	2	[Source:HGNC	Symbol;Acc:30143]	17	46800530	46802819	0	0	0	0	1	0	0	0	0	1
ENSG00000263602	microRNA	3185	[Source:HGNC	Symbol;Acc:38391]	17	46801770	46801837	0	0	0	0	1	0	0	0	0	1
ENSG00000242407		17	46810453	46811250	0	0	0	0	1	0	0	0	0	1
ENSG00000244514	RNA		7SL		cytoplasmic	125		pseudogene	[Source:HGNC	Symbol;Acc:46141]	17	46842918	46843209	0	0	0	0	1	0	0	0	0	1
ENSG00000248278	SUMO2	pseudogene	17	[Source:HGNC	Symbol;Acc:49358]	17	46952222	46986345	0	0	0	0	1	0	0	0	0	1
ENSG00000212565	Small	nucleolar	RNA	SNORA68	[Source:RFAM;Acc:RF00263]	17	46958202	46958329	0	0	0	0	1	0	0	0	0	1
ENSG00000248895		17	46958484	46958678	0	0	0	0	1	0	0	0	0	1
ENSG00000270781		17	46976493	46977110	0	0	0	0	1	0	0	0	0	1
ENSG00000230532		17	47009153	47014462	0	0	0	0	1	0	0	0	0	1
ENSG00000200903	RNA		U1	small	nuclear	42		pseudogene	[Source:HGNC	Symbol;Acc:48384]	17	47026723	47026882	0	0	0	0	1	0	0	0	0	1
ENSG00000238804	Small	nucleolar	RNA	U13	[Source:RFAM;Acc:RF01210]	17	47034012	47034115	0	0	0	0	1	0	0	0	0	1
ENSG00000250838		17	47072628	47074854	0	0	0	0	1	0	0	0	0	1
ENSG00000251461		17	47082093	47091087	0	0	0	0	1	0	0	0	0	1
ENSG00000252636	RNA		U6	small	nuclear	826		pseudogene	[Source:HGNC	Symbol;Acc:47789]	17	47113714	47113817	0	0	0	0	1	0	0	0	0	1
ENSG00000251550		17	47114484	47114791	0	0	0	0	1	0	0	0	0	1
ENSG00000264552		17	47126902	47126986	0	0	0	0	1	0	0	0	0	1
ENSG00000248883		17	47162873	47164064	0	0	0	0	1	0	0	0	0	1
ENSG00000271770	Metazoan	signal	recognition	particle	RNA	[Source:RFAM;Acc:RF00017]	17	47187124	47187413	0	0	0	0	1	0	0	0	0	1
ENSG00000240995		17	47225701	47226473	0	0	0	0	1	0	0	0	0	1
ENSG00000262973		17	47249257	47250608	0	0	0	0	1	0	0	0	0	1
ENSG00000177369		17	47325601	47336024	0	0	0	0	1	0	0	0	0	1
ENSG00000251964	RNA		U7	small	nuclear	135	pseudogene	[Source:HGNC	Symbol;Acc:45669]	17	47403202	47403263	0	0	0	0	1	0	0	0	0	1
ENSG00000248714		17	47438527	47447360	0	0	0	0	1	0	0	0	0	1
ENSG00000250948		17	47452742	47457456	0	0	0	0	1	0	0	0	0	1
ENSG00000186244		17	47477791	47478162	0	0	0	0	1	0	0	0	0	1
ENSG00000250186		17	47481443	47482559	0	0	0	0	1	0	0	0	0	1
ENSG00000207127	Y	RNA	[Source:RFAM;Acc:RF00019]	17	47494106	47494212	0	0	0	0	1	0	0	0	0	1
ENSG00000229944		17	47500970	47502298	0	0	0	0	1	0	0	0	0	1
ENSG00000249497		17	47535223	47539111	0	0	0	0	1	0	0	0	0	1
ENSG00000249906		17	47583019	47651426	0	0	0	0	1	0	0	0	0	1
ENSG00000250310		17	47622209	47655324	0	0	0	0	1	0	0	0	0	1
ENSG00000252789		17	47638364	47638447	0	0	0	0	1	0	0	0	0	1
ENSG00000250751		17	47785696	47797422	0	0	0	0	1	0	0	0	0	1
ENSG00000235183		17	47872705	47873031	0	0	0	0	1	0	0	0	0	1
ENSG00000262837		17	47911601	47913816	0	0	0	0	1	0	0	0	0	1
ENSG00000204584		17	47923272	47926199	0	0	0	0	1	0	0	0	0	1
ENSG00000248954		17	47964961	47978257	0	0	0	0	1	0	0	0	0	1
ENSG00000254039		17	47991767	48010282	0	0	0	0	1	0	0	0	0	1
ENSG00000249176		17	48016486	48017183	0	0	0	0	1	0	0	0	0	1
ENSG00000199492	RNA		U6	small	nuclear	1313		pseudogene	[Source:HGNC	Symbol;Acc:48276]	17	48043439	48043540	0	0	0	0	1	0	0	0	0	1
ENSG00000248172		17	48074253	48094208	0	0	0	0	1	0	0	0	0	1
ENSG00000246640		17	48127713	48133103	0	0	0	0	1	0	0	0	0	1
ENSG00000226043	NA	21	23582258	23793139	0	0	1	1	1	1	1	1	0	6
ENSG00000223850	MYCN	upstream	neighbor	[Source:HGNC	Symbol;Acc:32684]	2	16060521	16076139	0	0	0	0	1	0	0	0	0	1
ENSG00000233718	MYCN	opposite	strand	[Source:HGNC	Symbol;Acc:16911]	2	16061159	16082371	0	0	0	0	1	0	0	0	0	1
ENSG00000243541	RNA		7SL		cytoplasmic	104		pseudogene	[Source:HGNC	Symbol;Acc:46120]	2	16090812	16091103	0	0	0	0	1	0	0	0	0	1
ENSG00000226764		2	16137171	16203007	0	0	0	0	1	0	0	0	0	1
ENSG00000134323	v-myc	avian	myelocytomatosis	viral	oncogene	neuroblastoma	derived	homolog	[Source:HGNC	Symbol;Acc:7559]	2	16080686	16087129	0	0	0	0	1	0	0	0	0	1
ENSG00000197475	ADAM	metallopeptidase	domain	3A	(pseudogene)	[Source:HGNC	Symbol;Acc:209]	8	39308564	39380371	1	1	1	1	1	1	1	1	1	9
ENSG00000249375	cancer	susceptibility	candidate	11	(non-protein	coding)	[Source:HGNC	Symbol;Acc:48939]	8	128698588	128746213	1	1	1	1	1	0	1	1	0	7
ENSG00000136997	v-myc	avian	myelocytomatosis	viral	oncogene	homolog	[Source:HGNC	Symbol;Acc:7553]	8	128747680	128753674	1	1	1	0	1	0	1	1	0	6
ENSG00000138131	lysyl	oxidase-like	4	[Source:HGNC	Symbol;Acc:17171]	10	100007447	100028007	1	0	0	0	0	0	0	0	0	1
ENSG00000175115	phosphofurin	acidic	cluster	sorting	protein	1	[Source:HGNC	Symbol;Acc:30032]	11	65837834	66012218	1	0	0	0	0	0	0	0	0	1
ENSG00000174996	kinesin	light	chain	2	[Source:HGNC	Symbol;Acc:20716]	11	66024765	66035331	1	0	0	0	0	0	0	0	0	1
ENSG00000174903	RAB1B		member	RAS	oncogene	family	[Source:HGNC	Symbol;Acc:18370]	11	66036004	66044963	1	0	0	0	0	0	0	0	0	1
ENSG00000174871	cornichon	family	AMPA	receptor	auxiliary	protein	2	[Source:HGNC	Symbol;Acc:28744]	11	66045661	66052772	1	0	0	0	0	0	0	0	0	1
ENSG00000174851	Yip1	interacting	factor	homolog	A	(S.	cerevisiae)	[Source:HGNC	Symbol;Acc:16688]	11	66052051	66056641	1	0	0	0	0	0	0	0	0	1
ENSG00000179292	transmembrane	protein	151A	[Source:HGNC	Symbol;Acc:28497]	11	66059341	66064135	1	0	0	0	0	0	0	0	0	1
ENSG00000174807	CD248	molecule		endosialin	[Source:HGNC	Symbol;Acc:18219]	11	66081958	66084515	1	0	0	0	0	0	0	0	0	1
ENSG00000174791	Ras	and	Rab	interactor	1	[Source:HGNC	Symbol;Acc:18749]	11	66097713	66104311	1	0	0	0	0	0	0	0	0	1
ENSG00000255320		11	66012311	66013710	1	0	0	0	0	0	0	0	0	1
ENSG00000254461		11	66027038	66029305	1	0	0	0	0	0	0	0	0	1
ENSG00000254855		11	66032248	66033137	1	0	0	0	0	0	0	0	0	1
ENSG00000254762		11	66035106	66035600	1	0	0	0	0	0	0	0	0	1
ENSG00000245156		11	66037303	66045996	1	0	0	0	0	0	0	0	0	1
ENSG00000254452		11	66044250	66044963	1	0	0	0	0	0	0	0	0	1
ENSG00000254458		11	66080324	66086708	1	0	0	0	0	0	0	0	0	1
ENSG00000254756		11	66101965	66107346	1	0	0	0	0	0	0	0	0	1
ENSG00000254736		11	66157080	66157639	1	0	0	0	0	0	0	0	0	1
ENSG00000202317	RNA		U1	small	nuclear	84		pseudogene	[Source:HGNC	Symbol;Acc:48426]	11	66160920	66161083	1	0	0	0	0	0	0	0	0	1
ENSG00000254510		11	66176629	66184608	1	0	0	0	0	0	0	0	0	1
ENSG00000174744	breast	cancer	metastasis	suppressor	1	[Source:HGNC	Symbol;Acc:17262]	11	66104804	66112596	1	0	0	0	0	0	0	0	0	1
ENSG00000201733	Small	nucleolar	RNA	SNORA43	[Source:RFAM;Acc:RF00416]	11	66200234	66200373	1	0	0	0	0	0	0	0	0	1
ENSG00000254596		11	66221705	66222052	1	0	0	0	0	0	0	0	0	1
ENSG00000255517		11	66240961	66247704	1	0	0	0	0	0	0	0	0	1
ENSG00000269990		11	66303369	66305407	1	0	0	0	0	0	0	0	0	1
ENSG00000250105		11	66326337	66327855	1	0	0	0	0	0	0	0	0	1
ENSG00000199325	RNA		U4	small	nuclear	39		pseudogene	[Source:HGNC	Symbol;Acc:46975]	11	66382435	66382561	1	0	0	0	0	0	0	0	0	1
ENSG00000258297		11	66433507	66435845	1	0	0	0	0	0	0	0	0	1
ENSG00000239553	RNA		7SL		cytoplasmic	12		pseudogene	[Source:HGNC	Symbol;Acc:46028]	11	66480192	66480480	1	0	0	0	0	0	0	0	0	1
ENSG00000213409		11	66529046	66529870	1	0	0	0	0	0	0	0	0	1
ENSG00000254984	ferritin		light	polypeptide	pseudogene	6	[Source:HGNC	Symbol;Acc:37954]	11	66538717	66539138	1	0	0	0	0	0	0	0	0	1
ENSG00000239099	RNA		U7	small	nuclear	23	pseudogene	[Source:HGNC	Symbol;Acc:34119]	11	66687233	66687294	1	0	0	0	0	0	0	0	0	1
ENSG00000266423	microRNA	3163	[Source:HGNC	Symbol;Acc:38209]	11	66701905	66701977	1	0	0	0	0	0	0	0	0	1
ENSG00000252709	Small	nucleolar	RNA	U3	[Source:RFAM;Acc:RF00012]	11	66762950	66763096	1	0	0	0	0	0	0	0	0	1
ENSG00000238892	Small	nucleolar	RNA	U13	[Source:RFAM;Acc:RF01210]	11	66988379	66988487	1	0	0	0	0	0	0	0	0	1
ENSG00000256514		11	67119043	67141055	1	0	0	0	0	0	0	0	0	1
ENSG00000201684	RNA		7SK	small	nuclear	pseudogene	239	[Source:HGNC	Symbol;Acc:45963]	11	67129885	67130179	1	0	0	0	0	0	0	0	0	1
ENSG00000253024	RNA		U6	small	nuclear	1238		pseudogene	[Source:HGNC	Symbol;Acc:48201]	11	67162681	67162782	1	0	0	0	0	0	0	0	0	1
ENSG00000255949		11	67198838	67202870	1	0	0	0	0	0	0	0	0	1
ENSG00000269913		11	67227339	67227784	1	0	0	0	0	0	0	0	0	1
ENSG00000270169		11	67229181	67229791	1	0	0	0	0	0	0	0	0	1
ENSG00000244152	RNA		7SL		cytoplasmic	59		pseudogene	[Source:HGNC	Symbol;Acc:46075]	11	67309206	67309475	1	0	0	0	0	0	0	0	0	1
ENSG00000255119		11	67372992	67374113	1	0	0	0	0	0	0	0	0	1
ENSG00000174684	UDP-GlcNAc:betaGal	beta-1	3-N-acetylglucosaminyltransferase	1	[Source:HGNC	Symbol;Acc:15685]	11	66112843	66115163	1	0	0	0	0	0	0	0	0	1
ENSG00000231793	double	C2-like	domains		gamma		pseudogene	[Source:HGNC	Symbol;Acc:37962]	11	67380124	67383728	1	0	0	0	0	0	0	0	0	1
ENSG00000255468	Uncharacterized	protein		[Source:UniProtKB/TrEMBL;Acc:E9PLG1]	11	66115421	66132275	1	0	0	0	0	0	0	0	0	1
ENSG00000174669	solute	carrier	family	29	(equilibrative	nucleoside	transporter)		member	2	[Source:HGNC	Symbol;Acc:11004]	11	66129992	66139685	1	0	0	0	0	0	0	0	0	1
ENSG00000174576	neuronal	PAS	domain	protein	4	[Source:HGNC	Symbol;Acc:18983]	11	66188475	66194178	1	0	0	0	0	0	0	0	0	1
ENSG00000174547	mitochondrial	ribosomal	protein	L11	[Source:HGNC	Symbol;Acc:14042]	11	66202546	66234209	1	0	0	0	0	0	0	0	0	1
ENSG00000174516	pellino	E3	ubiquitin	protein	ligase	family	member	3	[Source:HGNC	Symbol;Acc:30010]	11	66234216	66244808	1	0	0	0	0	0	0	0	0	1
ENSG00000254986	dipeptidyl-peptidase	3	[Source:HGNC	Symbol;Acc:3008]	11	66247484	66277130	1	0	0	0	0	0	0	0	0	1
ENSG00000256349	Bardet-Biedl	syndrome	1	protein		[Source:UniProtKB/TrEMBL;Acc:E9PPR3]	11	66276550	66301084	1	0	0	0	0	0	0	0	0	1
ENSG00000174483	Bardet-Biedl	syndrome	1	[Source:HGNC	Symbol;Acc:966]	11	66278077	66301098	1	0	0	0	0	0	0	0	0	1
ENSG00000255318		11	67385750	67394775	1	0	0	0	0	0	0	0	0	1
ENSG00000227834		11	67419047	67420875	1	0	0	0	0	0	0	0	0	1
ENSG00000239559	ribosomal	protein	L37	pseudogene	2	[Source:HGNC	Symbol;Acc:17092]	11	67450243	67450529	1	0	0	0	0	0	0	0	0	1
ENSG00000184795	unc-93	homolog	B5	pseudogene	(C.	elegans)	[Source:HGNC	Symbol;Acc:34051]	11	67479173	67483476	1	0	0	0	0	0	0	0	0	1
ENSG00000235855		11	67489954	67490926	1	0	0	0	0	0	0	0	0	1
ENSG00000266451		11	67501992	67502079	1	0	0	0	0	0	0	0	0	1
ENSG00000254447	olfactory	receptor		family	7		subfamily	E		member	11	pseudogene	[Source:HGNC	Symbol;Acc:8382]	11	67503079	67504030	1	0	0	0	0	0	0	0	0	1
ENSG00000254883		11	67511793	67512116	1	0	0	0	0	0	0	0	0	1
ENSG00000255147		11	67516514	67524439	1	0	0	0	0	0	0	0	0	1
ENSG00000227620	asparagine-linked	glycosylation	1-like	8		pseudogene	[Source:HGNC	Symbol;Acc:44377]	11	67552744	67559806	1	0	0	0	0	0	0	0	0	1
ENSG00000160172	family	with	sequence	similarity	86		member	C2		pseudogene	[Source:HGNC	Symbol;Acc:42392]	11	67559119	67572807	1	0	0	0	0	0	0	0	0	1
ENSG00000254792		11	67608413	67608520	1	0	0	0	0	0	0	0	0	1
ENSG00000251637		11	67653948	67673821	1	0	0	0	0	0	0	0	0	1
ENSG00000206587	RNA		U6	small	nuclear	46		pseudogene	[Source:HGNC	Symbol;Acc:34290]	11	67663102	67663208	1	0	0	0	0	0	0	0	0	1
ENSG00000243672	ribosomal	protein	S3a	pseudogene	40	[Source:HGNC	Symbol;Acc:35869]	11	67693122	67693902	1	0	0	0	0	0	0	0	0	1
ENSG00000221553		11	67700685	67700833	1	0	0	0	0	0	0	0	0	1
ENSG00000254610		11	67702034	67707245	1	0	0	0	0	0	0	0	0	1
ENSG00000254850		11	67703029	67703397	1	0	0	0	0	0	0	0	0	1
ENSG00000255230		11	67733344	67733698	1	0	0	0	0	0	0	0	0	1
ENSG00000255554	olfactory	receptor		family	7		subfamily	E		member	1	pseudogene	[Source:HGNC	Symbol;Acc:8391]	11	67741757	67742714	1	0	0	0	0	0	0	0	0	1
ENSG00000006534	aldehyde	dehydrogenase	3	family		member	B1	[Source:HGNC	Symbol;Acc:410]	11	67776048	67796744	1	0	0	0	0	0	0	0	0	1
ENSG00000255306		11	67792277	67797928	1	0	0	0	0	0	0	0	0	1
ENSG00000266737	microRNA	4691	[Source:HGNC	Symbol;Acc:41796]	11	67801364	67801448	1	0	0	0	0	0	0	0	0	1
ENSG00000255031		11	67818207	67821229	1	0	0	0	0	0	0	0	0	1
ENSG00000255236		11	67889520	67897985	1	0	0	0	0	0	0	0	0	1
ENSG00000254856	NADH	dehydrogenase	(ubiquinone)	1	alpha	subcomplex		3	pseudogene	2	[Source:HGNC	Symbol;Acc:45051]	11	68256077	68256308	1	0	0	0	0	0	0	0	0	1
ENSG00000222339		11	68273040	68273119	1	0	0	0	0	0	0	0	0	1
ENSG00000212093		11	68273551	68273634	1	0	0	0	0	0	0	0	0	1
ENSG00000260808		11	68380367	68384179	1	0	0	0	0	0	0	0	0	1
ENSG00000266854		11	68386967	68387063	1	0	0	0	0	0	0	0	0	1
ENSG00000250508		11	68638132	68642010	1	0	0	0	0	0	0	0	0	1
ENSG00000255741		11	68708971	68710320	1	0	0	0	0	0	0	0	0	1
ENSG00000261625		11	68768233	68769516	1	0	0	0	0	0	0	0	0	1
ENSG00000261276		11	68771862	68772568	1	0	0	0	0	0	0	0	0	1
ENSG00000256508		11	68779751	68785915	1	0	0	0	0	0	0	0	0	1
ENSG00000265539	microRNA	3164	[Source:HGNC	Symbol;Acc:38288]	11	68850644	68850726	1	0	0	0	0	0	0	0	0	1
ENSG00000260895		11	68870961	68876562	1	0	0	0	0	0	0	0	0	1
ENSG00000261070		11	68914696	68939032	1	0	0	0	0	0	0	0	0	1
ENSG00000259799		11	68923378	68927220	1	0	0	0	0	0	0	0	0	1
ENSG00000213275	interferon	induced	transmembrane	protein	9	pseudogene	[Source:HGNC	Symbol;Acc:33972]	11	69070879	69071274	1	0	0	0	0	0	0	0	0	1
ENSG00000260877		11	69186231	69187279	1	0	0	0	0	0	0	0	0	1
ENSG00000259854		11	69229075	69231600	1	0	0	0	0	0	0	0	0	1
ENSG00000255980		11	69240458	69244389	1	0	0	0	0	0	0	0	0	1
ENSG00000255606		11	69253133	69259511	1	0	0	0	0	0	0	0	0	1
ENSG00000261347		11	69282366	69284473	1	0	0	0	0	0	0	0	0	1
ENSG00000255774		11	69291901	69294708	1	0	0	0	0	0	0	0	0	1
ENSG00000256441		11	69552066	69552785	1	0	0	0	0	0	0	0	0	1
ENSG00000255191		11	69831982	69861921	1	0	0	0	0	0	1	0	0	2
ENSG00000254605		11	69860964	69867165	1	0	0	0	0	0	1	0	0	2
ENSG00000248844		11	69902336	69911477	1	0	0	0	0	0	1	0	0	2
ENSG00000254417	ANO1	antisense	RNA	2	(head	to	head)	[Source:HGNC	Symbol;Acc:33275]	11	69918540	69921539	1	0	0	0	0	0	1	0	0	2
ENSG00000202070	RNA		U6	small	nuclear	1175		pseudogene	[Source:HGNC	Symbol;Acc:48138]	11	69921469	69921575	1	0	0	0	0	0	1	0	0	2
ENSG00000255143		11	69975403	69995729	1	0	0	0	0	0	1	0	0	2
ENSG00000174165	zinc	finger		DHHC-type	containing	24	[Source:HGNC	Symbol;Acc:27387]	11	66288108	66313709	1	0	0	0	0	0	0	0	0	1
ENSG00000254902	ANO1	antisense	RNA	1	[Source:HGNC	Symbol;Acc:40016]	11	70033894	70034615	1	0	0	0	0	0	1	0	0	2
ENSG00000254721		11	70052397	70053496	1	0	0	0	0	0	1	0	0	2
ENSG00000255329	H2A	histone	family		member	Z	pseudogene	4	[Source:HGNC	Symbol;Acc:38015]	11	70125027	70125403	1	0	0	0	0	0	1	0	0	2
ENSG00000254604		11	70128473	70209474	1	0	0	0	0	0	1	0	0	2
ENSG00000221333	microRNA	548k	[Source:HGNC	Symbol;Acc:35285]	11	70130061	70130176	1	0	0	0	0	0	1	0	0	2
ENSG00000254484		11	70166034	70167521	1	0	0	0	0	0	1	0	0	2
ENSG00000255539		11	70170977	70173315	1	0	0	0	0	0	1	0	0	2
ENSG00000254495		11	70204304	70204783	1	0	0	0	0	0	1	0	0	2
ENSG00000246889		11	70218352	70244594	1	0	0	0	0	0	1	0	0	2
ENSG00000227726		11	70323382	70323697	1	0	0	0	0	0	1	0	0	2
ENSG00000226627	SHANK2	antisense	RNA	1	[Source:HGNC	Symbol;Acc:40014]	11	70477199	70481595	1	0	0	0	0	0	1	0	0	2
ENSG00000236262	SHANK2	antisense	RNA	2	[Source:HGNC	Symbol;Acc:40015]	11	70492270	70493667	1	0	0	0	0	0	1	0	0	2
ENSG00000207196	Y	RNA	[Source:RFAM;Acc:RF00019]	11	70551272	70551374	1	0	0	0	0	0	1	0	0	2
ENSG00000171671	SHANK2	antisense	RNA	3	[Source:HGNC	Symbol;Acc:25098]	11	70708895	70711220	1	0	0	0	0	0	1	0	0	2
ENSG00000263744	microRNA	3664	[Source:HGNC	Symbol;Acc:38899]	11	70718375	70718473	1	0	0	0	0	0	1	0	0	2
ENSG00000172900		11	71093647	71134469	1	0	0	0	0	0	1	0	0	2
ENSG00000248746	actinin		alpha	3	(gene/pseudogene)	[Source:HGNC	Symbol;Acc:165]	11	66313866	66330800	1	0	0	0	0	0	0	0	0	1
ENSG00000254682		11	71159720	71163203	1	0	0	0	0	0	0	0	0	1
ENSG00000254924		11	71217107	71217426	1	0	0	0	0	0	0	0	0	1
ENSG00000248903		11	71279726	71279980	1	0	0	0	0	0	0	0	0	1
ENSG00000249387	keratin	associated	protein	5-14		pseudogene	[Source:HGNC	Symbol;Acc:23608]	11	71290774	71290894	1	0	0	0	0	0	1	0	0	2
ENSG00000184055	olfactory	receptor		family	7		subfamily	E		member	87	pseudogene	[Source:HGNC	Symbol;Acc:14709]	11	71304500	71305428	1	0	0	0	0	0	1	0	0	2
ENSG00000255562	unc-93	homolog	B6	(C.	elegans)	[Source:HGNC	Symbol;Acc:34053]	11	71314306	71319086	1	0	0	0	0	0	1	0	0	2
ENSG00000255261	olfactory	receptor		family	7		subfamily	E		member	4	pseudogene	[Source:HGNC	Symbol;Acc:8424]	11	71331066	71332078	1	0	0	0	0	0	1	0	0	2
ENSG00000255415		11	71340091	71340467	1	0	0	0	0	0	1	0	0	2
ENSG00000221458		11	71373593	71373741	1	0	0	0	0	0	0	0	0	1
ENSG00000239481	ribosomal	protein	S3a	pseudogene	41	[Source:HGNC	Symbol;Acc:37000]	11	71380566	71381343	1	0	0	0	0	0	0	0	0	1
ENSG00000254805		11	71401499	71401703	1	0	0	0	0	0	0	0	0	1
ENSG00000254972		11	71412314	71416450	1	0	0	0	0	0	0	0	0	1
ENSG00000223235		11	71417525	71417624	1	0	0	0	0	0	0	0	0	1
ENSG00000255319	ectonucleotide	pyrophosphatase/phosphodiesterase	7	pseudogene	8	[Source:HGNC	Symbol;Acc:48691]	11	71422786	71492229	1	0	0	0	0	0	0	0	0	1
ENSG00000248671		11	71505409	71529284	1	0	0	0	0	0	0	0	0	1
ENSG00000254978	asparagine-linked	glycosylation	1-like	9		pseudogene	[Source:HGNC	Symbol;Acc:44378]	11	71511587	71515686	1	0	0	0	0	0	0	0	0	1
ENSG00000264091		11	71513631	71513695	1	0	0	0	0	0	0	0	0	1
ENSG00000174080	cathepsin	F	[Source:HGNC	Symbol;Acc:2531]	11	66330934	66336312	1	0	0	0	0	0	0	0	0	1
ENSG00000182791	coiled-coil	domain	containing	87	[Source:HGNC	Symbol;Acc:25579]	11	66357640	66360554	1	0	0	0	0	0	0	0	0	1
ENSG00000173992	copper	chaperone	for	superoxide	dismutase	[Source:HGNC	Symbol;Acc:1613]	11	66360292	66373490	1	0	0	0	0	0	0	0	0	1
ENSG00000239306	RNA	binding	motif	protein	14	[Source:HGNC	Symbol;Acc:14219]	11	66384053	66394818	1	0	0	0	0	0	0	0	0	1
ENSG00000173933	RNA	binding	motif	protein	4	[Source:HGNC	Symbol;Acc:9901]	11	66384097	66434153	1	0	0	0	0	0	0	0	0	1
ENSG00000248643	RBM14-RBM4	readthrough	[Source:HGNC	Symbol;Acc:38840]	11	66384097	66413940	1	0	0	0	0	0	0	0	0	1
ENSG00000173914	RNA	binding	motif	protein	4B	[Source:HGNC	Symbol;Acc:28842]	11	66432469	66445392	1	0	0	0	0	0	0	0	0	1
ENSG00000173898	spectrin		beta		non-erythrocytic	2	[Source:HGNC	Symbol;Acc:11276]	11	66452719	66496697	1	0	0	0	0	0	0	0	0	1
ENSG00000173715	chromosome	11	open	reading	frame	80	[Source:HGNC	Symbol;Acc:26197]	11	66511922	66610987	1	0	0	0	0	0	0	0	0	1
ENSG00000173653	Ras	converting	CAAX	endopeptidase	1	[Source:HGNC	Symbol;Acc:13721]	11	66610306	66614017	1	0	0	0	0	0	0	0	0	1
ENSG00000173599	pyruvate	carboxylase	[Source:HGNC	Symbol;Acc:8636]	11	66615704	66725847	1	0	0	0	0	0	0	0	0	1
ENSG00000173621	leucine	rich	repeat	and	fibronectin	type	III	domain	containing	4	[Source:HGNC	Symbol;Acc:28456]	11	66624118	66627946	1	0	0	0	0	0	0	0	0	1
ENSG00000173237	chromosome	11	open	reading	frame	86	[Source:HGNC	Symbol;Acc:34442]	11	66742748	66744475	1	0	0	0	0	0	0	0	0	1
ENSG00000173227	synaptotagmin	XII	[Source:HGNC	Symbol;Acc:18381]	11	66774249	66818334	1	0	0	0	0	0	0	0	0	1
ENSG00000173156	ras	homolog	family	member	D	[Source:HGNC	Symbol;Acc:670]	11	66824289	66839484	1	0	0	0	0	0	0	0	0	1
ENSG00000173120	lysine	(K)-specific	demethylase	2A	[Source:HGNC	Symbol;Acc:13606]	11	66886740	67025558	1	0	0	0	0	0	0	0	0	1
ENSG00000179038		11	66963391	66964638	1	0	0	0	0	0	0	0	0	1
ENSG00000173020	adrenergic		beta		receptor	kinase	1	[Source:HGNC	Symbol;Acc:289]	11	67033881	67054027	1	0	0	0	0	0	0	0	0	1
ENSG00000172932	ankyrin	repeat	domain	13	family		member	D	[Source:HGNC	Symbol;Acc:27880]	11	67056018	67069956	1	0	0	0	0	0	0	0	0	1
ENSG00000172830	slingshot	protein	phosphatase	3	[Source:HGNC	Symbol;Acc:30581]	11	67070919	67080078	1	0	0	0	0	0	0	0	0	1
ENSG00000175482	polymerase	(DNA-directed)		delta	4		accessory	subunit	[Source:HGNC	Symbol;Acc:14106]	11	67118248	67124443	1	0	0	0	0	0	0	0	0	1
ENSG00000175505	cardiotrophin-like	cytokine	factor	1	[Source:HGNC	Symbol;Acc:17412]	11	67131639	67141648	1	0	0	0	0	0	0	0	0	1
ENSG00000172613	RAD9	homolog	A	(S.	pombe)	[Source:HGNC	Symbol;Acc:9827]	11	67159176	67165881	1	0	0	0	0	0	0	0	0	1
ENSG00000172531	protein	phosphatase	1		catalytic	subunit		alpha	isozyme	[Source:HGNC	Symbol;Acc:9281]	11	67165654	67188654	1	0	0	0	0	0	0	0	0	1
ENSG00000175463	TBC1	domain	family		member	10C	[Source:HGNC	Symbol;Acc:24702]	11	67171386	67177560	1	0	0	0	0	0	0	0	0	1
ENSG00000172508	carnosine	synthase	1	[Source:HGNC	Symbol;Acc:29268]	11	67182439	67193078	1	0	0	0	0	0	0	0	0	1
ENSG00000175634	ribosomal	protein	S6	kinase		70kDa		polypeptide	2	[Source:HGNC	Symbol;Acc:10437]	11	67195931	67202872	1	0	0	0	0	0	0	0	0	1
ENSG00000213402	protein	tyrosine	phosphatase		receptor	type		C-associated	protein	[Source:HGNC	Symbol;Acc:9667]	11	67202981	67205538	1	0	0	0	0	0	0	0	0	1
ENSG00000172725	coronin		actin	binding	protein		1B	[Source:HGNC	Symbol;Acc:2253]	11	67205519	67211292	1	0	0	0	0	0	0	0	0	1
ENSG00000175514	G	protein-coupled	receptor	152	[Source:HGNC	Symbol;Acc:23622]	11	67218772	67220200	1	0	0	0	0	0	0	0	0	1
ENSG00000175544	calcium	binding	protein	4	[Source:HGNC	Symbol;Acc:1386]	11	67219877	67226699	1	0	0	0	0	0	0	0	0	1
ENSG00000172663	transmembrane	protein	134	[Source:HGNC	Symbol;Acc:26142]	11	67231824	67236743	1	0	0	0	0	0	0	0	0	1
ENSG00000110711	aryl	hydrocarbon	receptor	interacting	protein	[Source:HGNC	Symbol;Acc:358]	11	67250512	67258574	1	0	0	0	0	0	0	0	0	1
ENSG00000110697	phosphatidylinositol	transfer	protein		membrane-associated	1	[Source:HGNC	Symbol;Acc:9003]	11	67259239	67273734	1	0	0	0	0	0	0	0	0	1
ENSG00000167797	cyclin-dependent	kinase	2	associated	protein	2	[Source:HGNC	Symbol;Acc:30833]	11	67273968	67276120	1	0	0	0	0	0	0	0	0	1
ENSG00000167791	calcium	binding	protein	2	[Source:HGNC	Symbol;Acc:1385]	11	67286383	67290899	1	0	0	0	0	0	0	0	0	1
ENSG00000084207	glutathione	S-transferase	pi	1	[Source:HGNC	Symbol;Acc:4638]	11	67351066	67354131	1	0	0	0	0	0	0	0	0	1
ENSG00000184224	chromosome	11	open	reading	frame	72	[Source:HGNC	Symbol;Acc:26915]	11	67370351	67374177	1	0	0	0	0	0	0	0	0	1
ENSG00000167792	NADH	dehydrogenase	(ubiquinone)	flavoprotein	1		51kDa	[Source:HGNC	Symbol;Acc:7716]	11	67374323	67380006	1	0	0	0	0	0	0	0	0	1
ENSG00000167799	nudix	(nucleoside	diphosphate	linked	moiety	X)-type	motif	8	[Source:HGNC	Symbol;Acc:8055]	11	67395409	67397401	1	0	0	0	0	0	0	0	0	1
ENSG00000167800	T-box	10	[Source:HGNC	Symbol;Acc:11593]	11	67398774	67407031	1	0	0	0	0	0	0	0	0	1
ENSG00000132744	aspartoacylase	(aminocyclase)	3	[Source:HGNC	Symbol;Acc:24104]	11	67410026	67418130	1	0	0	0	0	0	0	0	0	1
ENSG00000132746	aldehyde	dehydrogenase	3	family		member	B2	[Source:HGNC	Symbol;Acc:411]	11	67429633	67448671	1	0	0	0	0	0	0	0	0	1
ENSG00000110057	unc-93	homolog	B1	(C.	elegans)	[Source:HGNC	Symbol;Acc:13481]	11	67758575	67772452	1	0	0	0	0	0	0	0	0	1
ENSG00000110717	NADH	dehydrogenase	(ubiquinone)	Fe-S	protein	8		23kDa	(NADH-coenzyme	Q	reductase)	[Source:HGNC	Symbol;Acc:7715]	11	67798084	67804111	1	0	0	0	0	0	0	0	0	1
ENSG00000110719	T-cell		immune	regulator	1		ATPase		H+	transporting		lysosomal	V0	subunit	A3	[Source:HGNC	Symbol;Acc:11647]	11	67806483	67818362	1	0	0	0	0	0	0	0	0	1
ENSG00000110721	choline	kinase	alpha	[Source:HGNC	Symbol;Acc:1937]	11	67820326	67888911	1	0	0	0	0	0	0	0	0	1
ENSG00000110066	suppressor	of	variegation	4-20	homolog	1	(Drosophila)	[Source:HGNC	Symbol;Acc:24283]	11	67922330	67981295	1	0	0	0	0	0	0	0	0	1
ENSG00000171067	chromosome	11	open	reading	frame	24	[Source:HGNC	Symbol;Acc:1174]	11	68028803	68039469	1	0	0	0	0	0	0	0	0	1
ENSG00000162337	low	density	lipoprotein	receptor-related	protein	5	[Source:HGNC	Symbol;Acc:6697]	11	68080077	68216743	1	0	0	0	0	0	0	0	0	1
ENSG00000110075	protein	phosphatase	6		regulatory	subunit	3	[Source:HGNC	Symbol;Acc:1173]	11	68228186	68382802	1	0	0	0	0	0	0	0	0	1
ENSG00000069482	galanin/GMAP	prepropeptide	[Source:HGNC	Symbol;Acc:4114]	11	68451247	68458643	1	0	0	0	0	0	0	0	0	1
ENSG00000132749	metallothionein-like	5		testis-specific	(tesmin)	[Source:HGNC	Symbol;Acc:7446]	11	68474908	68519032	1	0	0	0	0	0	0	0	0	1
ENSG00000110090	carnitine	palmitoyltransferase	1A	(liver)	[Source:HGNC	Symbol;Acc:2328]	11	68522088	68611878	1	0	0	0	0	0	0	0	0	1
ENSG00000197345	mitochondrial	ribosomal	protein	L21	[Source:HGNC	Symbol;Acc:14479]	11	68658744	68671303	1	0	0	0	0	0	0	0	0	1
ENSG00000132740	immunoglobulin	mu	binding	protein	2	[Source:HGNC	Symbol;Acc:5542]	11	68671310	68708070	1	0	0	0	0	0	0	0	0	1
ENSG00000172938	MAS-related	GPR		member	D	[Source:HGNC	Symbol;Acc:29626]	11	68747490	68748455	1	0	0	0	0	0	0	0	0	1
ENSG00000172935	MAS-related	GPR		member	F	[Source:HGNC	Symbol;Acc:24828]	11	68771863	68780877	1	0	0	0	0	0	0	0	0	1
ENSG00000162341	two	pore	segment	channel	2	[Source:HGNC	Symbol;Acc:20820]	11	68816365	68858072	1	0	0	0	0	0	0	0	0	1
ENSG00000172927	myeloma	overexpressed	[Source:HGNC	Symbol;Acc:7563]	11	69061605	69182494	1	0	0	0	0	0	0	0	0	1
ENSG00000110092	cyclin	D1	[Source:HGNC	Symbol;Acc:1582]	11	69455855	69469242	1	0	0	0	0	0	0	0	0	1
ENSG00000149716	oral	cancer	overexpressed	1	[Source:HGNC	Symbol;Acc:17589]	11	69467844	69490184	1	0	0	0	0	0	0	0	0	1
ENSG00000162344	fibroblast	growth	factor	19	[Source:HGNC	Symbol;Acc:3675]	11	69513000	69519410	1	0	0	0	0	0	0	0	0	1
ENSG00000268351	Uncharacterized	protein		[Source:UniProtKB/TrEMBL;Acc:Q14569]	11	69587254	69587718	1	0	0	0	0	0	1	0	0	2
ENSG00000075388	fibroblast	growth	factor	4	[Source:HGNC	Symbol;Acc:3682]	11	69587797	69590171	1	0	0	0	0	0	1	0	0	2
ENSG00000186895	fibroblast	growth	factor	3	[Source:HGNC	Symbol;Acc:3681]	11	69624992	69633792	1	0	0	0	0	0	1	0	0	2
ENSG00000131620	anoctamin	1		calcium	activated	chloride	channel	[Source:HGNC	Symbol;Acc:21625]	11	69924408	70035634	1	0	0	0	0	0	1	0	0	2
ENSG00000168040	Fas	(TNFRSF6)-associated	via	death	domain	[Source:HGNC	Symbol;Acc:3573]	11	70049269	70053496	1	0	0	0	0	0	1	0	0	2
ENSG00000131626	protein	tyrosine	phosphatase		receptor	type		f	polypeptide	(PTPRF)		interacting	protein	(liprin)		alpha	1	[Source:HGNC	Symbol;Acc:9245]	11	70116806	70230509	1	0	0	0	0	0	1	0	0	2
ENSG00000085733	cortactin	[Source:HGNC	Symbol;Acc:3338]	11	70244510	70282690	1	0	0	0	0	0	1	0	0	2
ENSG00000162105	SH3	and	multiple	ankyrin	repeat	domains	2	[Source:HGNC	Symbol;Acc:14295]	11	70313961	70963623	1	0	0	0	0	0	1	0	0	2
ENSG00000172893	7-dehydrocholesterol	reductase	[Source:HGNC	Symbol;Acc:2860]	11	71139239	71163914	1	0	0	0	0	0	0	0	0	1
ENSG00000172890	NAD	synthetase	1	[Source:HGNC	Symbol;Acc:29832]	11	71164155	71235153	1	0	0	0	0	0	0	0	0	1
ENSG00000244411	keratin	associated	protein	5-7	[Source:HGNC	Symbol;Acc:23602]	11	71238313	71239210	1	0	0	0	0	0	0	0	0	1
ENSG00000241233	keratin	associated	protein	5-8	[Source:HGNC	Symbol;Acc:23603]	11	71249071	71250253	1	0	0	0	0	0	0	0	0	1
ENSG00000254997	keratin	associated	protein	5-9	[Source:HGNC	Symbol;Acc:23604]	11	71259466	71260653	1	0	0	0	0	0	0	0	0	1
ENSG00000204572	keratin	associated	protein	5-10	[Source:HGNC	Symbol;Acc:23605]	11	71276609	71279980	1	0	0	0	0	0	0	0	0	1
ENSG00000204571	keratin	associated	protein	5-11	[Source:HGNC	Symbol;Acc:23606]	11	71292901	71314399	1	0	0	0	0	0	1	0	0	2
ENSG00000187811		11	71292956	71318487	1	0	0	0	0	0	1	0	0	2
ENSG00000158483	family	with	sequence	similarity	86		member	C1	[Source:HGNC	Symbol;Acc:25561]	11	71498556	71512282	1	0	0	0	0	0	0	0	0	1
ENSG00000254755	NA	11	76302067	76302255	1	0	0	0	0	0	0	0	0	1
ENSG00000255479	NA	11	76336506	76337878	1	0	0	0	0	0	0	0	0	1
ENSG00000255363	NA	11	76339140	76341407	1	0	0	0	0	0	0	0	0	1
ENSG00000254810		11	76365213	76367756	1	0	0	0	0	0	0	0	0	1
ENSG00000236304		11	76368100	76374910	1	0	0	0	0	0	0	0	0	1
ENSG00000254975		11	76386123	76414239	1	0	0	0	0	0	0	0	0	1
ENSG00000137507	leucine	rich	repeat	containing	32	[Source:HGNC	Symbol;Acc:4161]	11	76368568	76381791	1	0	0	0	0	0	0	0	0	1
ENSG00000254632		11	76470960	76479267	1	0	0	0	0	0	0	0	0	1
ENSG00000255100		11	76493625	76494106	1	0	0	0	0	0	0	0	0	1
ENSG00000261578		11	76511408	76515599	1	0	0	0	0	0	0	0	0	1
ENSG00000182704	tsukushi		small	leucine	rich	proteoglycan	[Source:HGNC	Symbol;Acc:28850]	11	76493295	76509198	1	0	0	0	0	0	0	0	0	1
ENSG00000078124	alkaline	ceramidase	3	[Source:HGNC	Symbol;Acc:16066]	11	76571911	76737841	1	0	0	0	0	0	1	0	0	2
ENSG00000254988		11	76666461	76689663	1	0	0	0	0	0	0	0	0	1
ENSG00000224829		11	77024651	77025077	1	0	0	0	0	0	0	0	0	1
ENSG00000238880	RNA		U7	small	nuclear	59	pseudogene	[Source:HGNC	Symbol;Acc:34155]	11	77277979	77278039	1	0	0	0	0	0	0	0	0	1
ENSG00000271767		11	77306156	77306224	1	0	0	0	0	0	0	0	0	1
ENSG00000206816	Y	RNA	[Source:RFAM;Acc:RF00019]	11	77402695	77402796	1	0	0	0	0	0	0	0	0	1
ENSG00000254985	RSF1	intronic	transcript	2	(non-protein	coding)	[Source:HGNC	Symbol;Acc:41438]	11	77428757	77429456	1	0	0	0	0	0	0	0	0	1
ENSG00000227376	ferritin		heavy	polypeptide	1	pseudogene	16	[Source:HGNC	Symbol;Acc:3986]	11	77445520	77446071	1	0	0	0	0	0	0	0	0	1
ENSG00000255409	RSF1	intronic	transcript	1	(non-protein	coding)	[Source:HGNC	Symbol;Acc:41439]	11	77449725	77450613	1	0	0	0	0	0	0	0	0	1
ENSG00000219529		11	77524365	77524722	1	0	0	0	0	0	0	0	0	1
ENSG00000254459		11	77540700	77583308	1	0	0	0	0	0	0	0	0	1
ENSG00000254691		11	77561650	77562557	1	0	0	0	0	0	0	0	0	1
ENSG00000255449		11	77577458	77581137	1	0	0	0	0	0	0	0	0	1
ENSG00000241782		11	77579768	77580241	1	0	0	0	0	0	0	0	0	1
ENSG00000255115		11	77626036	77626321	1	0	0	0	0	0	0	0	0	1
ENSG00000254829		11	77726761	77727541	1	0	0	0	0	0	1	0	0	2
ENSG00000254675		11	77733979	77734767	1	0	0	0	0	0	1	0	0	2
ENSG00000252494	RNA		U6	small	nuclear	126		pseudogene	[Source:HGNC	Symbol;Acc:47089]	11	77844466	77844568	1	0	0	0	0	0	1	0	0	2
ENSG00000246174	KCTD21	antisense	RNA	1	[Source:HGNC	Symbol;Acc:48674]	11	77850817	77886369	1	0	0	0	0	0	1	0	0	2
ENSG00000254420		11	78035804	78155095	1	0	0	0	0	0	1	0	0	2
ENSG00000254649		11	78099107	78103451	1	0	0	0	0	0	1	0	0	2
ENSG00000251323		11	78135028	78140882	1	0	0	0	0	0	1	0	0	2
ENSG00000255084		11	78244222	78269611	1	0	0	0	0	0	0	0	0	1
ENSG00000252033	RNA		U6	small	nuclear	311		pseudogene	[Source:HGNC	Symbol;Acc:47274]	11	78290300	78290401	1	0	0	0	0	0	0	0	0	1
ENSG00000254697	COP9	signalosome	subunit	8	pseudogene	3	[Source:HGNC	Symbol;Acc:45271]	11	78292720	78293201	1	0	0	0	0	0	0	0	0	1
ENSG00000198488	UDP-GlcNAc:betaGal	beta-1	3-N-acetylglucosaminyltransferase	6	(core	3	synthase)	[Source:HGNC	Symbol;Acc:24141]	11	76745385	76753096	1	0	0	0	0	0	1	0	0	2
ENSG00000149260	calpain	5	[Source:HGNC	Symbol;Acc:1482]	11	76777979	76837201	1	0	0	0	0	0	0	0	0	1
ENSG00000254550	olfactory	marker	protein	[Source:HGNC	Symbol;Acc:8136]	11	76813886	76814377	1	0	0	0	0	0	0	0	0	1
ENSG00000137474	myosin	VIIA	[Source:HGNC	Symbol;Acc:7606]	11	76839310	76926284	1	0	0	0	0	0	0	0	0	1
ENSG00000178795	glycerophosphodiester	phosphodiesterase	domain	containing	4	[Source:HGNC	Symbol;Acc:24849]	11	76927603	77012732	1	0	0	0	0	0	0	0	0	1
ENSG00000149269	p21	protein	(Cdc42/Rac)-activated	kinase	1	[Source:HGNC	Symbol;Acc:8590]	11	77032752	77185680	1	0	0	0	0	0	0	0	0	1
ENSG00000268635		11	77184416	77188074	1	0	0	0	0	0	0	0	0	1
ENSG00000074201	chloride	channel		nucleotide-sensitive		1A	[Source:HGNC	Symbol;Acc:2080]	11	77225981	77348850	1	0	0	0	0	0	0	0	0	1
ENSG00000178301	aquaporin	11	[Source:HGNC	Symbol;Acc:19940]	11	77300436	77321400	1	0	0	0	0	0	0	0	0	1
ENSG00000048649	remodeling	and	spacing	factor	1	[Source:HGNC	Symbol;Acc:18118]	11	77371041	77532063	1	0	0	0	0	0	0	0	0	1
ENSG00000087884	adipogenesis	associated		Mth938	domain	containing	[Source:HGNC	Symbol;Acc:30205]	11	77532155	77629478	1	0	0	0	0	0	0	0	0	1
ENSG00000149262	integrator	complex	subunit	4	[Source:HGNC	Symbol;Acc:25048]	11	77589766	77705724	1	0	0	0	0	0	1	0	0	2
ENSG00000151364	potassium	channel	tetramerization	domain	containing	14	[Source:HGNC	Symbol;Acc:23295]	11	77726761	77757237	1	0	0	0	0	0	1	0	0	2
ENSG00000259112	NDUFC2-KCTD14	readthrough	[Source:HGNC	Symbol;Acc:42956]	11	77728017	77790911	1	0	0	0	0	0	1	0	0	2
ENSG00000151365	thyroid	hormone	responsive	[Source:HGNC	Symbol;Acc:11800]	11	77774907	77779397	1	0	0	0	0	0	1	0	0	2
ENSG00000151366	NADH	dehydrogenase	(ubiquinone)	1		subcomplex	unknown		2		14.5kDa	[Source:HGNC	Symbol;Acc:7706]	11	77779350	77791265	1	0	0	0	0	0	1	0	0	2
ENSG00000159063	ALG8		alpha-1	3-glucosyltransferase	[Source:HGNC	Symbol;Acc:23161]	11	77811982	77850706	1	0	0	0	0	0	1	0	0	2
ENSG00000188997	potassium	channel	tetramerization	domain	containing	21	[Source:HGNC	Symbol;Acc:27452]	11	77882295	77899868	1	0	0	0	0	0	1	0	0	2
ENSG00000118369	ubiquitin	specific	peptidase	35	[Source:HGNC	Symbol;Acc:20061]	11	77899858	77925757	1	0	0	0	0	0	1	0	0	2
ENSG00000033327	GRB2-associated	binding	protein	2	[Source:HGNC	Symbol;Acc:14458]	11	77926343	78129394	1	0	0	0	0	0	1	0	0	2
ENSG00000137513	asparaginyl-tRNA	synthetase	2		mitochondrial	(putative)	[Source:HGNC	Symbol;Acc:26274]	11	78147007	78285919	1	0	0	0	0	0	1	0	0	2
ENSG00000110660	solute	carrier	family	35		member	F2	[Source:HGNC	Symbol;Acc:23615]	11	107661717	107799019	1	0	0	0	0	0	0	0	1	2
ENSG00000179331	RAB39A		member	RAS	oncogene	family	[Source:HGNC	Symbol;Acc:16521]	11	107799229	107834208	1	0	0	0	0	0	0	0	1	2
ENSG00000166266	cullin	5	[Source:HGNC	Symbol;Acc:2556]	11	107879459	107978503	1	0	0	0	0	0	0	0	1	2
ENSG00000075239	acetyl-CoA	acetyltransferase	1	[Source:HGNC	Symbol;Acc:93]	11	107992243	108018503	1	0	0	0	0	0	0	0	1	2
ENSG00000149308	nuclear	protein		ataxia-telangiectasia	locus	[Source:HGNC	Symbol;Acc:7896]	11	108027942	108093369	1	0	0	0	0	0	0	0	1	2
ENSG00000149311	ataxia	telangiectasia	mutated	[Source:HGNC	Symbol;Acc:795]	11	108093211	108239829	1	0	0	0	0	0	0	0	1	2
ENSG00000200855	Y	RNA	[Source:RFAM;Acc:RF00019]	11	107955640	107955741	1	0	0	0	0	0	0	0	1	2
ENSG00000255467		11	107975801	107992411	1	0	0	0	0	0	0	0	1	2
ENSG00000206967	Y	RNA	[Source:RFAM;Acc:RF00019]	11	108100230	108100331	1	0	0	0	0	0	0	0	1	2
ENSG00000221607		11	108340182	108340279	1	0	0	0	0	0	0	0	1	2
ENSG00000269042		11	108130255	108136480	1	0	0	0	0	0	0	0	1	2
ENSG00000166323	chromosome	11	open	reading	frame	65	[Source:HGNC	Symbol;Acc:28519]	11	108179246	108338258	1	0	0	0	0	0	0	0	1	2
ENSG00000178202	KDEL	(Lys-Asp-Glu-Leu)	containing	2	[Source:HGNC	Symbol;Acc:28496]	11	108342832	108369159	1	0	0	0	0	0	0	0	1	2
ENSG00000110723	exophilin	5	[Source:HGNC	Symbol;Acc:30578]	11	108376158	108464465	1	0	0	0	0	0	0	0	1	2
ENSG00000273409	NA	11	127140957	127206928	1	0	1	0	0	0	0	0	0	2
ENSG00000136048	DNA-damage	regulated	autophagy	modulator	1	[Source:HGNC	Symbol;Acc:25645]	12	102271129	102405908	1	0	0	0	0	0	1	0	0	2
ENSG00000252876	RNA		U7	small	nuclear	199	pseudogene	[Source:HGNC	Symbol;Acc:45733]	16	31278758	31278812	1	0	0	0	0	0	1	0	0	2
ENSG00000261245		16	31372599	31373016	1	0	0	0	0	0	1	0	0	2
ENSG00000260757		16	31413886	31416020	1	0	0	0	0	0	1	0	0	2
ENSG00000261474		16	31460856	31464814	1	0	0	0	0	0	1	0	0	2
ENSG00000260267		16	31468032	31471057	1	0	0	0	0	0	1	0	0	2
ENSG00000178188	SH2B	adaptor	protein	1	[Source:HGNC	Symbol;Acc:30417]	16	28857921	28885526	1	0	0	0	0	0	0	0	0	1
ENSG00000161980	polymerase	(RNA)	III	(DNA	directed)	polypeptide	K		12.3	kDa	[Source:HGNC	Symbol;Acc:14121]	16	96407	103628	1	0	0	0	0	0	0	0	0	1
ENSG00000260740		16	31498691	31499813	1	0	0	0	0	0	1	0	0	2
ENSG00000260625		16	31519792	31520569	1	0	0	0	0	0	1	0	0	2
ENSG00000261648		16	31558019	31558558	1	0	0	0	0	0	1	0	0	2
ENSG00000213547	vomeronasal	1	receptor	64	pseudogene	[Source:HGNC	Symbol;Acc:37384]	16	31558126	31559058	1	0	0	0	0	0	1	0	0	2
ENSG00000261475		16	31560464	31564888	1	0	0	0	0	0	1	0	0	2
ENSG00000161981	small	nuclear	ribonucleoprotein	25kDa	(U11/U12)	[Source:HGNC	Symbol;Acc:14161]	16	103010	107669	1	0	0	0	0	0	0	0	0	1
ENSG00000260646		16	1562980	1564676	1	0	0	0	0	0	0	0	0	1
ENSG00000260954		16	1629243	1630309	1	0	0	0	0	0	0	0	0	1
ENSG00000260989		16	1630528	1660329	1	0	0	0	0	0	0	0	0	1
ENSG00000226890		16	1675629	1676161	1	0	0	0	0	0	0	0	0	1
ENSG00000261399		16	1763528	1764209	1	0	0	0	0	0	0	0	0	1
ENSG00000007384	rhomboid	5	homolog	1	(Drosophila)	[Source:HGNC	Symbol;Acc:20561]	16	108058	126354	1	0	0	0	0	0	0	0	0	1
ENSG00000265820	microRNA	3177	[Source:HGNC	Symbol;Acc:38364]	16	1784986	1785067	1	0	0	0	0	0	0	0	0	1
ENSG00000261207		16	1801560	1802263	1	0	0	0	0	0	0	0	0	1
ENSG00000260541		16	1891021	1893548	1	0	0	0	0	0	0	0	0	1
ENSG00000265999		16	1925658	1925735	1	0	0	0	0	0	0	0	0	1
ENSG00000259947		16	1939115	1940435	1	0	0	0	0	0	0	0	0	1
ENSG00000260883	vomeronasal	1	receptor	65	pseudogene	[Source:HGNC	Symbol;Acc:37385]	16	31565426	31566233	1	0	0	0	0	0	1	0	0	2
ENSG00000261741		16	31574403	31579037	1	0	0	0	0	0	1	0	0	2
ENSG00000270466	Uncharacterized	protein		[Source:UniProtKB/TrEMBL;Acc:S4R362]	16	30389755	30393863	1	0	0	0	0	0	1	0	0	2
ENSG00000263769	RNA		7SL		cytoplasmic	367		pseudogene	[Source:HGNC	Symbol;Acc:46383]	16	1944686	1944937	1	0	0	0	0	0	0	0	0	1
ENSG00000206811	small	nucleolar	RNA		H/ACA	box	10	[Source:HGNC	Symbol;Acc:32598]	16	2012335	2012467	1	0	0	0	0	0	0	0	0	1
ENSG00000207405	small	nucleolar	RNA		H/ACA	box	64	[Source:HGNC	Symbol;Acc:10221]	16	2012974	2013107	1	0	0	0	0	0	0	0	0	1
ENSG00000255513		16	2013746	2014096	1	0	0	0	0	0	0	0	0	1
ENSG00000261614	Y	box	binding	protein	3	pseudogene	1	[Source:HGNC	Symbol;Acc:2429]	16	31579707	31580796	1	0	0	0	0	0	1	0	0	2
ENSG00000255198	small	nucleolar	RNA	host	gene	9	(non-protein	coding)	[Source:HGNC	Symbol;Acc:33102]	16	2014960	2015510	1	0	0	0	0	0	0	0	0	1
ENSG00000260010	zinc	finger	protein	720	pseudogene	1	[Source:HGNC	Symbol;Acc:34505]	16	31612914	31614852	1	0	0	0	0	0	1	0	0	2
ENSG00000237185	vomeronasal	1	receptor	66	pseudogene	[Source:HGNC	Symbol;Acc:37386]	16	31659628	31660543	1	0	0	0	0	0	1	0	0	2
ENSG00000261790		16	2034878	2040358	1	0	0	0	0	0	0	0	0	1
ENSG00000260631	RNA	binding	motif	protein	22	pseudogene	12	[Source:HGNC	Symbol;Acc:49207]	16	31692168	31693422	1	0	0	0	0	0	1	0	0	2
ENSG00000260107		16	2047655	2048375	1	0	0	0	0	0	0	0	0	1
ENSG00000265386	RNA		7SL		cytoplasmic	219		pseudogene	[Source:HGNC	Symbol;Acc:46235]	16	2063182	2063475	1	0	0	0	0	0	0	0	0	1
ENSG00000221656	microRNA	1225	[Source:HGNC	Symbol;Acc:33931]	16	2140196	2140285	1	0	0	0	0	0	0	0	0	1
ENSG00000260472		16	31708718	31708928	1	0	0	0	0	0	1	0	0	2
ENSG00000259933		16	2141437	2145426	1	0	0	0	0	0	0	0	0	1
ENSG00000260568		16	31710997	31711786	1	0	0	0	0	0	1	0	0	2
ENSG00000261123		16	2144831	2147027	1	0	0	0	0	0	0	0	0	1
ENSG00000261240		16	2162336	2163343	1	0	0	0	0	0	0	0	0	1
ENSG00000260447		16	2169208	2170249	1	0	0	0	0	0	0	0	0	1
ENSG00000131797	clustered	mitochondria	(cluA/CLU1)	homolog	pseudogene	3	[Source:HGNC	Symbol;Acc:28447]	16	31711911	31721097	1	0	0	0	0	0	1	0	0	2
ENSG00000200059	Y	RNA	[Source:RFAM;Acc:RF00019]	16	2181852	2181951	1	0	0	0	0	0	0	0	0	1
ENSG00000265867	microRNA	4516	[Source:HGNC	Symbol;Acc:41617]	16	2183120	2183205	1	0	0	0	0	0	0	0	0	1
ENSG00000264397	microRNA	3180-5	[Source:HGNC	Symbol;Acc:38969]	16	2185978	2186130	1	0	0	0	0	0	0	0	0	1
ENSG00000260260		16	2204798	2205359	1	0	0	0	0	0	0	0	0	1
ENSG00000206630	small	nucleolar	RNA		C/D	box	60	[Source:HGNC	Symbol;Acc:10217]	16	2205024	2205106	1	0	0	0	0	0	0	0	0	1
ENSG00000252958		16	2255031	2255137	1	0	0	0	0	0	0	0	0	1
ENSG00000261532		16	2261998	2262864	1	0	0	0	0	0	0	0	0	1
ENSG00000259780		16	2285690	2286914	1	0	0	0	0	0	0	0	0	1
ENSG00000103152	N-methylpurine-DNA	glycosylase	[Source:HGNC	Symbol;Acc:7211]	16	127006	135852	1	0	0	0	0	0	0	0	0	1
ENSG00000103148	nitrogen	permease	regulator-like	3	(S.	cerevisiae)	[Source:HGNC	Symbol;Acc:14124]	16	134273	188859	1	0	0	0	0	0	0	0	0	1
ENSG00000261663		16	2290488	2291819	1	0	0	0	0	0	0	0	0	1
ENSG00000207715		16	2317788	2317881	1	0	0	0	0	0	0	0	0	1
ENSG00000260778	microRNA	940	[Source:HGNC	Symbol;Acc:33683]	16	2318156	2323419	1	0	0	0	0	0	0	0	0	1
ENSG00000266643	microRNA	3677	[Source:HGNC	Symbol;Acc:38932]	16	2320714	2320773	1	0	0	0	0	0	0	0	0	1
ENSG00000264004	microRNA	4717	[Source:HGNC	Symbol;Acc:41571]	16	2324621	2324692	1	0	0	0	0	0	0	0	0	1
ENSG00000243445		16	2382314	2382733	1	0	0	0	0	0	0	0	0	1
ENSG00000238098	ATP-binding	cassette		sub-family	A	(ABC1)		member	17		pseudogene	[Source:HGNC	Symbol;Acc:32972]	16	2389151	2476700	1	0	0	0	0	0	0	0	0	1
ENSG00000196296	ATPase		Ca++	transporting		cardiac	muscle		fast	twitch	1	[Source:HGNC	Symbol;Acc:811]	16	28889726	28915830	1	0	0	0	0	0	0	0	0	1
ENSG00000260095		16	2502582	2502978	1	0	0	0	0	0	0	0	0	1
ENSG00000260874		16	2506253	2509980	1	0	0	0	0	0	0	0	0	1
ENSG00000259895		16	2514951	2518214	1	0	0	0	0	0	0	0	0	1
ENSG00000260293		16	2526559	2527062	1	0	0	0	0	0	0	0	0	1
ENSG00000266232	microRNA	3178	[Source:HGNC	Symbol;Acc:38381]	16	2581923	2582006	1	0	0	0	0	0	0	0	0	1
ENSG00000130656	hemoglobin		zeta	[Source:HGNC	Symbol;Acc:4835]	16	202686	204502	1	0	0	0	0	0	0	0	0	1
ENSG00000206177	hemoglobin		mu	[Source:HGNC	Symbol;Acc:4826]	16	203891	216767	1	0	0	0	0	0	0	0	0	1
ENSG00000261731		16	31720434	31723305	1	0	0	0	0	0	1	0	0	2
ENSG00000259810		16	31799523	31802314	1	0	0	0	0	0	1	0	0	2
ENSG00000260722	vomeronasal	1	receptor	67	pseudogene	[Source:HGNC	Symbol;Acc:37387]	16	31812906	31813818	1	0	0	0	0	0	1	0	0	2
ENSG00000261457		16	31814268	31819294	1	0	0	0	0	0	1	0	0	2
ENSG00000188536	hemoglobin		alpha	2	[Source:HGNC	Symbol;Acc:4824]	16	222846	223709	1	0	0	0	0	0	0	0	0	1
ENSG00000180663	vomeronasal	1	receptor	3	(gene/pseudogene)	[Source:HGNC	Symbol;Acc:19867]	16	31819247	31820165	1	0	0	0	0	0	1	0	0	2
ENSG00000261284	RNA	binding	motif	protein	22	pseudogene	12~Name	Same	As:-	HGNC:49207	[Source:HGNC	Symbol;Acc:49208]	16	31874954	31876197	1	0	0	0	0	0	1	0	0	2
ENSG00000259874		16	31882208	31882445	1	0	0	0	0	0	1	0	0	2
ENSG00000259950		16	31905863	31906304	1	0	0	0	0	0	1	0	0	2
ENSG00000261289		16	31963481	31963794	1	0	0	0	0	0	1	0	0	2
ENSG00000206172	hemoglobin		alpha	1	[Source:HGNC	Symbol;Acc:4823]	16	226679	227521	1	0	0	0	0	0	0	0	0	1
ENSG00000197476		16	31973384	31985682	1	0	0	0	0	0	1	0	0	2
ENSG00000261613		16	2604061	2606061	1	0	0	0	0	0	0	0	0	1
ENSG00000261288		16	2604976	2606106	1	0	0	0	0	0	0	0	0	1
ENSG00000269937		16	2611472	2615097	1	0	0	0	0	0	0	0	0	1
ENSG00000260218		16	31975124	31975400	1	0	0	0	0	0	1	0	0	2
ENSG00000261140		16	2619044	2621937	1	0	0	0	0	0	0	0	0	1
ENSG00000260628		16	31987124	32015049	1	0	0	0	0	0	1	0	0	2
ENSG00000086506	hemoglobin		theta	1	[Source:HGNC	Symbol;Acc:4833]	16	230452	231180	1	0	0	0	0	0	0	0	0	1
ENSG00000260436		16	2621571	2622354	1	0	0	0	0	0	0	0	0	1
ENSG00000261093		16	2647882	2649719	1	0	0	0	0	0	0	0	0	1
ENSG00000215154		16	2653351	2680495	1	0	0	0	0	0	0	0	0	1
ENSG00000205918		16	2666122	2693297	1	0	0	0	0	0	0	0	0	1
ENSG00000261727		16	32019759	32096106	1	0	0	0	0	0	1	0	0	2
ENSG00000261704	immunoglobulin	heavy	variable	1/OR16-1	(pseudogene)	[Source:HGNC	Symbol;Acc:5570]	16	32046174	32046647	1	0	0	0	0	0	1	0	0	2
ENSG00000260048	immunoglobulin	heavy	variable	1/OR16-3	(pseudogene)	[Source:HGNC	Symbol;Acc:5572]	16	32070405	32070693	1	0	0	0	0	0	1	0	0	2
ENSG00000007392	LUC7-like	(S.	cerevisiae)	[Source:HGNC	Symbol;Acc:6723]	16	238968	279462	1	0	0	0	0	0	0	0	0	1
ENSG00000260176		16	2694085	2695215	1	0	0	0	0	0	0	0	0	1
ENSG00000230267	hect	domain	and	RLD	2	pseudogene	4	[Source:HGNC	Symbol;Acc:4872]	16	32114566	32199434	1	0	0	0	0	0	1	0	0	2
ENSG00000260565	endogenous	retrovirus	group	K13		member	1	[Source:HGNC	Symbol;Acc:27548]	16	2710350	2723445	1	0	0	0	0	0	0	0	0	1
ENSG00000222055		16	2763020	2763101	1	0	0	0	0	0	0	0	0	1
ENSG00000205913	SRRM2	antisense	RNA	1	[Source:HGNC	Symbol;Acc:44162]	16	2787077	2802601	1	0	0	0	0	0	0	0	0	1
ENSG00000265864		16	2819873	2819950	1	0	0	0	0	0	0	0	0	1
ENSG00000221719	Small	nucleolar	RNA	SNORA3/SNORA45	family	[Source:RFAM;Acc:RF00334]	16	2846409	2846533	1	0	0	0	0	0	0	0	0	1
ENSG00000177548	rabaptin		RAB	GTPase	binding	effector	protein	2	[Source:HGNC	Symbol;Acc:24817]	16	28915742	28947847	1	0	0	0	0	0	0	0	0	1
ENSG00000215148	protease		serine		41	[Source:HGNC	Symbol;Acc:30715]	16	2848486	2855148	1	0	0	0	0	0	0	0	0	1
ENSG00000262154		16	2872660	2872994	1	0	0	0	0	0	0	0	0	1
ENSG00000172460	protease		serine		30		pseudogene	[Source:HGNC	Symbol;Acc:28753]	16	2889569	2892745	1	0	0	0	0	0	0	0	0	1
ENSG00000260584		16	32128021	32128318	1	0	0	0	0	0	1	0	0	2
ENSG00000263325		16	2907899	2909727	1	0	0	0	0	0	0	0	0	1
ENSG00000260847		16	32199654	32204851	1	0	0	0	0	0	1	0	0	2
ENSG00000263280		16	2916349	2917619	1	0	0	0	0	0	0	0	0	1
ENSG00000260649		16	32200583	32200802	1	0	0	0	0	0	1	0	0	2
ENSG00000262959		16	2972663	2973203	1	0	0	0	0	0	0	0	0	1
ENSG00000262482		16	2989715	3004277	1	0	0	0	0	0	0	0	0	1
ENSG00000260540		16	32211223	32214143	1	0	0	0	0	0	1	0	0	2
ENSG00000262152	long	intergenic	non-protein	coding	RNA	514	[Source:HGNC	Symbol;Acc:27549]	16	3038962	3044510	1	0	0	0	0	0	0	0	0	1
ENSG00000260344		16	32224701	32224824	1	0	0	0	0	0	1	0	0	2
ENSG00000260575		16	32261941	32265743	1	0	0	0	0	0	1	0	0	2
ENSG00000260402		16	32274148	32276835	1	0	0	0	0	0	1	0	0	2
ENSG00000270097		16	3049903	3050390	1	0	0	0	0	0	0	0	0	1
ENSG00000167930	integrin	alpha	FG-GAP	repeat	containing	3	[Source:HGNC	Symbol;Acc:14163]	16	284545	319942	1	0	0	0	0	0	0	0	0	1
ENSG00000270168		16	3051301	3052017	1	0	0	0	0	0	0	0	0	1
ENSG00000259822		16	32290187	32290436	1	0	0	0	0	0	1	0	0	2
ENSG00000262362		16	3053432	3055102	1	0	0	0	0	0	0	0	0	1
ENSG00000272079		16	3056121	3057386	1	0	0	0	0	0	0	0	0	1
ENSG00000261127		16	32300868	32321876	1	0	0	0	0	0	1	0	0	2
ENSG00000205890		16	3082482	3089134	1	0	0	0	0	0	0	0	0	1
ENSG00000260516		16	32368302	32375016	1	0	0	0	0	0	1	0	0	2
ENSG00000260327	ACTR3B	pseudogene	3	[Source:HGNC	Symbol;Acc:38678]	16	32390392	32391370	1	0	0	0	0	0	1	0	0	2
ENSG00000260866		16	32399456	32447521	1	0	0	0	0	0	1	0	0	2
ENSG00000260307	poly(A)	binding	protein		cytoplasmic	1	pseudogene	13	[Source:HGNC	Symbol;Acc:37995]	16	32450390	32452480	1	0	0	0	0	0	1	0	0	2
ENSG00000261541		16	32465933	32470079	1	0	0	0	0	0	1	0	0	2
ENSG00000261971		16	3101992	3109371	1	0	0	0	0	0	0	0	0	1
ENSG00000269881	Protein	ITFG3;	Uncharacterized	protein;	cDNA	FLJ60496		[Source:UniProtKB/TrEMBL;Acc:B4DGG1]	16	299546	319942	1	0	0	0	0	0	0	0	0	1
ENSG00000076344	regulator	of	G-protein	signaling	11	[Source:HGNC	Symbol;Acc:9993]	16	318300	325980	1	0	0	0	0	0	0	0	0	1
ENSG00000252561	RNA		U1	small	nuclear	125		pseudogene	[Source:HGNC	Symbol;Acc:48467]	16	3119524	3119652	1	0	0	0	0	0	0	0	0	1
ENSG00000262370		16	3126912	3137101	1	0	0	0	0	0	0	0	0	1
ENSG00000200204	RNA		U1	small	nuclear	22		pseudogene	[Source:HGNC	Symbol;Acc:41963]	16	3136144	3136301	1	0	0	0	0	0	0	0	0	1
ENSG00000263011		16	3156765	3159577	1	0	0	0	0	0	0	0	0	1
ENSG00000263214	ZNF205	antisense	RNA	1	[Source:HGNC	Symbol;Acc:28586]	16	3160461	3165599	1	0	0	0	0	0	0	0	0	1
ENSG00000263072		16	3166043	3184883	1	0	0	0	0	0	0	0	0	1
ENSG00000261889		16	3206737	3207484	1	0	0	0	0	0	0	0	0	1
ENSG00000262521		16	3231233	3234018	1	0	0	0	0	0	0	0	0	1
ENSG00000262668		16	3238212	3274779	1	0	0	0	0	0	0	0	0	1
ENSG00000177455	CD19	molecule	[Source:HGNC	Symbol;Acc:1633]	16	28943260	28950667	1	0	0	0	0	0	0	0	0	1
ENSG00000203581	olfactory	receptor		family	1		subfamily	F		member	2	[Source:HGNC	Symbol;Acc:8196]	16	3265562	3266546	1	0	0	0	0	0	0	0	0	1
ENSG00000262899		16	3357573	3358393	1	0	0	0	0	0	0	0	0	1
ENSG00000262554		16	3358609	3358816	1	0	0	0	0	0	0	0	0	1
ENSG00000262316		16	3373192	3373925	1	0	0	0	0	0	0	0	0	1
ENSG00000242173	Rho	GDP	dissociation	inhibitor	(GDI)	gamma	[Source:HGNC	Symbol;Acc:680]	16	318726	333003	1	0	0	0	0	0	0	0	0	1
ENSG00000176953	nuclear	factor	of	activated	T-cells		cytoplasmic		calcineurin-dependent	2	interacting	protein	[Source:HGNC	Symbol;Acc:25906]	16	28962128	28978418	1	0	0	0	0	0	0	0	0	1
ENSG00000185615	protein	disulfide	isomerase	family	A		member	2	[Source:HGNC	Symbol;Acc:14180]	16	333152	337215	1	0	0	0	0	0	0	0	0	1
ENSG00000169682	spinster	homolog	1	(Drosophila)	[Source:HGNC	Symbol;Acc:30621]	16	28985542	28995869	1	0	0	0	0	0	0	0	0	1
ENSG00000262118		16	3417719	3419246	1	0	0	0	0	0	0	0	0	1
ENSG00000263177		16	3419957	3420906	1	0	0	0	0	0	0	0	0	1
ENSG00000263212		16	3508071	3565564	1	0	0	0	0	0	0	0	0	1
ENSG00000103126	axin	1	[Source:HGNC	Symbol;Acc:903]	16	337440	402673	1	0	0	0	0	0	0	0	0	1
ENSG00000240311		16	3546201	3546768	1	0	0	0	0	0	0	0	0	1
ENSG00000262312		16	3594431	3595785	1	0	0	0	0	0	0	0	0	1
ENSG00000261938		16	3631182	3633267	1	0	0	0	0	0	0	0	0	1
ENSG00000263235		16	3700637	3701704	1	0	0	0	0	0	0	0	0	1
ENSG00000178430		16	3725411	3727060	1	0	0	0	0	0	0	0	0	1
ENSG00000262516		16	3890529	3891011	1	0	0	0	0	0	0	0	0	1
ENSG00000262888		16	3981218	3996306	1	0	0	0	0	0	0	0	0	1
ENSG00000262185		16	3997610	4000445	1	0	0	0	0	0	0	0	0	1
ENSG00000263159		16	4082013	4082937	1	0	0	0	0	0	0	0	0	1
ENSG00000262471		16	4180556	4180821	1	0	0	0	0	0	0	0	0	1
ENSG00000263105		16	4230118	4233516	1	0	0	0	0	0	0	0	0	1
ENSG00000262468		16	4295826	4303790	1	0	0	0	0	0	0	0	0	1
ENSG00000262686		16	4374668	4378341	1	0	0	0	0	0	0	0	0	1
ENSG00000262712		16	4385871	4387819	1	0	0	0	0	0	0	0	0	1
ENSG00000261789		16	4610002	4611663	1	0	0	0	0	0	0	0	0	1
ENSG00000261612	SUB1	pseudogene	3	[Source:HGNC	Symbol;Acc:43993]	16	4612815	4613129	1	0	0	0	0	0	0	0	0	1
ENSG00000260662		16	32471587	32471683	1	0	0	0	0	0	1	0	0	2
ENSG00000261233	ATP-binding	cassette		sub-family	D	(ALD)		member	1		pseudogene	3	[Source:HGNC	Symbol;Acc:64]	16	32486372	32489571	1	0	0	0	0	0	1	0	0	2
ENSG00000259966		16	32611620	32626960	1	0	0	0	0	0	1	0	0	2
ENSG00000263955	RNA		7SL		cytoplasmic	850		pseudogene	[Source:HGNC	Symbol;Acc:46866]	16	4683596	4683882	1	0	0	0	0	0	0	0	0	1
ENSG00000261442		16	4684330	4690624	1	0	0	0	0	0	0	0	0	1
ENSG00000262187		16	32630054	32630173	1	0	0	0	0	0	1	0	0	2
ENSG00000266994		16	4780116	4802566	1	0	0	0	0	0	0	0	0	1
ENSG00000261111		16	32646994	32647366	1	0	0	0	0	0	1	0	0	2
ENSG00000267077		16	4845266	4846533	1	0	0	0	0	0	0	0	0	1
ENSG00000256599		16	4853207	4854787	1	0	0	0	0	0	0	0	0	1
ENSG00000200980	Y	RNA	[Source:RFAM;Acc:RF00019]	16	5001774	5001892	1	0	0	0	0	0	0	0	0	1
ENSG00000261569		16	32660514	32675277	1	0	0	0	0	0	1	0	0	2
ENSG00000267072		16	5060910	5092251	1	0	0	0	0	0	0	0	0	1
ENSG00000261263		16	32661516	32662231	1	0	0	0	0	0	1	0	0	2
ENSG00000260311		16	32675246	32677854	1	0	0	0	0	0	1	0	0	2
ENSG00000260974		16	32686358	32690152	1	0	0	0	0	0	1	0	0	2
ENSG00000261391		16	32727252	32727377	1	0	0	0	0	0	1	0	0	2
ENSG00000260864		16	32737936	32740858	1	0	0	0	0	0	1	0	0	2
ENSG00000260845		16	32747230	32752415	1	0	0	0	0	0	1	0	0	2
ENSG00000261108		16	32750948	32751487	1	0	0	0	0	0	1	0	0	2
ENSG00000260882		16	5128169	5128606	1	0	0	0	0	0	0	0	0	1
ENSG00000260644	hect	domain	and	RLD	2	pseudogene	5	[Source:HGNC	Symbol;Acc:4873]	16	32752635	32787517	1	0	0	0	0	0	1	0	0	2
ENSG00000267070		16	5148740	5192596	1	0	0	0	0	0	0	0	0	1
ENSG00000260431		16	5257089	5257440	1	0	0	0	0	0	0	0	0	1
ENSG00000086504	mitochondrial	ribosomal	protein	L28	[Source:HGNC	Symbol;Acc:14484]	16	417384	420527	1	0	0	0	0	0	0	0	0	1
ENSG00000261811		16	5265395	5270595	1	0	0	0	0	0	0	0	0	1
ENSG00000260411		16	5289803	6826015	1	1	0	0	0	0	0	0	0	2
ENSG00000260817		16	5310687	5311044	1	0	0	0	0	0	0	0	0	1
ENSG00000221809		16	5313224	5313372	1	0	0	0	0	0	0	0	0	1
ENSG00000242278		16	5320175	5320955	1	0	0	0	0	0	0	0	0	1
ENSG00000267182		16	5339201	5339410	1	0	0	0	0	0	0	0	0	1
ENSG00000261007		16	5415798	5416689	1	0	0	0	0	0	0	0	0	1
ENSG00000260158		16	32820877	32835966	1	0	0	0	0	0	1	0	0	2
ENSG00000261719		16	32822350	32822572	1	0	0	0	0	0	1	0	0	2
ENSG00000259934		16	32857285	32857501	1	0	0	0	0	0	1	0	0	2
ENSG00000260047		16	32881306	32883370	1	0	0	0	0	0	1	0	0	2
ENSG00000214617	solute	carrier	family	6	(neurotransmitter	transporter)		member	10		pseudogene	[Source:HGNC	Symbol;Acc:11043]	16	32888790	32896822	1	0	0	0	0	0	1	0	0	2
ENSG00000129925	transmembrane	protein	8A	[Source:HGNC	Symbol;Acc:17205]	16	420773	437113	1	0	0	0	0	0	0	0	0	1
ENSG00000214614		16	32896515	32900195	1	0	0	0	0	0	1	0	0	2
ENSG00000261834	immunoglobulin	heavy	variable	3/OR16-15	(pseudogene)	[Source:HGNC	Symbol;Acc:5639]	16	32914763	32915215	1	0	0	0	0	0	1	0	0	2
ENSG00000270864	immunoglobulin	heavy	variable	3/OR16-6	(pseudogene)	[Source:HGNC	Symbol;Acc:5641]	16	32926395	32926857	1	0	0	0	0	0	1	0	0	2
ENSG00000260610		16	32943089	32943890	1	0	0	0	0	0	1	0	0	2
ENSG00000261259		16	32963314	33039358	1	0	0	0	0	0	1	0	0	2
ENSG00000259852	immunoglobulin	heavy	variable	1/OR16-2	(pseudogene)	[Source:HGNC	Symbol;Acc:5571]	16	32989782	32990212	1	0	0	0	0	0	1	0	0	2
ENSG00000260921		16	33006858	33008091	1	0	0	0	0	0	1	0	0	2
ENSG00000259997	immunoglobulin	heavy	variable	1/OR16-4	(pseudogene)	[Source:HGNC	Symbol;Acc:5573]	16	33013654	33013942	1	0	0	0	0	0	1	0	0	2
ENSG00000260141		16	33054930	33106752	1	0	0	0	0	0	1	0	0	2
ENSG00000260900		16	33071257	33071419	1	0	0	0	0	0	1	0	0	2
ENSG00000261599	hect	domain	and	RLD	2	pseudogene	8	[Source:HGNC	Symbol;Acc:38747]	16	33105525	33140411	1	0	0	0	0	0	1	0	0	2
ENSG00000103202	NME/NM23	nucleoside	diphosphate	kinase	4	[Source:HGNC	Symbol;Acc:7852]	16	446725	460367	1	0	0	0	0	0	0	0	0	1
ENSG00000261682		16	33140637	33145820	1	0	0	0	0	0	1	0	0	2
ENSG00000259800		16	33141556	33141763	1	0	0	0	0	0	1	0	0	2
ENSG00000261536		16	33152171	33155118	1	0	0	0	0	0	1	0	0	2
ENSG00000260414		16	33165673	33165796	1	0	0	0	0	0	1	0	0	2
ENSG00000260419		16	33202882	33206675	1	0	0	0	0	0	1	0	0	2
ENSG00000260827		16	33215094	33217783	1	0	0	0	0	0	1	0	0	2
ENSG00000261507		16	33217752	33231583	1	0	0	0	0	0	1	0	0	2
ENSG00000263337		16	33246423	33246597	1	0	0	0	0	0	1	0	0	2
ENSG00000261009		16	33271714	33274156	1	0	0	0	0	0	1	0	0	2
ENSG00000263204		16	33287358	33287592	1	0	0	0	0	0	1	0	0	2
ENSG00000242612	2	4-dienoyl	CoA	reductase	2		peroxisomal	[Source:HGNC	Symbol;Acc:2754]	16	451826	462487	1	0	0	0	0	0	0	0	0	1
ENSG00000262090		16	33298410	33298560	1	0	0	0	0	0	1	0	0	2
ENSG00000260626		16	33336283	33337443	1	0	0	0	0	0	1	0	0	2
ENSG00000213658	linker	for	activation	of	T	cells	[Source:HGNC	Symbol;Acc:18874]	16	28996147	29002104	1	0	0	0	0	0	0	0	0	1
ENSG00000260338		16	5651170	5666197	1	0	0	0	0	0	0	0	0	1
ENSG00000221257		16	5810688	5810789	1	0	0	0	0	0	0	0	0	1
ENSG00000270440		16	5888132	5888662	1	0	0	0	0	0	0	0	0	1
ENSG00000257180		16	6106976	6142955	1	0	0	0	0	0	0	0	0	1
ENSG00000260835		16	6623768	6627360	1	1	0	0	0	0	0	0	0	2
ENSG00000259963		16	6771787	6771961	1	1	0	0	0	0	0	0	0	2
ENSG00000252080	RNA		U7	small	nuclear	99	pseudogene	[Source:HGNC	Symbol;Acc:45633]	16	6798909	6798970	1	1	0	0	0	0	0	0	0	2
ENSG00000200869	RNA		U6	small	nuclear	457		pseudogene	[Source:HGNC	Symbol;Acc:47420]	16	6923900	6924006	1	1	0	0	0	0	0	0	0	2
ENSG00000212189	RNA		U6	small	nuclear	328		pseudogene	[Source:HGNC	Symbol;Acc:47291]	16	7054008	7054113	1	1	0	0	0	0	0	0	0	2
ENSG00000240419		16	7176294	7176640	1	0	0	0	0	0	0	0	0	1
ENSG00000252405	Small	nucleolar	RNA	Me28S-Am2634	[Source:RFAM;Acc:RF00537]	16	7481218	7481297	1	0	0	0	0	0	0	0	0	1
ENSG00000261198		16	7664232	7664994	1	0	0	0	0	0	0	0	0	1
ENSG00000252138	Small	nucleolar	RNA	SNORA40	[Source:RFAM;Acc:RF00561]	16	7776843	7776953	1	0	0	0	0	0	0	0	0	1
ENSG00000260289		16	7938491	7944397	1	0	0	0	0	0	0	0	0	1
ENSG00000222109		16	7949340	7949433	1	0	0	0	0	0	0	0	0	1
ENSG00000260003		16	8326265	8345702	1	0	0	0	0	0	0	0	0	1
ENSG00000261319		16	8348494	8349774	1	0	0	0	0	0	0	0	0	1
ENSG00000264844		16	8359541	8359659	1	0	0	0	0	0	0	0	0	1
ENSG00000260058		16	8359964	8407862	1	0	0	0	0	0	0	0	0	1
ENSG00000259819		16	8419866	8426278	1	0	0	0	0	0	0	0	0	1
ENSG00000260379		16	8558071	8558587	1	0	0	0	0	0	0	0	0	1
ENSG00000261066		16	8576551	8582015	1	0	0	0	0	0	0	0	0	1
ENSG00000243954	RNA		7SL		cytoplasmic	743		pseudogene	[Source:HGNC	Symbol;Acc:46759]	16	8777111	8777406	1	0	0	0	0	0	0	0	0	1
ENSG00000238417	RNA		U7	small	nuclear	63	pseudogene	[Source:HGNC	Symbol;Acc:34159]	16	8799313	8799374	1	0	0	0	0	0	0	0	0	1
ENSG00000260764		16	8825273	8825416	1	0	0	0	0	0	0	0	0	1
ENSG00000260350		16	8941507	8942581	1	0	0	0	0	0	0	0	0	1
ENSG00000260276		16	8941962	8954274	1	0	0	0	0	0	0	0	0	1
ENSG00000261200		16	33344309	33348279	1	0	0	0	0	0	1	0	0	2
ENSG00000261466		16	33350764	33356875	1	0	0	0	0	0	1	0	0	2
ENSG00000261405		16	33365116	33373402	1	0	0	0	0	0	1	0	0	2
ENSG00000259939		16	8947169	8948204	1	0	0	0	0	0	0	0	0	1
ENSG00000261481		16	8963108	8963889	1	0	0	0	0	0	0	0	0	1
ENSG00000260979		16	9056563	9060847	1	0	0	0	0	0	0	0	0	1
ENSG00000261392		16	9162411	9166269	1	0	0	0	0	0	0	0	0	1
ENSG00000262944		16	9198705	9200618	1	0	0	0	0	0	0	0	0	1
ENSG00000260349		16	9199691	9201031	1	0	0	0	0	0	0	0	0	1
ENSG00000263244		16	9201098	9207038	1	0	0	0	0	0	0	0	0	1
ENSG00000090565	RAB11	family	interacting	protein	3	(class	II)	[Source:HGNC	Symbol;Acc:17224]	16	475619	573011	1	0	0	0	0	0	0	0	0	1
ENSG00000263277		16	33379962	33380091	1	0	0	0	0	0	1	0	0	2
ENSG00000259882		16	33390406	33425011	1	0	0	0	0	0	1	0	0	2
ENSG00000260518	BMS1	pseudogene	8	[Source:HGNC	Symbol;Acc:49152]	16	33489492	33500971	1	0	0	0	0	0	1	0	0	2
ENSG00000103326	calpain	15	[Source:HGNC	Symbol;Acc:11182]	16	577717	604636	1	0	0	0	0	0	0	0	0	1
ENSG00000220793	ribosomal	protein	L21	pseudogene	119	[Source:HGNC	Symbol;Acc:35614]	16	9250219	9250761	1	0	0	0	0	0	0	0	0	1
ENSG00000264694		16	9407692	9407761	1	0	0	0	0	0	0	0	0	1
ENSG00000266492		16	9407764	9407831	1	0	0	0	0	0	0	0	0	1
ENSG00000261617		16	9449445	9501950	1	0	0	0	0	0	0	0	0	1
ENSG00000261397		16	9535151	9538842	1	0	0	0	0	0	0	0	0	1
ENSG00000261075		16	9539867	9549362	1	0	0	0	0	0	0	0	0	1
ENSG00000260071		16	9560512	9611421	1	0	0	0	0	0	0	0	0	1
ENSG00000200468	RNA		5S	ribosomal	pseudogene	403	[Source:HGNC	Symbol;Acc:43303]	16	9658247	9658354	1	0	0	0	0	0	0	0	0	1
ENSG00000252927	RNA		5S	ribosomal	pseudogene	404	[Source:HGNC	Symbol;Acc:43304]	16	9693954	9694085	1	0	0	0	0	0	0	0	0	1
ENSG00000260432		16	9847272	9851895	1	0	0	0	0	0	0	0	0	1
ENSG00000261810		16	10127541	10131154	1	0	0	0	0	0	0	0	0	1
ENSG00000261647	IMP	(inosine	monophosphate)	dehydrogenase	1	pseudogene	11	[Source:HGNC	Symbol;Acc:6054]	16	10205239	10206742	1	0	0	0	0	0	0	0	0	1
ENSG00000261580	ectonucleotide	pyrophosphatase/phosphodiesterase	7	pseudogene	13	[Source:HGNC	Symbol;Acc:48696]	16	33571888	33572146	1	0	0	0	0	0	1	0	0	2
ENSG00000161992	chromosome	16	open	reading	frame	11	[Source:HGNC	Symbol;Acc:14139]	16	610422	615528	1	0	0	0	0	0	0	0	0	1
ENSG00000266439	RNA		7SL		cytoplasmic	493		pseudogene	[Source:HGNC	Symbol;Acc:46509]	16	10315634	10315930	1	0	0	0	0	0	0	0	0	1
ENSG00000260756		16	10445297	10446609	1	0	0	0	0	0	0	0	0	1
ENSG00000260308		16	33573502	33573715	1	0	0	0	0	0	1	0	0	2
ENSG00000264305	RNA		7SL		cytoplasmic	99		pseudogene	[Source:HGNC	Symbol;Acc:46115]	16	10499800	10500074	1	0	0	0	0	0	0	0	0	1
ENSG00000261153		16	33611245	33613234	1	0	0	0	0	0	1	0	0	2
ENSG00000199482	RNA		U6	small	nuclear	633		pseudogene	[Source:HGNC	Symbol;Acc:47596]	16	10590129	10590231	1	0	0	0	0	0	0	0	0	1
ENSG00000260468		16	10608699	10622059	1	0	0	0	0	0	0	0	0	1
ENSG00000270924		16	33650943	33651111	1	0	0	0	0	0	1	0	0	2
ENSG00000256013		16	10623297	10625939	1	0	0	0	0	0	0	0	0	1
ENSG00000271691		16	33654252	33654536	1	0	0	0	0	0	1	0	0	2
ENSG00000260310		16	10670356	10672040	1	0	0	0	0	0	0	0	0	1
ENSG00000263279		16	10785130	10786830	1	0	0	0	0	0	0	0	0	1
ENSG00000263241		16	10812490	10813619	1	0	0	0	0	0	0	0	0	1
ENSG00000260312		16	33660402	33661331	1	0	0	0	0	0	1	0	0	2
ENSG00000270318	immunoglobulin	heavy	variable	3/OR16-11	(pseudogene)	[Source:HGNC	Symbol;Acc:5635]	16	33661363	33661819	1	0	0	0	0	0	1	0	0	2
ENSG00000262107		16	10813690	10813872	1	0	0	0	0	0	0	0	0	1
ENSG00000261904		16	10813872	10815321	1	0	0	0	0	0	0	0	0	1
ENSG00000260525		16	33677506	33677935	1	0	0	0	0	0	1	0	0	2
ENSG00000262322		16	10815555	10816925	1	0	0	0	0	0	0	0	0	1
ENSG00000260781	Rho	GTPase	activating	protein	23	pseudogene	1	[Source:HGNC	Symbol;Acc:45039]	16	33709886	33739634	1	0	0	0	0	0	1	0	0	2
ENSG00000196796	Uncharacterized	protein		[Source:UniProtKB/TrEMBL;Acc:I3L0F6]	16	29049923	29064047	1	0	0	0	0	0	0	0	0	1
ENSG00000262259		16	10816922	10817212	1	0	0	0	0	0	0	0	0	1
ENSG00000263196		16	10817281	10817623	1	0	0	0	0	0	0	0	0	1
ENSG00000262158		16	10817693	10818474	1	0	0	0	0	0	0	0	0	1
ENSG00000262381		16	10818477	10819153	1	0	0	0	0	0	0	0	0	1
ENSG00000262488		16	10934241	10935401	1	0	0	0	0	0	0	0	0	1
ENSG00000262151		16	10958771	10982609	1	0	0	0	0	0	0	0	0	1
ENSG00000263013		16	11032743	11033901	1	0	0	0	0	0	0	0	0	1
ENSG00000262222		16	11034576	11036878	1	0	0	0	0	0	0	0	0	1
ENSG00000229917	ribosomal	protein	L7	pseudogene	46	[Source:HGNC	Symbol;Acc:36706]	16	11120881	11121620	1	0	0	0	0	0	0	0	0	1
ENSG00000007541	phosphatidylinositol	glycan	anchor	biosynthesis		class	Q	[Source:HGNC	Symbol;Acc:14135]	16	616995	634136	1	0	0	0	0	0	0	0	0	1
ENSG00000254206	nuclear	pore	complex	interacting	protein	family		member	B11	[Source:HGNC	Symbol;Acc:37453]	16	29392675	29415350	1	0	0	0	0	0	0	0	0	1
ENSG00000262020		16	11160353	11164959	1	0	0	0	0	0	0	0	0	1
ENSG00000263033		16	11290034	11318373	1	0	0	0	0	0	0	0	0	1
ENSG00000263179	heterogeneous	nuclear	ribonucleoprotein	C	pseudogene	4	[Source:HGNC	Symbol;Acc:48816]	16	11336510	11337409	1	0	0	0	0	0	0	0	0	1
ENSG00000271620	immunoglobulin	heavy	variable	3/OR16-7	(pseudogene)	[Source:HGNC	Symbol;Acc:5642]	16	33740804	33741266	1	0	0	0	0	0	1	0	0	2
ENSG00000212228	Small	nucleolar	RNA	SNORA48	[Source:RFAM;Acc:RF00554]	16	11367970	11368093	1	0	0	0	0	0	0	0	0	1
ENSG00000261607		16	33750745	33751015	1	0	0	0	0	0	1	0	0	2
ENSG00000261740	BolA-like	protein	2		[Source:UniProtKB/TrEMBL;Acc:H3BV85]	16	29454551	29465972	1	0	0	0	0	0	0	0	0	1
ENSG00000259842	immunoglobulin	heavy	variable	3/OR16-16	(pseudogene)	[Source:HGNC	Symbol;Acc:5640]	16	33752443	33752887	1	0	0	0	0	0	1	0	0	2
ENSG00000183336	bolA	family	member	2	[Source:HGNC	Symbol;Acc:29488]	16	29464914	29466285	1	0	0	0	0	0	0	0	0	1
ENSG00000257108	NHL	repeat	containing	4	[Source:HGNC	Symbol;Acc:26700]	16	616996	619495	1	0	0	0	0	0	0	0	0	1
ENSG00000197562	RAB40C		member	RAS	oncogene	family	[Source:HGNC	Symbol;Acc:18285]	16	639357	679272	1	0	0	0	0	0	0	0	0	1
ENSG00000270401		16	33768122	33768558	1	0	0	0	0	0	1	0	0	2
ENSG00000205452		16	33775379	33778813	1	0	0	0	0	0	1	0	0	2
ENSG00000198555		16	33778506	33790097	1	0	0	0	0	0	1	0	0	2
ENSG00000181625	SLX1	structure-specific	endonuclease	subunit	homolog	B	(S.	cerevisiae)	[Source:HGNC	Symbol;Acc:28748]	16	29465822	29469540	1	0	0	0	0	0	0	0	0	1
ENSG00000127578	WAP		follistatin/kazal		immunoglobulin		kunitz	and	netrin	domain	containing	1	[Source:HGNC	Symbol;Acc:30912]	16	679239	684116	1	0	0	0	0	0	0	0	0	1
ENSG00000130731	chromosome	16	open	reading	frame	13	[Source:HGNC	Symbol;Acc:14141]	16	684429	686358	1	0	0	0	0	0	0	0	0	1
ENSG00000213648	sulfotransferase	family		cytosolic		1A		phenol-preferring		member	4	[Source:HGNC	Symbol;Acc:30004]	16	29467127	29476300	1	0	0	0	0	0	0	0	0	1
ENSG00000238409	Small	nucleolar	RNA	U13	[Source:RFAM;Acc:RF01210]	16	11387067	11387170	1	0	0	0	0	0	0	0	0	1
ENSG00000221801	microRNA	548h-2	[Source:HGNC	Symbol;Acc:35343]	16	11400297	11400384	1	0	0	0	0	0	0	0	0	1
ENSG00000199668	Y	RNA	[Source:RFAM;Acc:RF00019]	16	11408924	11409035	1	0	0	0	0	0	0	0	0	1
ENSG00000263080		16	11435666	11439068	1	0	0	0	0	0	0	0	0	1
ENSG00000261217		16	33790873	33794018	1	0	0	0	0	0	1	0	0	2
ENSG00000262703		16	11442000	11443178	1	0	0	0	0	0	0	0	0	1
ENSG00000238774		16	11442584	11442653	1	0	0	0	0	0	0	0	0	1
ENSG00000259990		16	33815861	33816297	1	0	0	0	0	0	1	0	0	2
ENSG00000262636		16	11474716	11474975	1	0	0	0	0	0	0	0	0	1
ENSG00000262999		16	11559116	11567030	1	0	0	0	0	0	0	0	0	1
ENSG00000261197		16	33817729	33853828	1	0	0	0	0	0	1	0	0	2
ENSG00000272310	Small	nucleolar	RNA	U13	[Source:RFAM;Acc:RF01210]	16	11561497	11561585	1	0	0	0	0	0	0	0	0	1
ENSG00000265731	RNA		7SL		cytoplasmic	522		pseudogene	[Source:HGNC	Symbol;Acc:46538]	16	11571888	11572132	1	0	0	0	0	0	0	0	0	1
ENSG00000262420		16	11835766	11838362	1	0	0	0	0	0	0	0	0	1
ENSG00000262561		16	33922937	33923144	1	0	0	0	0	0	1	0	0	2
ENSG00000261440		16	33938203	33939259	1	0	0	0	0	0	1	0	0	2
ENSG00000262117	breast	cancer	anti-estrogen	resistance	4	(non-protein	coding)	[Source:HGNC	Symbol;Acc:22170]	16	11913686	11922702	1	0	0	0	0	0	0	0	0	1
ENSG00000172366	family	with	sequence	similarity	195		member	A	[Source:HGNC	Symbol;Acc:14142]	16	691813	698474	1	0	0	0	0	0	0	0	0	1
ENSG00000260087	protein-L-isoaspartate	(D-aspartate)	O-methyltransferase	domain	containing	1	pseudogene	2	[Source:HGNC	Symbol;Acc:38805]	16	33941656	33942010	1	0	0	0	0	0	0	0	0	1
ENSG00000259987		16	33943723	33944473	1	0	0	0	0	0	0	0	0	1
ENSG00000260207		16	33944923	33945316	1	0	0	0	0	0	0	0	0	1
ENSG00000263307		16	11945506	11989468	1	0	0	0	0	0	0	0	0	1
ENSG00000265616		16	33945949	33946021	1	0	0	0	0	0	0	0	0	1
ENSG00000256642	long	intergenic	non-protein	coding	RNA	273	[Source:HGNC	Symbol;Acc:38595]	16	33961052	33962503	1	0	0	0	0	0	0	0	0	1
ENSG00000261560		16	11974932	11976426	1	0	0	0	0	0	0	0	0	1
ENSG00000207986		16	33961652	33961766	1	0	0	0	0	0	0	0	0	1
ENSG00000260318	cytochrome	c	oxidase	subunit	VIc	pseudogene	1	[Source:HGNC	Symbol;Acc:2286]	16	11997780	11997994	1	0	0	0	0	0	0	0	0	1
ENSG00000200434	RNA		5.8S	ribosomal	pseudogene	2	[Source:HGNC	Symbol;Acc:41956]	16	33965426	33965577	1	0	0	0	0	0	0	0	0	1
ENSG00000260854		16	34213115	34214215	1	0	0	0	0	0	0	0	0	1
ENSG00000261216		16	12002065	12002773	1	0	0	0	0	0	0	0	0	1
ENSG00000266163		16	12009518	12009595	1	0	0	0	0	0	0	0	0	1
ENSG00000260224	ubiquitin-like	5	pseudogene	4	[Source:HGNC	Symbol;Acc:44642]	16	12062365	12062600	1	0	0	0	0	0	0	0	0	1
ENSG00000261331		16	34213746	34213986	1	0	0	0	0	0	0	0	0	1
ENSG00000256579		16	34232106	34232469	1	0	0	0	0	0	0	0	0	1
ENSG00000260488		16	12070708	12071707	1	0	0	0	0	0	0	0	0	1
ENSG00000241641	ribosomal	protein	S23	pseudogene	6	[Source:HGNC	Symbol;Acc:36511]	16	12175094	12175759	1	0	0	0	0	0	0	0	0	1
ENSG00000261566		16	34257222	34258621	1	0	0	0	0	0	0	0	0	1
ENSG00000261293		16	12187484	12189164	1	0	0	0	0	0	0	0	0	1
ENSG00000238685	Small	nucleolar	RNA	ACA64	[Source:RFAM;Acc:RF01225]	16	12391054	12391180	1	0	0	0	0	0	0	0	0	1
ENSG00000262885		16	34257710	34258136	1	0	0	0	0	0	0	0	0	1
ENSG00000261394		16	12460839	12466439	1	0	0	0	0	0	0	0	0	1
ENSG00000216671	cyclin	Y-like	3	[Source:HGNC	Symbol;Acc:33206]	16	34262756	34318684	1	0	0	0	0	0	0	0	0	1
ENSG00000260723		16	12466669	12467756	1	0	0	0	0	0	0	0	0	1
ENSG00000260601		16	12639339	12640541	1	0	0	0	0	0	0	0	0	1
ENSG00000259876		16	12650210	12651551	1	0	0	0	0	0	0	0	0	1
ENSG00000259899		16	12654613	12704901	1	0	0	0	0	0	0	0	0	1
ENSG00000264733	microRNA	4718	[Source:HGNC	Symbol;Acc:41900]	16	12814178	12814228	1	0	0	0	0	0	0	0	0	1
ENSG00000260378		16	12839730	12851692	1	0	0	0	0	0	0	0	0	1
ENSG00000261158		16	12853139	12855019	1	0	0	0	0	0	0	0	0	1
ENSG00000199474	Small	nucleolar	RNA	SNORA27	[Source:RFAM;Acc:RF00443]	16	12936344	12936467	1	0	0	0	0	0	0	0	0	1
ENSG00000241932		16	12975027	12975350	1	0	0	0	0	0	0	0	0	1
ENSG00000263984		16	13137329	13137433	1	0	0	0	0	0	0	0	0	1
ENSG00000262116		16	13291463	13298764	1	0	0	0	0	0	0	0	0	1
ENSG00000262801		16	13340173	13656775	1	0	0	0	0	0	0	0	0	1
ENSG00000258150	Uncharacterized	protein		[Source:UniProtKB/TrEMBL;Acc:F8VVB4]	16	29476288	29479154	1	0	0	0	0	0	0	0	0	1
ENSG00000261053		16	34320267	34320490	1	0	0	0	0	0	0	0	0	1
ENSG00000260809		16	34324872	34339205	1	0	0	0	0	0	0	0	0	1
ENSG00000169203	Uncharacterized	protein		[Source:UniProtKB/TrEMBL;Acc:A8MQ56]	16	29495010	29517320	1	0	0	0	0	0	0	0	0	1
ENSG00000262011		16	13425225	13426440	1	0	0	0	0	0	0	0	0	1
ENSG00000262235		16	13552183	13552555	1	0	0	0	0	0	0	0	0	1
ENSG00000262267		16	13823994	13873617	1	0	0	0	0	0	0	0	0	1
ENSG00000161996	WD	repeat	domain	90	[Source:HGNC	Symbol;Acc:26960]	16	699311	717833	1	0	0	0	0	0	0	0	0	1
ENSG00000242307	ribosomal	protein	S26	pseudogene	52	[Source:HGNC	Symbol;Acc:36863]	16	14016189	14016536	1	0	0	0	0	0	0	0	0	1
ENSG00000262732		16	14024534	14029492	1	0	0	0	0	0	0	0	0	1
ENSG00000263234		16	14047012	14048682	1	0	0	0	0	0	0	0	0	1
ENSG00000259979	vomeronasal	1	receptor	68	pseudogene	[Source:HGNC	Symbol;Acc:37389]	16	34352609	34353327	1	0	0	0	0	0	0	0	0	1
ENSG00000262097		16	14103137	14109873	1	0	0	0	0	0	0	0	0	1
ENSG00000260724	vomeronasal	1	receptor	69	pseudogene	[Source:HGNC	Symbol;Acc:37390]	16	34368885	34369446	1	0	0	0	0	0	0	0	0	1
ENSG00000260449		16	34375269	34375779	1	0	0	0	0	0	0	0	0	1
ENSG00000261856		16	14112737	14114934	1	0	0	0	0	0	0	0	0	1
ENSG00000261800		16	34378093	34379252	1	0	0	0	0	0	0	0	0	1
ENSG00000262529		16	14285677	14294134	1	0	0	0	0	0	0	0	0	1
ENSG00000262470	TVP23C	pseudogene	2	[Source:HGNC	Symbol;Acc:44647]	16	14294214	14294836	1	0	0	0	0	0	0	0	0	1
ENSG00000261836		16	34378356	34378845	1	0	0	0	0	0	0	0	0	1
ENSG00000257026		16	14359347	14360629	1	0	0	0	0	0	0	0	0	1
ENSG00000261510		16	34383828	34384161	1	0	0	0	0	0	1	0	0	2
ENSG00000201075	Y	RNA	[Source:RFAM;Acc:RF00019]	16	14369362	14369457	1	0	0	0	0	0	0	0	0	1
ENSG00000262454		16	14396145	14420210	1	0	0	0	0	0	0	0	0	1
ENSG00000207639	microRNA	193b	[Source:HGNC	Symbol;Acc:32087]	16	14397824	14397906	1	0	0	0	0	0	0	0	0	1
ENSG00000199130	microRNA	365a	[Source:HGNC	Symbol;Acc:33692]	16	14403142	14403228	1	0	0	0	0	0	0	0	0	1
ENSG00000260009		16	14456966	14464123	1	0	0	0	0	0	0	0	0	1
ENSG00000263257		16	14501896	14512729	1	0	0	0	0	0	0	0	0	1
ENSG00000261461	ubiquitin-conjugating	enzyme	E2M	pseudogene	1	[Source:HGNC	Symbol;Acc:32195]	16	34404063	34404612	1	0	0	0	0	0	1	0	0	2
ENSG00000198388		16	14548061	14548155	1	0	0	0	0	0	0	0	0	1
ENSG00000261608	solute	carrier	family	25	(mitochondrial	carrier;	citrate	transporter)		member	1	pseudogene	4	[Source:HGNC	Symbol;Acc:43848]	16	34407687	34408464	1	0	0	0	0	0	1	0	0	2
ENSG00000242430	RNA		7SL		cytoplasmic	274		pseudogene	[Source:HGNC	Symbol;Acc:46290]	16	14695684	14695951	1	0	0	0	0	0	0	0	0	1
ENSG00000238964	RNA		U7	small	nuclear	125	pseudogene	[Source:HGNC	Symbol;Acc:45659]	16	14737645	14737706	1	0	0	0	0	0	0	0	0	1
ENSG00000261523		16	14789424	14800912	1	0	0	0	0	0	0	0	0	1
ENSG00000260073		16	34427061	34430032	1	0	0	0	0	0	1	0	0	2
ENSG00000254609		16	14821139	14827204	1	0	0	0	0	0	0	0	0	1
ENSG00000260590		16	34427706	34428105	1	0	0	0	0	0	1	0	0	2
ENSG00000261398		16	34430150	34431915	1	0	0	0	0	0	1	0	0	2
ENSG00000261274		16	34442274	34442607	1	0	0	0	0	0	1	0	0	2
ENSG00000197471	sialophorin	[Source:HGNC	Symbol;Acc:11249]	16	29674300	29682187	1	0	0	0	0	0	1	0	0	2
ENSG00000103485	quinolinate	phosphoribosyltransferase	[Source:HGNC	Symbol;Acc:9755]	16	29674600	29710020	1	0	0	0	0	0	1	0	0	2
ENSG00000185905	chromosome	16	open	reading	frame	54	[Source:HGNC	Symbol;Acc:26649]	16	29753784	29757327	1	0	0	0	0	0	1	0	0	2
ENSG00000174992	zymogen	granule	protein	16	[Source:HGNC	Symbol;Acc:30961]	16	29789561	29793096	1	0	0	0	0	0	1	0	0	2
ENSG00000261695		16	14828542	14840034	1	0	0	0	0	0	0	0	0	1
ENSG00000255037		16	14860259	14863932	1	0	0	0	0	0	0	0	0	1
ENSG00000255277	ATP-binding	cassette		sub-family	C		member	6	pseudogene	2	[Source:HGNC	Symbol;Acc:33353]	16	14914649	14918563	1	0	0	0	0	0	0	0	0	1
ENSG00000270734		16	14956237	14956606	1	0	0	0	0	0	0	0	0	1
ENSG00000257264	microRNA	3179-1	[Source:HGNC	Symbol;Acc:38353]	16	14995356	14996031	1	0	0	0	0	0	0	0	0	1
ENSG00000263918	microRNA	3670-1	[Source:HGNC	Symbol;Acc:38997]	16	15001574	15001638	1	0	0	0	0	0	0	0	0	1
ENSG00000258354	microRNA	3180-1	[Source:HGNC	Symbol;Acc:38382]	16	15003744	15005202	1	0	0	0	0	0	0	0	0	1
ENSG00000265537	hsa-mir-3180-3	[Source:miRBase;Acc:MI0014217]	16	15005077	15005170	1	0	0	0	0	0	0	0	0	1
ENSG00000183458		16	15005408	15029565	1	0	0	0	0	0	0	0	0	1
ENSG00000079616	kinesin	family	member	22	[Source:HGNC	Symbol;Acc:6391]	16	29802040	29816706	1	0	0	0	0	0	1	0	0	2
ENSG00000207425	Y	RNA	[Source:RFAM;Acc:RF00019]	16	15009314	15009413	1	0	0	0	0	0	0	0	0	1
ENSG00000261819		16	15082116	15084017	1	0	0	0	0	0	0	0	0	1
ENSG00000238728	microRNA	1972-1	[Source:HGNC	Symbol;Acc:37060]	16	15104178	15104254	1	0	0	0	0	0	0	0	0	1
ENSG00000260872		16	15111963	15114345	1	0	0	0	0	0	0	0	0	1
ENSG00000260735		16	15188268	15203054	1	0	0	0	0	0	0	0	0	1
ENSG00000188599	nuclear	pore	complex	interacting	protein	pseudogene	1	[Source:HGNC	Symbol;Acc:35407]	16	15198178	15225458	1	0	0	0	0	0	0	0	0	1
ENSG00000260958		16	34442308	34518517	1	0	0	0	0	0	1	0	0	2
ENSG00000264479		16	34442877	34442942	1	0	0	0	0	0	1	0	0	2
ENSG00000260967	retinoic	acid	receptor	responder	(tazarotene	induced)	2	pseudogene	5	[Source:HGNC	Symbol;Acc:48704]	16	34455954	34456419	1	0	0	0	0	0	1	0	0	2
ENSG00000140983	ras	homolog	family	member	T2	[Source:HGNC	Symbol;Acc:21169]	16	718086	724174	1	0	0	0	0	0	0	0	0	1
ENSG00000260984	fibroblast	growth	factor	receptor	3	pseudogene	5	[Source:HGNC	Symbol;Acc:37950]	16	34466783	34470355	1	0	0	0	0	0	1	0	0	2
ENSG00000259897		16	34480287	34481905	1	0	0	0	0	0	1	0	0	2
ENSG00000261010	retinoic	acid	receptor	responder	(tazarotene	induced)	2	pseudogene	6	[Source:HGNC	Symbol;Acc:48705]	16	34489563	34490004	1	0	0	0	0	0	1	0	0	2
ENSG00000261752		16	34493001	34494000	1	0	0	0	0	0	1	0	0	2
ENSG00000221532		16	34510863	34510964	1	0	0	0	0	0	1	0	0	2
ENSG00000260846		16	34569648	34571260	1	0	0	0	0	0	0	0	0	1
ENSG00000261486	retinoic	acid	receptor	responder	(tazarotene	induced)	2	pseudogene	9	[Source:HGNC	Symbol;Acc:48708]	16	34578462	34578930	1	0	0	0	0	0	0	0	0	1
ENSG00000260427		16	34581756	34582668	1	0	0	0	0	0	0	0	0	1
ENSG00000260480		16	34586853	34587393	1	0	0	0	0	0	0	0	0	1
ENSG00000259841		16	34597783	34624955	1	0	0	0	0	0	0	0	0	1
ENSG00000260291		16	34618515	34619457	1	0	0	0	0	0	0	0	0	1
ENSG00000261689	angiogenic	factor	with	G	patch	and	FHA	domains	1	pseudogene	4	[Source:HGNC	Symbol;Acc:38054]	16	34623574	34624374	1	0	0	0	0	0	0	0	0	1
ENSG00000260598		16	34640118	34641720	1	0	0	0	0	0	0	0	0	1
ENSG00000260812	retinoic	acid	receptor	responder	(tazarotene	induced)	2	pseudogene	7	[Source:HGNC	Symbol;Acc:48709]	16	34648650	34649118	1	0	0	0	0	0	0	0	0	1
ENSG00000260680		16	34654662	34655580	1	0	0	0	0	0	0	0	0	1
ENSG00000261299		16	34659735	34660854	1	0	0	0	0	0	0	0	0	1
ENSG00000214581		16	34681269	34683395	1	0	0	0	0	0	0	0	0	1
ENSG00000261711		16	34711785	34714852	1	0	0	0	0	0	0	0	0	1
ENSG00000270580		16	15198580	15225458	1	0	0	0	0	0	0	0	0	1
ENSG00000250251	polycystic	kidney	disease	1	(autosomal	dominant)	pseudogene	6	[Source:HGNC	Symbol;Acc:30070]	16	15219099	15248421	1	0	0	0	0	0	0	0	0	1
ENSG00000207294	Y	RNA	[Source:RFAM;Acc:RF00019]	16	15244554	15244653	1	0	0	0	0	0	0	0	0	1
ENSG00000264115	hsa-mir-3180-4	[Source:miRBase;Acc:MI0016408]	16	15248707	15248859	1	0	0	0	0	0	0	0	0	1
ENSG00000257391	microRNA	3180-4	[Source:HGNC	Symbol;Acc:38920]	16	15248760	15250877	1	0	0	0	0	0	0	0	0	1
ENSG00000260153		16	34720137	34720596	1	0	0	0	0	0	0	0	0	1
ENSG00000259836		16	34723608	34724583	1	0	0	0	0	0	0	0	0	1
ENSG00000261350		16	34725545	34726766	1	0	0	0	0	0	0	0	0	1
ENSG00000260341		16	34726695	34727817	1	0	0	0	0	0	0	0	0	1
ENSG00000261445		16	34728125	34730828	1	0	0	0	0	0	0	0	0	1
ENSG00000260857		16	34739464	34740833	1	0	0	0	0	0	0	0	0	1
ENSG00000269622		16	34740963	34741541	1	0	0	0	0	0	0	0	0	1
ENSG00000261733		16	34763493	34763688	1	0	0	0	0	0	0	0	0	1
ENSG00000259996	retinoic	acid	receptor	responder	(tazarotene	induced)	2	pseudogene	8	[Source:HGNC	Symbol;Acc:48707]	16	34777650	34778016	1	0	0	0	0	0	0	0	0	1
ENSG00000260994		16	34782288	34783200	1	0	0	0	0	0	0	0	0	1
ENSG00000261046		16	34787280	34788372	1	0	0	0	0	0	0	0	0	1
ENSG00000260134		16	34809205	34809865	1	0	0	0	0	0	0	0	0	1
ENSG00000260746		16	34872994	34879551	1	0	0	0	0	0	0	0	0	1
ENSG00000259791		16	34874400	34874953	1	0	0	0	0	0	0	0	0	1
ENSG00000260522		16	34956639	34956900	1	0	0	0	0	0	0	0	0	1
ENSG00000251915	RNA		5S	ribosomal	pseudogene	406	[Source:HGNC	Symbol;Acc:43306]	16	34968764	34968875	1	0	0	0	0	0	0	0	0	1
ENSG00000222207	RNA		5S	ribosomal	pseudogene	407	[Source:HGNC	Symbol;Acc:43307]	16	34969010	34969119	1	0	0	0	0	0	0	0	0	1
ENSG00000251924	RNA		5S	ribosomal	pseudogene	408	[Source:HGNC	Symbol;Acc:43308]	16	34969743	34969842	1	0	0	0	0	0	0	0	0	1
ENSG00000252624	RNA		5S	ribosomal	pseudogene	409	[Source:HGNC	Symbol;Acc:43309]	16	34969996	34970104	1	0	0	0	0	0	0	0	0	1
ENSG00000261122	5S	ribosomal	RNA	[Source:RFAM;Acc:RF00001]	16	34977639	34990886	1	0	0	0	0	0	0	0	0	1
ENSG00000252094	RNA		5S	ribosomal	pseudogene	410	[Source:HGNC	Symbol;Acc:43310]	16	34980360	34980465	1	0	0	0	0	0	0	0	0	1
ENSG00000252182	RNA		5S	ribosomal	pseudogene	413	[Source:HGNC	Symbol;Acc:43313]	16	34981403	34981511	1	0	0	0	0	0	0	0	0	1
ENSG00000253055	RNA		5S	ribosomal	pseudogene	415	[Source:HGNC	Symbol;Acc:43315]	16	34984432	34984546	1	0	0	0	0	0	0	0	0	1
ENSG00000252647	RNA		5S	ribosomal	pseudogene	416	[Source:HGNC	Symbol;Acc:43316]	16	34985945	34986055	1	0	0	0	0	0	0	0	0	1
ENSG00000252268	RNA		5S	ribosomal	pseudogene	417	[Source:HGNC	Symbol;Acc:43317]	16	34986199	34986306	1	0	0	0	0	0	0	0	0	1
ENSG00000251760	RNA		5S	ribosomal	pseudogene	418	[Source:HGNC	Symbol;Acc:43318]	16	34987197	34987313	1	0	0	0	0	0	0	0	0	1
ENSG00000251717	RNA		5S	ribosomal	pseudogene	419	[Source:HGNC	Symbol;Acc:43319]	16	34988167	34988301	1	0	0	0	0	0	0	0	0	1
ENSG00000103269	rhomboid		veinlet-like	1	(Drosophila)	[Source:HGNC	Symbol;Acc:10007]	16	725666	728268	1	0	0	0	0	0	0	0	0	1
ENSG00000264182		16	15252314	15252378	1	0	0	0	0	0	0	0	0	1
ENSG00000257769		16	15702331	15704420	1	0	0	0	0	0	0	0	0	1
ENSG00000272213	microRNA	484	[Source:HGNC	Symbol;Acc:32341]	16	15737151	15737229	1	0	0	0	0	0	0	0	0	1
ENSG00000262380		16	15777147	15778427	1	0	0	0	0	0	0	0	0	1
ENSG00000263335		16	15820531	15826850	1	0	0	0	0	0	0	0	0	1
ENSG00000263065		16	15835008	15835648	1	0	0	0	0	0	0	0	0	1
ENSG00000252806	RNA		5S	ribosomal	pseudogene	420	[Source:HGNC	Symbol;Acc:43320]	16	34988417	34988553	1	0	0	0	0	0	0	0	0	1
ENSG00000252673	RNA		5S	ribosomal	pseudogene	421	[Source:HGNC	Symbol;Acc:43321]	16	34988926	34989059	1	0	0	0	0	0	0	0	0	1
ENSG00000252587	RNA		5S	ribosomal	pseudogene	422	[Source:HGNC	Symbol;Acc:43322]	16	34989294	34989404	1	0	0	0	0	0	0	0	0	1
ENSG00000252936	RNA		5S	ribosomal	pseudogene	423	[Source:HGNC	Symbol;Acc:43323]	16	34989548	34989656	1	0	0	0	0	0	0	0	0	1
ENSG00000260611		16	35019940	35021258	1	0	0	0	0	0	0	0	0	1
ENSG00000261620	high	mobility	group	nucleosomal	binding	domain	2	pseudogene	41	[Source:HGNC	Symbol;Acc:39412]	16	35037240	35037651	1	0	0	0	0	0	0	0	0	1
ENSG00000261515	vomeronasal	1	receptor	70	pseudogene	[Source:HGNC	Symbol;Acc:37391]	16	35071257	35072103	1	0	0	0	0	0	0	0	0	1
ENSG00000261782		16	35113407	35113869	1	0	0	0	0	0	0	0	0	1
ENSG00000221580		16	35136344	35136453	1	0	0	0	0	0	0	0	0	1
ENSG00000103266	STIP1	homology	and	U-box	containing	protein	1		E3	ubiquitin	protein	ligase	[Source:HGNC	Symbol;Acc:11427]	16	730224	732870	1	0	0	0	0	0	0	0	0	1
ENSG00000206778	RNA		U6	small	nuclear	213		pseudogene	[Source:HGNC	Symbol;Acc:47176]	16	15971020	15971123	1	0	0	0	0	0	0	0	0	1
ENSG00000262171		16	15978886	15980015	1	0	0	0	0	0	0	0	0	1
ENSG00000215003	ribosomal	protein	L15	pseudogene	20	[Source:HGNC	Symbol;Acc:36130]	16	16025554	16026151	1	0	0	0	0	0	0	0	0	1
ENSG00000241067	ribosomal	protein	L17	pseudogene	40	[Source:HGNC	Symbol;Acc:36672]	16	16188049	16189066	1	0	0	0	0	0	0	0	0	1
ENSG00000262332		16	16316884	16318118	1	0	0	0	0	0	0	0	0	1
ENSG00000263029		16	16354723	16355092	1	0	0	0	0	0	0	0	0	1
ENSG00000262848		16	16383992	16386099	1	0	0	0	0	0	0	0	0	1
ENSG00000263198		16	16386035	16388663	1	0	0	0	0	0	0	0	0	1
ENSG00000257381	microRNA	3179-2	[Source:HGNC	Symbol;Acc:38325]	16	16394007	16394683	1	0	0	0	0	0	0	0	0	1
ENSG00000264722	microRNA	3670-2	[Source:HGNC	Symbol;Acc:43460]	16	16400227	16400291	1	0	0	0	0	0	0	0	0	1
ENSG00000257366	microRNA	3180-2	[Source:HGNC	Symbol;Acc:38343]	16	16402399	16403857	1	0	0	0	0	0	0	0	0	1
ENSG00000265373	hsa-mir-3180-3	[Source:miRBase;Acc:MI0014217]	16	16403732	16403825	1	0	0	0	0	0	0	0	0	1
ENSG00000244257	polycystic	kidney	disease	1	(autosomal	dominant)	pseudogene	1	[Source:HGNC	Symbol;Acc:30065]	16	16404198	16428047	1	0	0	0	0	0	0	0	0	1
ENSG00000206706	Y	RNA	[Source:RFAM;Acc:RF00019]	16	16407969	16408068	1	0	0	0	0	0	0	0	0	1
ENSG00000227827		16	16450081	16471364	1	0	0	0	0	0	0	0	0	1
ENSG00000161999	jumonji	domain	containing	8	[Source:HGNC	Symbol;Acc:14148]	16	731671	734529	1	0	0	0	0	0	0	0	0	1
ENSG00000103495	MYC-associated	zinc	finger	protein	(purine-binding	transcription	factor)	[Source:HGNC	Symbol;Acc:6914]	16	29817427	29823649	1	0	0	0	0	0	1	0	0	2
ENSG00000167371	proline-rich	transmembrane	protein	2	[Source:HGNC	Symbol;Acc:30500]	16	29823177	29827201	1	0	0	0	0	0	1	0	0	2
ENSG00000127580	WD	repeat	domain	24	[Source:HGNC	Symbol;Acc:20852]	16	734622	740444	1	0	0	0	0	0	0	0	0	1
ENSG00000185928	PAXIP1	associated	glutamate-rich	protein	1	[Source:HGNC	Symbol;Acc:28707]	16	29827285	29841948	1	0	0	0	0	0	1	0	0	2
ENSG00000127585	F-box	and	leucine-rich	repeat	protein	16	[Source:HGNC	Symbol;Acc:14150]	16	742500	755829	1	0	0	0	0	0	0	0	0	1
ENSG00000263136	PAXIP1-associated	glutamate-rich	protein	1		[Source:RefSeq	peptide;Acc:NP_078792]	16	29827832	29831438	1	0	0	0	0	0	1	0	0	2
ENSG00000261084	protein	phosphatase	1		regulatory	(inhibitor)	subunit	1A	pseudogene	2	[Source:HGNC	Symbol;Acc:16317]	16	35146491	35146887	1	0	0	0	0	0	0	0	0	1
ENSG00000013364	major	vault	protein	[Source:HGNC	Symbol;Acc:7531]	16	29831715	29859355	1	0	0	0	0	0	1	0	0	2
ENSG00000103260	meteorin		glial	cell	differentiation	regulator	[Source:HGNC	Symbol;Acc:14151]	16	765115	769655	1	0	0	0	0	0	0	0	0	1
ENSG00000103254	family	with	sequence	similarity	173		member	A	[Source:HGNC	Symbol;Acc:14152]	16	770581	772601	1	0	0	0	0	0	0	0	0	1
ENSG00000261181		16	16488769	16492451	1	0	0	0	0	0	0	0	0	1
ENSG00000261362		16	16635074	16635704	1	0	0	0	0	0	0	0	0	1
ENSG00000264752	RNA		7SL		cytoplasmic	90		pseudogene	[Source:HGNC	Symbol;Acc:46106]	16	16731112	16731387	1	0	0	0	0	0	0	0	0	1
ENSG00000260126		16	16752084	16757992	1	0	0	0	0	0	0	0	0	1
ENSG00000261748		16	17046359	17047325	1	0	0	0	0	0	0	0	0	1
ENSG00000260675		16	17188208	17188784	1	0	0	0	0	0	0	0	0	1
ENSG00000260405		16	17190059	17190278	1	0	0	0	0	0	0	0	0	1
ENSG00000261448		16	17228361	17232593	1	0	0	0	0	0	0	0	0	1
ENSG00000260945		16	17634188	17634842	1	0	0	0	0	0	0	0	0	1
ENSG00000261555		16	17919109	17920763	1	0	0	0	0	0	0	0	0	1
ENSG00000228071	ribosomal	protein	L7	pseudogene	47	[Source:HGNC	Symbol;Acc:35913]	16	18026577	18027132	1	0	0	0	0	0	0	0	0	1
ENSG00000162004	coiled-coil	domain	containing	78	[Source:HGNC	Symbol;Acc:14153]	16	772582	776954	1	0	0	0	0	0	0	0	0	1
ENSG00000259929		16	18027046	18245452	1	0	0	0	0	0	0	0	0	1
ENSG00000260242		16	18096663	18266920	1	0	0	0	0	0	0	0	0	1
ENSG00000260933		16	18264213	18264816	1	0	0	0	0	0	0	0	0	1
ENSG00000205746		16	18428257	18488396	1	0	0	0	0	0	0	0	0	1
ENSG00000103253	hydroxyacylglutathione	hydrolase-like	[Source:HGNC	Symbol;Acc:14177]	16	776936	785525	1	0	0	0	0	0	0	0	0	1
ENSG00000103502	CDP-diacylglycerol--inositol	3-phosphatidyltransferase	[Source:HGNC	Symbol;Acc:1769]	16	29869678	29875057	1	0	0	0	0	0	1	0	0	2
ENSG00000254681	polycystic	kidney	disease	1	(autosomal	dominant)	pseudogene	5	[Source:HGNC	Symbol;Acc:30069]	16	18458147	18495797	1	0	0	0	0	0	0	0	0	1
ENSG00000206927	Y	RNA	[Source:RFAM;Acc:RF00019]	16	18491794	18491893	1	0	0	0	0	0	0	0	0	1
ENSG00000257563	microRNA	3180-3	[Source:HGNC	Symbol;Acc:38239]	16	18496003	18497461	1	0	0	0	0	0	0	0	0	1
ENSG00000266291	hsa-mir-3180-3	[Source:miRBase;Acc:MI0014217]	16	18496035	18496128	1	0	0	0	0	0	0	0	0	1
ENSG00000265776	hsa-mir-3670-2	[Source:miRBase;Acc:MI0019112]	16	18499555	18499619	1	0	0	0	0	0	0	0	0	1
ENSG00000257527		16	18505166	18505708	1	0	0	0	0	0	0	0	0	1
ENSG00000266454	microRNA	3179-3	[Source:HGNC	Symbol;Acc:38214]	16	18505751	18505834	1	0	0	0	0	0	0	0	0	1
ENSG00000262974		16	18544740	18545139	1	0	0	0	0	0	0	0	0	1
ENSG00000260550		16	18581770	18583005	1	0	0	0	0	0	0	0	0	1
ENSG00000256340	ATP-binding	cassette		sub-family	C		member	6	pseudogene	1	[Source:HGNC	Symbol;Acc:33352]	16	18582484	18609650	1	0	0	0	0	0	0	0	0	1
ENSG00000260017		16	18814405	18823503	1	0	0	0	0	0	0	0	0	1
ENSG00000238329	Small	nucleolar	RNA	U13	[Source:RFAM;Acc:RF01210]	16	18881488	18881591	1	0	0	0	0	0	0	0	0	1
ENSG00000260352		16	18938185	18948365	1	0	0	0	0	0	0	0	0	1
ENSG00000265515		16	18941518	18941604	1	0	0	0	0	0	0	0	0	1
ENSG00000207167	RNA		U6	small	nuclear	1340		pseudogene	[Source:HGNC	Symbol;Acc:48303]	16	19023479	19023585	1	0	0	0	0	0	0	0	0	1
ENSG00000103245	nuclear	prelamin	A	recognition	factor-like	[Source:HGNC	Symbol;Acc:14179]	16	779753	791329	1	0	0	0	0	0	0	0	0	1
ENSG00000174938	seizure	related	6	homolog	(mouse)-like	2	[Source:HGNC	Symbol;Acc:30844]	16	29882480	29910868	1	0	0	0	0	0	1	0	0	2
ENSG00000102854	mesothelin	[Source:HGNC	Symbol;Acc:7371]	16	810762	818865	1	0	0	0	0	0	0	0	0	1
ENSG00000261465		16	19073821	19079013	1	0	0	0	0	0	0	0	0	1
ENSG00000261357		16	19077313	19078016	1	0	0	0	0	0	0	0	0	1
ENSG00000260430		16	19098178	19109432	1	0	0	0	0	0	0	0	0	1
ENSG00000261759		16	19131298	19132951	1	0	0	0	0	0	0	0	0	1
ENSG00000162006	mesothelin-like	[Source:HGNC	Symbol;Acc:14170]	16	819428	833370	1	0	0	0	0	0	0	0	0	1
ENSG00000007376	RNA	pseudouridylate	synthase	domain	containing	1	[Source:HGNC	Symbol;Acc:14173]	16	834974	838397	1	0	0	0	0	0	0	0	0	1
ENSG00000188477		16	19316203	19322269	1	0	0	0	0	0	0	0	0	1
ENSG00000259871		16	19326486	19327848	1	0	0	0	0	0	0	0	0	1
ENSG00000259925		16	19354969	19413015	1	0	0	0	0	0	0	0	0	1
ENSG00000260681		16	19422051	19422984	1	0	0	0	0	0	0	0	0	1
ENSG00000260592		16	19488238	19499221	1	0	0	0	0	0	0	0	0	1
ENSG00000222750	RNA		U4	small	nuclear	46		pseudogene	[Source:HGNC	Symbol;Acc:46982]	16	19509932	19510069	1	0	0	0	0	0	0	0	0	1
ENSG00000260934		16	19513011	19513608	1	0	0	0	0	0	0	0	0	1
ENSG00000261312		16	19717673	19726705	1	0	0	0	0	0	0	0	0	1
ENSG00000261195		16	19772494	19777421	1	0	0	0	0	0	0	0	0	1
ENSG00000261939		16	19830826	19830950	1	0	0	0	0	0	0	0	0	1
ENSG00000265524		16	19901823	19901919	1	0	0	0	0	0	0	0	0	1
ENSG00000263253		16	20220247	20220847	1	0	0	0	0	0	0	0	0	1
ENSG00000227624	small	nuclear	ribonucleoprotein	polypeptide	E	pseudogene	3	[Source:HGNC	Symbol;Acc:43445]	16	20250294	20250569	1	0	0	0	0	0	0	0	0	1
ENSG00000263237		16	20397279	20402486	1	0	0	0	0	0	0	0	0	1
ENSG00000262995		16	20451588	20458322	1	0	0	0	0	0	0	0	0	1
ENSG00000260201		16	20592210	20598006	1	0	0	0	0	0	0	0	0	1
ENSG00000260762		16	20597872	20618429	1	0	0	0	0	0	0	0	0	1
ENSG00000260510		16	20754985	20777942	1	0	0	0	0	0	0	0	0	1
ENSG00000200893	RNA		U6	small	nuclear	944		pseudogene	[Source:HGNC	Symbol;Acc:47907]	16	20795831	20795937	1	0	0	0	0	0	0	0	0	1
ENSG00000263331		16	21132079	21141429	1	0	0	0	0	0	0	0	0	1
ENSG00000262983		16	21206168	21217298	1	0	0	0	0	0	0	0	0	1
ENSG00000189149	CRYM	antisense	RNA	1	[Source:HGNC	Symbol;Acc:34405]	16	21312170	21329912	1	0	0	0	0	0	0	0	0	1
ENSG00000127586	CTF18		chromosome	transmission	fidelity	factor	18	homolog	(S.	cerevisiae)	[Source:HGNC	Symbol;Acc:18435]	16	838046	850737	1	0	0	0	0	0	0	0	0	1
ENSG00000257403		16	21358460	21363459	1	0	0	0	0	0	0	0	0	1
ENSG00000158482	sorting	nexin	29	pseudogene	1	[Source:HGNC	Symbol;Acc:31913]	16	21391313	21403412	1	0	0	0	0	0	0	0	0	1
ENSG00000180747		16	21458004	21531765	1	0	0	0	0	0	0	0	0	1
ENSG00000174939	aspartate	beta-hydroxylase	domain	containing	1	[Source:HGNC	Symbol;Acc:27380]	16	29911696	29931185	1	0	0	0	0	0	1	0	0	2
ENSG00000238954	Small	nucleolar	RNA	U13	[Source:RFAM;Acc:RF01210]	16	21468647	21468750	1	0	0	0	0	0	0	0	0	1
ENSG00000265462	microRNA	3680-1	[Source:HGNC	Symbol;Acc:38989]	16	21517370	21517456	1	0	0	0	0	0	0	0	0	1
ENSG00000258186	solute	carrier	family	7	(amino	acid	transporter	light	chain		L	system)		member	5	pseudogene	2	[Source:HGNC	Symbol;Acc:24951]	16	21531151	21531686	1	0	0	0	0	0	0	0	0	1
ENSG00000257639		16	21544266	21561694	1	0	0	0	0	0	0	0	0	1
ENSG00000271609		16	21549808	21550115	1	0	0	0	0	0	0	0	0	1
ENSG00000252798	Small	Cajal	body	specific	RNA	6	[Source:RFAM;Acc:RF00478]	16	21598948	21599185	1	0	0	0	0	0	0	0	0	1
ENSG00000261596		16	21638063	21638723	1	0	0	0	0	0	0	0	0	1
ENSG00000207248	RNA		U6	small	nuclear	1005		pseudogene	[Source:HGNC	Symbol;Acc:47968]	16	21653375	21653481	1	0	0	0	0	0	0	0	0	1
ENSG00000207042	RNA		U6	small	nuclear	196		pseudogene	[Source:HGNC	Symbol;Acc:47159]	16	21653615	21653721	1	0	0	0	0	0	0	0	0	1
ENSG00000260306		16	21805416	21807080	1	0	0	0	0	0	0	0	0	1
ENSG00000248124	RNA	polymerase	I	transcription	factor	homolog	(S.	cerevisiae)	pseudogene	1	[Source:HGNC	Symbol;Acc:30548]	16	21807951	21831731	1	0	0	0	0	0	0	0	0	1
ENSG00000127588	guanine	nucleotide	binding	protein	(G	protein)		gamma	13	[Source:HGNC	Symbol;Acc:14131]	16	848041	850733	1	0	0	0	0	0	0	0	0	1
ENSG00000174943	potassium	channel	tetramerization	domain	containing	13	[Source:HGNC	Symbol;Acc:22234]	16	29916333	29938356	1	0	0	0	0	0	1	0	0	2
ENSG00000167945	proline	rich	25	[Source:HGNC	Symbol;Acc:37230]	16	855443	863861	1	0	0	0	0	0	0	0	0	1
ENSG00000103227	lipase	maturation	factor	1	[Source:HGNC	Symbol;Acc:14154]	16	903634	1031318	1	0	0	0	0	0	0	0	0	1
ENSG00000269047		16	1031252	1031663	1	0	0	0	0	0	0	0	0	1
ENSG00000005513	SRY	(sex	determining	region	Y)-box	8	[Source:HGNC	Symbol;Acc:11203]	16	1031808	1036979	1	0	0	0	0	0	0	0	0	1
ENSG00000162009	somatostatin	receptor	5	[Source:HGNC	Symbol;Acc:11334]	16	1122756	1131454	1	0	0	0	0	0	0	0	0	1
ENSG00000184471	C1q	and	tumor	necrosis	factor	related	protein	8	[Source:HGNC	Symbol;Acc:31374]	16	1140005	1146244	1	0	0	0	0	0	0	0	0	1
ENSG00000149932	transmembrane	protein	219	[Source:HGNC	Symbol;Acc:25201]	16	29952206	29984373	1	0	0	0	0	0	1	0	0	2
ENSG00000196557	calcium	channel		voltage-dependent		T	type		alpha	1H	subunit	[Source:HGNC	Symbol;Acc:1395]	16	1203241	1271771	1	0	0	0	0	0	0	0	0	1
ENSG00000149930	TAO	kinase	2	[Source:HGNC	Symbol;Acc:16835]	16	29984962	30003582	1	0	0	0	0	0	1	0	0	2
ENSG00000185710		16	21890659	21930477	1	0	0	0	0	0	0	0	0	1
ENSG00000116176	tryptase	gamma	1	[Source:HGNC	Symbol;Acc:14134]	16	1271651	1275257	1	0	0	0	0	0	0	0	0	1
ENSG00000197253	tryptase	beta	2	(gene/pseudogene)	[Source:HGNC	Symbol;Acc:14120]	16	1277272	1280214	1	0	0	0	0	0	0	0	0	1
ENSG00000238712	Small	nucleolar	RNA	U13	[Source:RFAM;Acc:RF01210]	16	21900888	21900991	1	0	0	0	0	0	0	0	0	1
ENSG00000257408		16	21950186	21956451	1	0	0	0	0	0	0	0	0	1
ENSG00000260395		16	22009631	22010977	1	0	0	0	0	0	0	0	0	1
ENSG00000260277		16	22094577	22103552	1	0	0	0	0	0	0	0	0	1
ENSG00000172236	tryptase	alpha/beta	1	[Source:HGNC	Symbol;Acc:12019]	16	1290697	1292555	1	0	0	0	0	0	0	0	0	1
ENSG00000149929	HIRA	interacting	protein	3	[Source:HGNC	Symbol;Acc:4917]	16	30003645	30007757	1	0	0	0	0	0	1	0	0	2
[truncated: 18,063 more rows]
[truncated: 19 more columns]
