# Supplementary material for: Comprehensive Analysis of Genome Rearrangements in Eight Human Malignant Tumor Tissues
Source: PLoS One. 2016 Jul 8;11(7):e0158995. doi: 10.1371/journal.pone.0158995 (PMC4938598; doi:10.1371/journal.pone.0158995)
Supplement: S15 Table — Only those genes which are known as tumor-associated due to segments with altered copy number were summarized. The affected genes are demonstrated with the Ensembl IDs, gene names (if known), the related chromosome, the start and end positions of the genes, whether a gene is affected at least 1 time in the respective tissue (1—0 if not) and the total number of potentially affected tissues. (CSV) [file pone.0158995.s015.csv]

EnsemblID	GeneName	Chromosome	Start	End	breast	colorectal	gastric	medullo	lung	normal	ovarian	prostata	renal	SUMME
ENSG00000227018	interleukin	6	signal	transducer	(gp130		oncostatin	M	receptor)	pseudogene	1	[Source:HGNC	Symbol;Acc:6022]	17	15686602	15687621	1	1	0	1	0	0	1	0	0	4
ENSG00000129204	ubiquitin	specific	peptidase	6	(Tre-2	oncogene)	[Source:HGNC	Symbol;Acc:12629]	17	5019733	5078329	1	1	0	1	0	0	1	0	0	4
ENSG00000184811	tumor	suppressor	candidate	5	[Source:HGNC	Symbol;Acc:29592]	17	1182957	1204281	1	1	0	1	0	0	0	0	0	3
ENSG00000167193	v-crk	avian	sarcoma	virus	CT10	oncogene	homolog	[Source:HGNC	Symbol;Acc:2362]	17	1323983	1366456	1	1	0	1	0	0	0	0	0	3
ENSG00000240505	tumor	necrosis	factor	receptor	superfamily		member	13B	[Source:HGNC	Symbol;Acc:18153]	17	16832849	16875432	1	1	0	1	0	0	1	0	0	4
ENSG00000262664	ovarian	tumor	suppressor	candidate	2	[Source:HGNC	Symbol;Acc:24203]	17	1945327	1946724	1	1	0	1	0	0	0	0	0	3
ENSG00000177374	hypermethylated	in	cancer	1	[Source:HGNC	Symbol;Acc:4909]	17	1957448	1962981	1	1	0	1	0	0	0	0	0	3
ENSG00000239697	tumor	necrosis	factor	(ligand)	superfamily		member	12	[Source:HGNC	Symbol;Acc:11927]	17	7452208	7464925	1	1	0	1	0	0	1	0	0	4
ENSG00000161955	tumor	necrosis	factor	(ligand)	superfamily		member	13	[Source:HGNC	Symbol;Acc:11928]	17	7461609	7464925	1	1	0	1	0	0	1	0	0	4
ENSG00000141510	tumor	protein	p53	[Source:HGNC	Symbol;Acc:11998]	17	7565097	7590856	1	1	0	1	0	0	1	0	0	4
ENSG00000159182	prostate	cancer	susceptibility	candidate	1	[Source:HGNC	Symbol;Acc:30591]	17	46799084	46799884	0	0	0	1	0	0	0	0	0	1
ENSG00000229637	prostate	cancer	susceptibility	candidate	2	[Source:HGNC	Symbol;Acc:30143]	17	46800530	46802819	0	0	0	1	0	0	0	0	0	1
ENSG00000134323	v-myc	avian	myelocytomatosis	viral	oncogene	neuroblastoma	derived	homolog	[Source:HGNC	Symbol;Acc:7559]	2	16080686	16087129	0	0	0	1	0	0	0	0	0	1
ENSG00000249375	cancer	susceptibility	candidate	11	(non-protein	coding)	[Source:HGNC	Symbol;Acc:48939]	8	128698588	128746213	1	1	1	1	1	0	1	1	0	7
ENSG00000136997	v-myc	avian	myelocytomatosis	viral	oncogene	homolog	[Source:HGNC	Symbol;Acc:7553]	8	128747680	128753674	1	1	1	1	0	0	1	1	0	6
ENSG00000174903	RAB1B		member	RAS	oncogene	family	[Source:HGNC	Symbol;Acc:18370]	11	66036004	66044963	1	0	0	0	0	0	0	0	0	1
ENSG00000174744	breast	cancer	metastasis	suppressor	1	[Source:HGNC	Symbol;Acc:17262]	11	66104804	66112596	1	0	0	0	0	0	0	0	0	1
ENSG00000149716	oral	cancer	overexpressed	1	[Source:HGNC	Symbol;Acc:17589]	11	69467844	69490184	1	0	0	0	0	0	0	0	0	1
ENSG00000179331	RAB39A		member	RAS	oncogene	family	[Source:HGNC	Symbol;Acc:16521]	11	107799229	107834208	1	0	0	0	0	0	0	0	1	2
ENSG00000197562	RAB40C		member	RAS	oncogene	family	[Source:HGNC	Symbol;Acc:18285]	16	639357	679272	1	0	0	0	0	0	0	0	0	1
ENSG00000262117	breast	cancer	anti-estrogen	resistance	4	(non-protein	coding)	[Source:HGNC	Symbol;Acc:22170]	16	11913686	11922702	1	0	0	0	0	0	0	0	0	1
ENSG00000184471	C1q	and	tumor	necrosis	factor	related	protein	8	[Source:HGNC	Symbol;Acc:31374]	16	1140005	1146244	1	0	0	0	0	0	0	0	0	1
ENSG00000167964	RAB26		member	RAS	oncogene	family	[Source:HGNC	Symbol;Acc:14259]	16	2190804	2204166	1	0	0	0	0	0	0	0	0	1
ENSG00000006327	tumor	necrosis	factor	receptor	superfamily		member	12A	[Source:HGNC	Symbol;Acc:18152]	16	3068446	3072384	1	0	0	0	0	0	0	0	0	1
ENSG00000048462	tumor	necrosis	factor	receptor	superfamily		member	17	[Source:HGNC	Symbol;Acc:11913]	16	12058964	12061925	1	0	0	0	0	0	0	0	0	1
ENSG00000249231	cancer	susceptibility	candidate	16	(non-protein	coding)	[Source:HGNC	Symbol;Acc:48608]	16	52586002	52686017	1	0	0	0	0	0	0	0	0	1
ENSG00000083799	cylindromatosis	(turban	tumor	syndrome)	[Source:HGNC	Symbol;Acc:2584]	16	50775961	50835846	1	0	0	0	0	0	0	0	0	1
ENSG00000050820	breast	cancer	anti-estrogen	resistance	1	[Source:HGNC	Symbol;Acc:971]	16	75262928	75301951	1	0	0	0	0	0	0	0	0	1
ENSG00000178573	v-maf	avian	musculoaponeurotic	fibrosarcoma	oncogene	homolog	[Source:HGNC	Symbol;Acc:6776]	16	79619740	79634611	1	0	0	0	0	0	0	0	0	1
ENSG00000141736	v-erb-b2	avian	erythroblastic	leukemia	viral	oncogene	homolog	2	[Source:HGNC	Symbol;Acc:3430]	17	37844167	37886679	1	0	0	0	0	0	0	0	0	1
ENSG00000173918	C1q	and	tumor	necrosis	factor	related	protein	1	[Source:HGNC	Symbol;Acc:14324]	17	77018896	77045870	1	0	0	0	0	0	1	0	0	2
ENSG00000197063	v-maf	avian	musculoaponeurotic	fibrosarcoma	oncogene	homolog	G	[Source:HGNC	Symbol;Acc:6781]	17	79876146	79885590	1	0	0	0	0	0	1	0	0	2
ENSG00000141542	RAB40B		member	RAS	oncogene	family	[Source:HGNC	Symbol;Acc:18284]	17	80612849	80656604	1	0	0	0	0	0	1	0	0	2
ENSG00000186891	tumor	necrosis	factor	receptor	superfamily		member	18	[Source:HGNC	Symbol;Acc:11914]	1	1138888	1142071	1	0	0	0	0	0	0	0	0	1
ENSG00000186827	tumor	necrosis	factor	receptor	superfamily		member	4	[Source:HGNC	Symbol;Acc:11918]	1	1146706	1149518	1	0	0	0	0	0	0	0	0	1
ENSG00000184454	noncompact	myelin	associated	protein	[Source:HGNC	Symbol;Acc:29332]	1	24882602	24935819	1	0	0	0	0	0	1	0	1	3
ENSG00000157933	v-ski	avian	sarcoma	viral	oncogene	homolog	[Source:HGNC	Symbol;Acc:10896]	1	2160134	2241558	1	0	0	0	0	0	0	0	0	1
ENSG00000157873	tumor	necrosis	factor	receptor	superfamily		member	14	[Source:HGNC	Symbol;Acc:11912]	1	2487078	2496821	1	0	0	0	0	0	0	0	0	1
ENSG00000158109	tumor	protein	p63	regulated	1-like	[Source:HGNC	Symbol;Acc:27007]	1	3541566	3546691	1	0	0	0	0	0	0	0	0	1
ENSG00000078900	tumor	protein	p73	[Source:HGNC	Symbol;Acc:12003]	1	3569084	3652765	1	0	0	0	0	0	0	0	0	1
ENSG00000000938	feline	Gardner-Rasheed	sarcoma	viral	oncogene	homolog	[Source:HGNC	Symbol;Acc:3697]	1	27938575	27961788	1	0	0	0	0	0	1	0	1	3
ENSG00000188060	RAB42		member	RAS	oncogene	family	[Source:HGNC	Symbol;Acc:28702]	1	28918712	28921955	1	0	0	0	0	0	1	0	1	3
ENSG00000215788	tumor	necrosis	factor	receptor	superfamily		member	25	[Source:HGNC	Symbol;Acc:11910]	1	6521211	6526255	1	0	0	0	0	0	0	0	0	1
ENSG00000049249	tumor	necrosis	factor	receptor	superfamily		member	9	[Source:HGNC	Symbol;Acc:11924]	1	7979907	8000926	1	0	0	0	0	0	0	0	1	2
ENSG00000120949	tumor	necrosis	factor	receptor	superfamily		member	8	[Source:HGNC	Symbol;Acc:11923]	1	12123434	12204264	1	0	0	0	0	0	0	0	1	2
ENSG00000028137	tumor	necrosis	factor	receptor	superfamily		member	1B	[Source:HGNC	Symbol;Acc:11917]	1	12227060	12269285	1	0	0	0	0	0	0	0	1	2
ENSG00000116990	v-myc	avian	myelocytomatosis	viral	oncogene	lung	carcinoma	derived	homolog	[Source:HGNC	Symbol;Acc:7555]	1	40361098	40367928	1	0	0	0	0	0	0	0	0	1
ENSG00000227832	suppression	of	tumorigenicity	13	(colon	carcinoma)	(Hsp70	interacting	protein)	pseudogene	21	[Source:HGNC	Symbol;Acc:38864]	1	109044980	109046077	1	0	0	0	0	0	0	0	0	1
ENSG00000228054	RAN		member	RAS	oncogene	family	pseudogene	5	[Source:HGNC	Symbol;Acc:39860]	1	109589450	109590104	1	0	0	0	0	0	0	0	0	1
ENSG00000215875	suppression	of	tumorigenicity	13	(colon	carcinoma)	(Hsp70	interacting	protein)	pseudogene	20	[Source:HGNC	Symbol;Acc:38863]	1	82187378	82188753	1	0	0	0	0	0	0	0	0	1
ENSG00000117400	myeloproliferative	leukemia	virus	oncogene	[Source:HGNC	Symbol;Acc:7217]	1	43803478	43818443	1	0	0	0	0	0	0	0	0	1
ENSG00000169213	RAB3B		member	RAS	oncogene	family	[Source:HGNC	Symbol;Acc:9778]	1	52373628	52456436	1	0	0	0	0	0	0	0	0	1
ENSG00000184292	tumor-associated	calcium	signal	transducer	2	[Source:HGNC	Symbol;Acc:11530]	1	59041099	59043166	1	0	0	0	0	0	0	0	0	1
ENSG00000177606	jun	proto-oncogene	[Source:HGNC	Symbol;Acc:6204]	1	59246465	59249785	1	0	0	0	0	0	0	0	0	1
ENSG00000137936	breast	cancer	anti-estrogen	resistance	3	[Source:HGNC	Symbol;Acc:973]	1	94027347	94312706	1	0	0	0	0	0	0	0	0	1
ENSG00000116473	RAP1A		member	of	RAS	oncogene	family	[Source:HGNC	Symbol;Acc:9855]	1	112084840	112259313	1	0	0	0	0	0	0	0	0	1
ENSG00000007341	suppression	of	tumorigenicity	7	like	[Source:HGNC	Symbol;Acc:18441]	1	113066140	113163447	1	0	0	0	0	0	0	0	0	1
ENSG00000213281	neuroblastoma	RAS	viral	(v-ras)	oncogene	homolog	[Source:HGNC	Symbol;Acc:7989]	1	115247090	115259515	1	0	0	0	0	0	0	0	0	1
ENSG00000163154	tumor	necrosis	factor		alpha-induced	protein	8-like	2	[Source:HGNC	Symbol;Acc:26277]	1	151129105	151132225	1	0	0	0	0	0	0	0	0	1
ENSG00000143545	RAB13		member	RAS	oncogene	family	[Source:HGNC	Symbol;Acc:9762]	1	153954127	153958834	1	0	0	0	0	0	0	0	0	1
ENSG00000132698	RAB25		member	RAS	oncogene	family	[Source:HGNC	Symbol;Acc:18238]	1	156030951	156040295	1	0	0	0	0	0	0	0	0	1
ENSG00000189030	von	Hippel-Lindau	tumor	suppressor-like	[Source:HGNC	Symbol;Acc:30666]	1	156268415	156269428	1	0	0	0	0	0	0	0	0	1
ENSG00000228110	suppression	of	tumorigenicity	13	(colon	carcinoma)	(Hsp70	interacting	protein)	pseudogene	19	[Source:HGNC	Symbol;Acc:38862]	1	210438981	210440587	1	0	0	0	0	0	0	0	0	1
ENSG00000181101	serologically	defined	colon	cancer	antigen	3	pseudogene	2	[Source:HGNC	Symbol;Acc:39164]	1	175013762	175014784	1	0	0	0	0	0	0	0	0	1
ENSG00000228288	prostate	cancer	associated	transcript	6	(non-protein	coding)	[Source:HGNC	Symbol;Acc:43714]	1	202780082	202781284	1	0	0	0	0	0	0	0	0	1
ENSG00000117280	RAB7		member	RAS	oncogene	family-like	1	[Source:HGNC	Symbol;Acc:9789]	1	205737114	205744588	1	0	0	0	0	0	0	0	0	1
ENSG00000143514	tumor	protein	p53	binding	protein		2	[Source:HGNC	Symbol;Acc:12000]	1	223967601	224033674	1	0	0	0	0	0	0	0	0	1
ENSG00000168118	RAB4A		member	RAS	oncogene	family	[Source:HGNC	Symbol;Acc:9781]	1	229406822	229441641	1	0	0	0	0	0	0	0	0	1
ENSG00000135778	nucleoside-triphosphatase		cancer-related	[Source:HGNC	Symbol;Acc:28204]	1	233086351	233119628	1	0	0	0	0	0	0	0	0	1
ENSG00000054282	serologically	defined	colon	cancer	antigen	8	[Source:HGNC	Symbol;Acc:10671]	1	243419320	243663394	1	0	0	0	0	0	0	0	0	1
ENSG00000117020	v-akt	murine	thymoma	viral	oncogene	homolog	3	[Source:HGNC	Symbol;Acc:393]	1	243651535	244014381	1	0	0	0	0	0	0	0	0	1
ENSG00000120337	tumor	necrosis	factor	(ligand)	superfamily		member	18	[Source:HGNC	Symbol;Acc:11932]	1	173009100	173020103	1	0	0	0	0	0	0	0	0	1
ENSG00000117586	tumor	necrosis	factor	(ligand)	superfamily		member	4	[Source:HGNC	Symbol;Acc:11934]	1	173152873	173176452	1	0	0	0	0	0	0	0	0	1
ENSG00000143322	c-abl	oncogene	2		non-receptor	tyrosine	kinase	[Source:HGNC	Symbol;Acc:77]	1	179068462	179198819	1	0	0	0	0	0	0	0	0	1
ENSG00000253393	RAN		member	RAS	oncogene	family	pseudogene	9	[Source:HGNC	Symbol;Acc:39864]	8	32897041	32897311	1	1	0	0	1	0	1	1	0	5
ENSG00000164741	deleted	in	liver	cancer	1	[Source:HGNC	Symbol;Acc:2897]	8	12940870	13373167	1	1	0	0	1	0	1	1	0	5
ENSG00000104723	tumor	suppressor	candidate	3	[Source:HGNC	Symbol;Acc:30242]	8	15274724	15624158	1	1	0	0	1	0	1	1	0	5
ENSG00000129422	microtubule	associated	tumor	suppressor	1	[Source:HGNC	Symbol;Acc:29789]	8	17501304	17658426	1	1	0	0	1	0	1	1	0	5
ENSG00000061337	leucine	zipper		putative	tumor	suppressor	1	[Source:HGNC	Symbol;Acc:13861]	8	20103676	20161474	1	1	0	0	1	0	1	1	0	5
ENSG00000120889	tumor	necrosis	factor	receptor	superfamily		member	10b	[Source:HGNC	Symbol;Acc:11905]	8	22877646	22926692	1	1	0	0	1	0	1	1	0	5
ENSG00000173535	tumor	necrosis	factor	receptor	superfamily		member	10c		decoy	without	an	intracellular	domain	[Source:HGNC	Symbol;Acc:11906]	8	22941868	22974950	1	1	0	0	1	0	1	1	0	5
ENSG00000173530	tumor	necrosis	factor	receptor	superfamily		member	10d		decoy	with	truncated	death	domain	[Source:HGNC	Symbol;Acc:11907]	8	22993101	23021543	1	1	0	0	1	0	1	1	0	5
ENSG00000104689	tumor	necrosis	factor	receptor	superfamily		member	10a	[Source:HGNC	Symbol;Acc:11904]	8	23047965	23082639	1	1	0	0	1	0	1	1	0	5
ENSG00000147488	suppression	of	tumorigenicity	18	(breast	carcinoma)	(zinc	finger	protein)	[Source:HGNC	Symbol;Acc:18695]	8	53023399	53373519	1	0	0	0	0	0	0	0	0	1
ENSG00000254087	v-yes-1	Yamaguchi	sarcoma	viral	related	oncogene	homolog	[Source:HGNC	Symbol;Acc:6735]	8	56792372	56923940	1	0	0	0	0	0	0	0	0	1
ENSG00000104388	RAB2A		member	RAS	oncogene	family	[Source:HGNC	Symbol;Acc:9763]	8	61429416	61536186	1	1	0	0	0	0	0	0	0	2
ENSG00000213005	pituitary	tumor-transforming	3		pseudogene	[Source:HGNC	Symbol;Acc:13422]	8	67679632	67680240	1	1	0	0	0	0	0	0	0	2
ENSG00000253438	prostate	cancer	associated	transcript	1	(non-protein	coding)	[Source:HGNC	Symbol;Acc:43022]	8	127859300	128033259	1	1	0	0	0	0	1	1	0	4
ENSG00000253264	prostate	cancer	associated	transcript	2	(non-protein	coding)	[Source:HGNC	Symbol;Acc:45089]	8	128084939	128094466	1	1	0	0	0	0	1	1	0	4
ENSG00000224722	prostate	cancer	associated	non-coding	RNA	1	[Source:HGNC	Symbol;Acc:48942]	8	128098508	128099755	1	1	0	0	0	0	1	1	0	4
ENSG00000254166	cancer	susceptibility	candidate	19	(non-protein	coding)	[Source:HGNC	Symbol;Acc:49476]	8	128197880	128215467	1	1	1	0	0	0	1	1	0	5
ENSG00000247844	colon	cancer	associated	transcript	1	(non-protein	coding)	[Source:HGNC	Symbol;Acc:45128]	8	128220111	128231333	1	1	1	0	0	0	1	1	0	5
ENSG00000246228	cancer	susceptibility	candidate	8	(non-protein	coding)	[Source:HGNC	Symbol;Acc:45129]	8	128302062	128494384	1	1	1	0	0	0	1	1	0	5
ENSG00000249859	Pvt1	oncogene	(non-protein	coding)	[Source:HGNC	Symbol;Acc:9709]	8	128806779	129113499	1	1	1	0	1	0	1	1	0	6
ENSG00000225259	suppression	of	tumorigenicity	13	(colon	carcinoma)	(Hsp70	interacting	protein)	pseudogene	6	[Source:HGNC	Symbol;Acc:18557]	8	134420249	134421471	1	1	0	0	1	0	1	1	0	5
ENSG00000259758	cancer	susceptibility	candidate	7	(non-protein	coding)	[Source:HGNC	Symbol;Acc:48905]	8	141530255	141539600	1	1	0	0	0	0	1	1	0	4
ENSG00000249395	cancer	susceptibility	candidate	9	(non-protein	coding)	[Source:HGNC	Symbol;Acc:48906]	8	76135639	76236976	1	1	0	0	0	0	0	0	0	2
ENSG00000182759	v-maf	avian	musculoaponeurotic	fibrosarcoma	oncogene	homolog	A	[Source:HGNC	Symbol;Acc:23145]	8	144501352	144512576	1	1	0	0	1	0	1	1	0	5
ENSG00000164938	tumor	protein	p53	inducible	nuclear	protein	1	[Source:HGNC	Symbol;Acc:18022]	8	95938200	95961639	1	1	0	0	0	0	1	0	0	3
ENSG00000185697	v-myb	avian	myeloblastosis	viral	oncogene	homolog-like	1	[Source:HGNC	Symbol;Acc:7547]	8	67474410	67526482	1	1	0	0	0	0	0	0	0	2
ENSG00000164761	tumor	necrosis	factor	receptor	superfamily		member	11b	[Source:HGNC	Symbol;Acc:11909]	8	119935796	119964439	1	1	0	0	0	0	1	0	0	3
ENSG00000076554	tumor	protein	D52	[Source:HGNC	Symbol;Acc:12005]	8	80870571	81143467	1	1	0	0	0	0	1	0	0	3
ENSG00000217809	FAT	tumor	suppressor	homolog	1	(Drosophila)	pseudogene	1	[Source:HGNC	Symbol;Acc:16582]	20	10869230	10869736	0	1	0	0	0	0	0	0	0	1
ENSG00000088899	Homo	sapiens	leucine	zipper		putative	tumor	suppressor	family	member	3	(LZTS3)		mRNA.	[Source:RefSeq	mRNA;Acc:NM_001282533]	20	3143263	3154192	0	1	0	0	0	0	0	0	0	1
ENSG00000229876	cancer	susceptibility	candidate	20	(non-protein	coding)	[Source:HGNC	Symbol;Acc:49477]	20	6427370	6509106	0	1	0	0	0	0	0	0	0	1
ENSG00000219491	tumor	protein		translationally-controlled	1	pseudogene	8	[Source:HGNC	Symbol;Acc:24088]	8	36746000	36746825	0	1	0	0	0	0	1	1	0	3
ENSG00000248131	cancer/testis	antigen	49	(non-protein	coding)	[Source:HGNC	Symbol;Acc:37171]	5	12574969	12804475	0	0	0	0	1	0	1	0	0	2
ENSG00000273294	Complement	C1q	tumor	necrosis	factor-related	protein	3		[Source:UniProtKB/TrEMBL;Acc:E9PGA6]	5	33987279	34124633	0	0	0	0	1	0	1	0	0	2
ENSG00000082196	C1q	and	tumor	necrosis	factor	related	protein	3	[Source:HGNC	Symbol;Acc:14326]	5	34019553	34043937	0	0	0	0	1	0	1	0	0	2
ENSG00000145623	oncostatin	M	receptor	[Source:HGNC	Symbol;Acc:8507]	5	38845960	38945698	0	0	0	0	1	0	1	0	0	2
ENSG00000223756	tumor	suppressing	subtransferable	candidate	2	pseudogene	[Source:HGNC	Symbol;Acc:12384]	11	3402191	3430208	0	0	0	0	0	0	1	0	0	1
ENSG00000184281	tumor	suppressing	subtransferable	candidate	4	[Source:HGNC	Symbol;Acc:12386]	11	2421718	2425106	0	0	0	0	0	0	1	0	0	1
ENSG00000166444	suppression	of	tumorigenicity	5	[Source:HGNC	Symbol;Acc:11350]	11	8714898	8932498	0	0	0	0	0	0	1	0	0	1
ENSG00000256817	tumor	protein		translationally-controlled	1	pseudogene	12	[Source:HGNC	Symbol;Acc:49303]	12	9308477	9308968	0	0	0	0	0	0	1	0	0	1
ENSG00000260785	cancer	susceptibility	candidate	17	(non-protein	coding)	[Source:HGNC	Symbol;Acc:43911]	17	69093916	69198318	0	0	0	0	0	0	1	0	0	1
ENSG00000172794	RAB37		member	RAS	oncogene	family	[Source:HGNC	Symbol;Acc:30268]	17	72666717	72743474	0	0	0	0	0	0	1	0	0	1
ENSG00000185361	tumor	necrosis	factor		alpha-induced	protein	8-like	1	[Source:HGNC	Symbol;Acc:28279]	19	4639530	4655580	0	0	0	0	0	0	1	0	0	1
ENSG00000125657	tumor	necrosis	factor	(ligand)	superfamily		member	9	[Source:HGNC	Symbol;Acc:11939]	19	6531010	6535931	0	0	0	0	0	0	1	0	0	1
ENSG00000125735	tumor	necrosis	factor	(ligand)	superfamily		member	14	[Source:HGNC	Symbol;Acc:11930]	19	6663148	6670599	0	0	0	0	0	0	1	0	0	1
ENSG00000114857	natural	killer-tumor	recognition	sequence	[Source:HGNC	Symbol;Acc:7833]	3	42642106	42690227	0	0	0	0	0	0	1	0	1	2
ENSG00000114316	ubiquitin	specific	peptidase	4	(proto-oncogene)	[Source:HGNC	Symbol;Acc:12627]	3	49315264	49378145	0	0	0	0	0	0	1	0	1	2
ENSG00000114383	tumor	suppressor	candidate	2	[Source:HGNC	Symbol;Acc:17034]	3	50357458	50365682	0	0	0	0	0	0	1	0	1	2
ENSG00000240959	suppression	of	tumorigenicity	13	(colon	carcinoma)	(Hsp70	interacting	protein)	pseudogene	14	[Source:HGNC	Symbol;Acc:38849]	3	50914143	50915088	0	0	0	0	0	0	1	0	1	2
ENSG00000121858	tumor	necrosis	factor	(ligand)	superfamily		member	10	[Source:HGNC	Symbol;Acc:11925]	3	172223298	172241297	0	0	0	0	0	0	1	0	0	1
ENSG00000114346	epithelial	cell	transforming	sequence	2	oncogene	[Source:HGNC	Symbol;Acc:3155]	3	172468472	172539264	0	0	0	0	0	0	1	0	1	2
ENSG00000136603	SKI-like	oncogene	[Source:HGNC	Symbol;Acc:10897]	3	170075466	170114623	0	0	0	0	0	0	1	0	0	1
ENSG00000241369	cancer/testis	antigen	64	(non-protein	coding)	[Source:HGNC	Symbol;Acc:37197]	3	162845711	163079351	0	0	0	0	0	0	1	0	1	2
ENSG00000073282	tumor	protein	p63	[Source:HGNC	Symbol;Acc:15979]	3	189349205	189615068	0	0	0	0	0	0	1	0	1	2
ENSG00000214108	tumor	protein		translationally-controlled	1	pseudogene	5	[Source:HGNC	Symbol;Acc:49296]	5	31908467	31909292	0	0	0	0	0	0	1	0	0	1
ENSG00000248323	lung	cancer	associated	transcript	1	(non-protein	coding)	[Source:HGNC	Symbol;Acc:48498]	5	90598846	90610219	0	0	0	0	0	0	1	0	0	1
ENSG00000251356	RAB5C		member	RAS	oncogene	family	pseudogene	2	[Source:HGNC	Symbol;Acc:45106]	5	90772199	90772835	0	0	0	0	0	0	1	0	0	1
ENSG00000248400	suppression	of	tumorigenicity	13	(colon	carcinoma)	(Hsp70	interacting	protein)	pseudogene	12	[Source:HGNC	Symbol;Acc:38787]	5	82264707	82272972	0	0	0	0	0	0	1	0	0	1
ENSG00000134352	interleukin	6	signal	transducer	(gp130		oncostatin	M	receptor)	[Source:HGNC	Symbol;Acc:6021]	5	55230923	55290821	0	0	0	0	0	0	1	0	1	2
ENSG00000152932	RAB3C		member	RAS	oncogene	family	[Source:HGNC	Symbol;Acc:30269]	5	57878048	58155213	0	0	0	0	0	0	1	0	0	1
ENSG00000124795	DEK	oncogene	[Source:HGNC	Symbol;Acc:2768]	6	18224099	18265054	0	0	0	0	0	0	1	0	0	1
ENSG00000272168	cancer	susceptibility	candidate	15	(non-protein	coding)	[Source:HGNC	Symbol;Acc:28245]	6	21665003	22214734	0	0	0	0	0	0	1	0	0	1
ENSG00000260455	cancer	susceptibility	candidate	14	(non-protein	coding)	[Source:HGNC	Symbol;Acc:49075]	6	22135186	22147422	0	0	0	0	0	0	1	0	0	1
ENSG00000230164	MAS1	oncogene-like	pseudogene	1	[Source:HGNC	Symbol;Acc:33448]	6	29442802	29443848	0	0	0	0	0	0	1	0	0	1
ENSG00000204687	MAS1	oncogene-like	[Source:HGNC	Symbol;Acc:13961]	6	29454474	29455738	0	0	0	0	0	0	1	0	0	1
ENSG00000164304	cancer	antigen	1	[Source:HGNC	Symbol;Acc:21622]	6	7326889	7389976	0	0	0	0	0	0	1	0	0	1
ENSG00000236603	RAN		member	RAS	oncogene	family	pseudogene	1	[Source:HGNC	Symbol;Acc:21631]	6	30453717	30454367	0	0	0	0	0	0	1	0	0	1
ENSG00000232810	tumor	necrosis	factor	[Source:HGNC	Symbol;Acc:11892]	6	31543344	31546113	0	0	0	0	0	0	1	0	0	1
ENSG00000255587	RAB44		member	RAS	oncogene	family	[Source:HGNC	Symbol;Acc:21068]	6	36683256	36699870	0	0	0	0	0	0	1	0	0	1
ENSG00000137193	pim-1	oncogene	[Source:HGNC	Symbol;Acc:8986]	6	37137979	37143202	0	0	0	0	0	0	1	0	0	1
ENSG00000118508	RAB32		member	RAS	oncogene	family	[Source:HGNC	Symbol;Acc:9772]	6	146864829	146876101	0	0	0	0	0	0	1	0	0	1
ENSG00000118503	tumor	necrosis	factor		alpha-induced	protein	3	[Source:HGNC	Symbol;Acc:11896]	6	138188351	138204449	0	0	0	0	0	0	1	0	0	1
ENSG00000254440	prostate	and	breast	cancer	overexpressed	1	[Source:HGNC	Symbol;Acc:21079]	6	138537129	138539627	0	0	0	0	0	0	1	0	0	1
ENSG00000217027	tumor	protein		translationally-controlled	1	pseudogene	4	[Source:HGNC	Symbol;Acc:49298]	6	144521584	144522102	0	0	0	0	0	0	1	0	0	1
ENSG00000203734	epithelial	cell	transforming	sequence	2	oncogene-like	[Source:HGNC	Symbol;Acc:21118]	6	139117063	139225207	0	0	0	0	0	0	1	0	0	1
ENSG00000131023	large	tumor	suppressor	kinase	1	[Source:HGNC	Symbol;Acc:6514]	6	149979289	150039392	0	0	0	0	0	0	1	0	0	1
ENSG00000146457	Wilms	tumor	1	associated	protein	[Source:HGNC	Symbol;Acc:16846]	6	160146617	160177351	0	0	0	0	0	0	1	0	0	1
ENSG00000118513	v-myb	avian	myeloblastosis	viral	oncogene	homolog	[Source:HGNC	Symbol;Acc:7545]	6	135502453	135540311	0	0	0	0	0	0	1	0	0	1
ENSG00000130368	MAS1	oncogene	[Source:HGNC	Symbol;Acc:6899]	6	160327974	160329108	0	0	0	0	0	0	1	0	0	1
ENSG00000213066	FGFR1	oncogene	partner	[Source:HGNC	Symbol;Acc:17012]	6	167412670	167466201	0	0	0	0	0	0	1	0	0	1
ENSG00000122543	oncomodulin	[Source:HGNC	Symbol;Acc:8105]	7	5919458	5925993	0	0	0	0	0	0	1	0	1	2
ENSG00000066336	spleen	focus	forming	virus	(SFFV)	proviral	integration	oncogene	[Source:HGNC	Symbol;Acc:11241]	11	47376411	47400127	0	0	0	0	0	0	0	0	1	1
ENSG00000172247	C1q	and	tumor	necrosis	factor	related	protein	4	[Source:HGNC	Symbol;Acc:14346]	11	47611216	47616211	0	0	0	0	0	0	0	0	1	1
ENSG00000111737	RAB35		member	RAS	oncogene	family	[Source:HGNC	Symbol;Acc:9774]	12	120532899	120555306	0	0	0	0	0	0	0	0	1	1
ENSG00000226183	RAN		member	RAS	oncogene	family	pseudogene	7	[Source:HGNC	Symbol;Acc:39862]	3	22945626	22946642	0	0	0	0	0	0	0	0	1	1
ENSG00000132155	v-raf-1	murine	leukemia	viral	oncogene	homolog	1	[Source:HGNC	Symbol;Acc:9829]	3	12625100	12705725	0	0	0	0	0	0	0	0	1	1
ENSG00000230123	deleted	in	lung	and	esophageal	cancer	1	pseudogene	1	[Source:HGNC	Symbol;Acc:44545]	3	38366728	38370561	0	0	0	0	0	0	0	0	1	1
ENSG00000134086	von	Hippel-Lindau	tumor	suppressor		E3	ubiquitin	protein	ligase	[Source:HGNC	Symbol;Acc:12687]	3	10182692	10193904	0	0	0	0	0	0	0	0	1	1
ENSG00000144566	RAB5A		member	RAS	oncogene	family	[Source:HGNC	Symbol;Acc:9783]	3	19988571	20026667	0	0	0	0	0	0	0	0	1	1
ENSG00000008226	deleted	in	lung	and	esophageal	cancer	1	[Source:HGNC	Symbol;Acc:2899]	3	38080696	38165516	0	0	0	0	0	0	0	0	1	1
ENSG00000114423	Cbl	proto-oncogene	B		E3	ubiquitin	protein	ligase	[Source:HGNC	Symbol;Acc:1542]	3	105374305	105588396	0	0	0	0	0	0	0	0	1	1
ENSG00000243759	suppression	of	tumorigenicity	13	(colon	carcinoma)	(Hsp70	interacting	protein)	pseudogene	15	[Source:HGNC	Symbol;Acc:38850]	3	143235965	143237071	0	0	0	0	0	0	0	0	1	1
ENSG00000181467	RAP2B		member	of	RAS	oncogene	family	[Source:HGNC	Symbol;Acc:9862]	3	152880029	152886265	0	0	0	0	0	0	0	0	1	1
ENSG00000188001	tumor	protein	p63	regulated	1	[Source:HGNC	Symbol;Acc:24759]	3	188665003	189043093	0	0	0	0	0	0	0	0	1	1
ENSG00000128581	RAB		member	RAS	oncogene	family-like	5	[Source:HGNC	Symbol;Acc:21895]	7	100956975	100965104	0	0	0	0	0	0	0	0	1	1
