# Supplementary material for: Comprehensive Analysis of Genome Rearrangements in Eight Human Malignant Tumor Tissues
Source: PLoS One. 2016 Jul 8;11(7):e0158995. doi: 10.1371/journal.pone.0158995 (PMC4938598; doi:10.1371/journal.pone.0158995)
Supplement: S16 Table — Only those genes which have segments of altered copy number in healthy tissues were summarized. The affected genes are demonstrated with the Ensembl IDs, gene name, the related chromosome, the start and end positions of the genes, whether a gene is affected at least 1 time in the respective tissue (1—0 if not) and the total number of potentially affected tissues. (CSV) [file pone.0158995.s016.csv]

EnsemblID	GeneName	Chromosome	Start	End	brain	breast	colorectal	gastric	lung	normal	ovarian	prostata	renal	SUM
ENSG00000135709	KIAA0513	[Source:HGNC	Symbol;Acc:29058]	16	85061375	85127836	1	1	1	1	1	1	1	0	1	8
ENSG00000226043	AP000705.7	21	23582258	23793139	1	0	0	1	1	1	1	1	0	6
ENSG00000197475	ADAM	metallopeptidase	domain	3A	(pseudogene)	[Source:HGNC	Symbol;Acc:209]	8	39308564	39380371	1	1	1	1	1	1	1	1	1	9
ENSG00000226640	RP11-21J7.1	1	193648024	193696165	0	1	0	1	0	1	0	0	0	3
ENSG00000252241	Small	nucleolar	RNA	U3	[Source:RFAM;Acc:RF00012]	1	193700988	193701074	0	1	0	1	0	1	0	0	0	3
ENSG00000266268	RP11-172F10.1	18	4775053	5004536	0	0	1	1	0	1	0	0	1	4
ENSG00000222463	AP005138.1	18	4988091	4988168	0	0	1	0	0	1	0	0	1	3
